# Supplementary material for: Single-cell DNA methylome and 3D multi-omic atlas of the adult mouse brain
Source: Nature. 2023 Dec 13;624(7991):366–77. doi: 10.1038/s41586-023-06805-y (PMC10719113; doi:10.1038/s41586-023-06805-y)
Supplement: Supplementary file 6 — snm3C-seq dataset cell metadata. [file 41586_2023_6805_MOESM6_ESM.csv]

cell	mCCCFrac	mCGFrac	mCHFrac	FinalmCReads	DissectionRegion	Plate	Col384	Row384	Slice	Sample	CisLongContact	CisLongRatio	TransContact	TransRatio	Technology	InputReads	PassBasicQC	PlateNormCov	CEMBARegion	MajorRegion	SubRegion	CellGroup	Subclass	mc_all_tsne_0	mc_all_tsne_1
CEMBA191126_9J_1-CEMBA191126_9J_2-A1-AD002	0.0042211920442542	0.7044870722107743	0.0084569518565598	3351057	HPF-2	CEMBA191126_9J_1	0	1	9	CEMBA191126_9J	393271	0.2265215009696849	203408	0.1171616657959566	snm3C-seq	5325450	True	2.681376512549485	9J	HPF	HIP	c5_c0_c0_c0_r3	DG Glut	10.3314705	14.6903715
CEMBA191126_9J_1-CEMBA191126_9J_2-A1-AD004	0.004693731687178	0.7115829448759092	0.0083050538672083	7339138	HPF-2	CEMBA191126_9J_1	1	0	9	CEMBA191126_9J	861053	0.2256418736189785	464628	0.1217573511222175	snm3C-seq	11527562	True	5.872473149683637	9J	HPF	HIP	c5_c0_c1_c0_r3	DG Glut	6.961261	18.821474
CEMBA191126_9J_1-CEMBA191126_9J_2-A1-AD006	0.0046256426503837	0.7127016615925476	0.0091389199155998	1562166	HPF-2	CEMBA191126_9J_1	1	1	9	CEMBA191126_9J	208760	0.2589746706992415	101302	0.1256689600075424	snm3C-seq	2600118	True	1.2499802960986277	9J	HPF	HIP	c5_c0_c0_c0_r3	DG Glut	12.678595	15.139872
CEMBA191126_9J_1-CEMBA191126_9J_2-A1-AD007	0.0036940914827906	0.6624856212728144	0.0048101063633793	1427822	HPF-2	CEMBA191126_9J_2	0	0	9	CEMBA191126_9J	121066	0.1642450339571242	81962	0.1111943194058927	snm3C-seq	2278846	True	1.2565575974228558	9J	HPF	HIP	c11_c0_c1_c1_r8	Microglia NN	-23.889236	25.516953
CEMBA191126_9J_1-CEMBA191126_9J_2-A1-AD008	0.0049661093706909	0.7137239337491023	0.0099482412403917	1394985	HPF-2	CEMBA191126_9J_2	0	1	9	CEMBA191126_9J	176678	0.2460950014346882	85557	0.1191724495282243	snm3C-seq	2372930	True	1.227659330113223	9J	HPF	HIP	c5_c0_c0_c0_r3	DG Glut	13.067589	14.677634
CEMBA191126_9J_1-CEMBA191126_9J_2-A1-AD010	0.0045586980419892	0.6989102378216212	0.0088579337840097	1350416	HPF-2	CEMBA191126_9J_2	1	0	9	CEMBA191126_9J	161803	0.2322363312507087	87154	0.1250923976306018	snm3C-seq	2194762	True	1.1884362928161796	9J	HPF	HIP	c5_c0_c0_c0_r3	DG Glut	11.820835	18.929167
CEMBA191126_9J_1-CEMBA191126_9J_2-A1-AD012	0.0058154456619678	0.7282137811568664	0.0198441897907483	1229521	HPF-2	CEMBA191126_9J_2	1	1	9	CEMBA191126_9J	168922	0.2666155286081136	78434	0.1237951384121001	snm3C-seq	1967204	True	1.082042407065409	9J	HPF	HIP	c22_c0_c0_c0_r1	CA3 Glut	44.981636	43.19326
CEMBA191126_9J_1-CEMBA191126_9J_2-A10-AD001	0.0046194693733589	0.7126638728552226	0.0088836893509829	772356	HPF-2	CEMBA191126_9J_1	18	0	9	CEMBA191126_9J	81978	0.2122677051587126	43152	0.1117345630902043	snm3C-seq	1173488	True	0.6180071654187529	9J	HPF	HIP	c5_c0_c0_c0_r3	DG Glut	10.486682	24.081545
CEMBA191126_9J_1-CEMBA191126_9J_2-A10-AD002	0.0044416131111097	0.7114599845935433	0.0094104975554684	1542563	HPF-2	CEMBA191126_9J_1	18	1	9	CEMBA191126_9J	186434	0.2396662767229299	97300	0.1250819524611449	snm3C-seq	2325186	True	1.2342947903684929	9J	HPF	HIP	c5_c0_c0_c0_r3	DG Glut	12.9420805	14.353343
CEMBA191126_9J_1-CEMBA191126_9J_2-A10-AD004	0.0046611857648915	0.7192475833231152	0.0097049187013246	988622	HPF-2	CEMBA191126_9J_1	19	0	9	CEMBA191126_9J	119877	0.2409161796506346	61131	0.122854650835631	snm3C-seq	1538248	True	0.79105422873729	9J	HPF	HIP	c5_c0_c0_c0_r3	DG Glut	12.190053	16.307606
CEMBA191126_9J_1-CEMBA191126_9J_2-A10-AD006	0.0048779539663635	0.729825566321926	0.0120909389972841	2141559	HPF-2	CEMBA191126_9J_1	19	1	9	CEMBA191126_9J	232111	0.2147899119227274	133824	0.1238374965992437	snm3C-seq	3251928	True	1.7135864901250448	9J	HPF	HIP	c45_c0_c0_c0_r2	HPF CR Glut	-19.389969	-2.0127144
CEMBA191126_9J_1-CEMBA191126_9J_2-A10-AD007	0.0058016567507514	0.7386359062235844	0.0197451951659846	863642	HPF-2	CEMBA191126_9J_2	18	0	9	CEMBA191126_9J	121347	0.2790336711253371	56142	0.1290967915508309	snm3C-seq	1297806	True	0.7600498637459501	9J	HPF	HIP	c22_c0_c3_c3_r2	CA3 Glut	45.482708	43.487118
CEMBA191126_9J_1-CEMBA191126_9J_2-A10-AD008	0.0044368823882266	0.7133091902573009	0.0081226762789142	676644	HPF-2	CEMBA191126_9J_2	18	1	9	CEMBA191126_9J	81910	0.241470698351773	44933	0.1324624940671495	snm3C-seq	1109824	True	0.5954819010707153	9J	HPF	HIP	c5_c0_c0_c1_r2	DG Glut	9.223997	25.433508
CEMBA191126_9J_1-CEMBA191126_9J_2-A11-AD001	0.0043947442075314	0.6937758546430682	0.0082568883134728	974026	HPF-2	CEMBA191126_9J_1	20	0	9	CEMBA191126_9J	121971	0.2394348778591788	60486	0.1187368966573225	snm3C-seq	1619008	True	0.779375116273022	9J	HPF	HIP	c5_c0_c0_c1_r2	DG Glut	13.043123	17.74172
CEMBA191126_9J_1-CEMBA191126_9J_2-A11-AD004	0.0037007651325796	0.702282391825712	0.0052297614354168	2364123	HPF-2	CEMBA191126_9J_1	21	0	9	CEMBA191126_9J	200384	0.160476791873652	152398	0.1220473796708361	snm3C-seq	3934540	True	1.8916729512443464	9J	HPF	HIP	c20_c3_c2_c2_r0	Endo NN	-45.17922	36.02394
CEMBA191126_9J_1-CEMBA191126_9J_2-A11-AD008	0.0041980029646335	0.6559466508661828	0.0060206366679208	1274021	HPF-2	CEMBA191126_9J_2	20	1	9	CEMBA191126_9J	105210	0.1571492372563634	74098	0.1106781121777589	snm3C-seq	2166216	True	1.1212047207749034	9J	HPF	HIP	c20_c6_c0_c0_r0	VLMC NN	-49.547794	39.42832
CEMBA191126_9J_1-CEMBA191126_9J_2-A11-AD010	0.0037904611030517	0.6615117582007133	0.0047453833114789	824562	HPF-2	CEMBA191126_9J_2	21	0	9	CEMBA191126_9J	70876	0.1636972538513061	49322	0.113915513776936	snm3C-seq	1371774	True	0.7256574318410731	9J	HPF	HIP	c11_c0_c0_c1_r0	Microglia NN	-23.365774	28.931581
CEMBA191126_9J_1-CEMBA191126_9J_2-A11-AD012	0.0042951737424607	0.704327283011962	0.0084372094032377	1170867	HPF-2	CEMBA191126_9J_2	21	1	9	CEMBA191126_9J	145859	0.2369506487514762	77395	0.1257296118862772	snm3C-seq	1943598	True	1.030423837440316	9J	HPF	HIP	c5_c0_c0_c0_r3	DG Glut	10.630041	18.349379
CEMBA191126_9J_1-CEMBA191126_9J_2-A12-AD001	0.0046738790633792	0.6936396496079192	0.0087386002632759	1156352	HPF-2	CEMBA191126_9J_1	22	0	9	CEMBA191126_9J	142305	0.2361160196518614	75397	0.1251005905181925	snm3C-seq	1956882	True	0.9252648024308812	9J	HPF	HIP	c5_c0_c0_c1_r2	DG Glut	12.616821	19.277042
CEMBA191126_9J_1-CEMBA191126_9J_2-A12-AD002	0.0041162460211183	0.7068114300680731	0.0084199834635869	2546836	HPF-2	CEMBA191126_9J_1	22	1	9	CEMBA191126_9J	350476	0.2618585986280808	177990	0.1329854596885724	snm3C-seq	4311676	True	2.0378722987151456	9J	HPF	HIP	c5_c0_c0_c0_r3	DG Glut	10.6678705	14.610434
CEMBA191126_9J_1-CEMBA191126_9J_2-A12-AD007	0.0044115928601973	0.7086284408321394	0.0093923311055288	1759061	HPF-2	CEMBA191126_9J_2	22	0	9	CEMBA191126_9J	206929	0.2234859571342941	110409	0.1192431270688994	snm3C-seq	2968640	True	1.5480651396884528	9J	HPF	HIP	c5_c0_c0_c0_r3	DG Glut	13.179742	14.173831
CEMBA191126_9J_1-CEMBA191126_9J_2-A12-AD008	0.0044782456391323	0.6965383317213895	0.0085133520009714	1609099	HPF-2	CEMBA191126_9J_2	22	1	9	CEMBA191126_9J	184615	0.2191621941505306	103235	0.1225534713491862	snm3C-seq	2871220	True	1.4160907826434386	9J	HPF	HIP	c5_c0_c0_c0_r3	DG Glut	11.855898	19.463478
CEMBA191126_9J_1-CEMBA191126_9J_2-A12-AD010	0.0043168046575709	0.6925380703408474	0.0086562275786438	1719455	HPF-2	CEMBA191126_9J_2	23	0	9	CEMBA191126_9J	195781	0.2168052560997622	106883	0.1183608020579672	snm3C-seq	2899650	True	1.5132098004350096	9J	HPF	HIP	c5_c0_c0_c0_r3	DG Glut	12.467485	18.646564
CEMBA191126_9J_1-CEMBA191126_9J_2-A12-AD012	0.0039472136054391	0.6957480962682571	0.0061660192742069	3352893	HPF-2	CEMBA191126_9J_2	23	1	9	CEMBA191126_9J	396731	0.2246684459787377	200169	0.1133555435877659	snm3C-seq	5476036	True	2.9507201685475577	9J	HPF	HIP	c5_c0_c1_c0_r3	DG Glut	5.6289296	21.194227
CEMBA191126_9J_1-CEMBA191126_9J_2-A2-AD002	0.0043475323271381	0.6951060850265542	0.0075513423718818	1165805	HPF-2	CEMBA191126_9J_1	2	1	9	CEMBA191126_9J	153148	0.2558645796264646	76516	0.127835389131419	snm3C-seq	1842356	True	0.9328287000826164	9J	HPF	HIP	c5_c0_c0_c1_r2	DG Glut	9.56534	21.743383
CEMBA191126_9J_1-CEMBA191126_9J_2-A2-AD004	0.0048493782856306	0.7222725288558174	0.0101480202220962	1228617	HPF-2	CEMBA191126_9J_1	3	0	9	CEMBA191126_9J	165119	0.2610655497951717	82828	0.1309572935787794	snm3C-seq	1952800	True	0.983088251473792	9J	HPF	HIP	c5_c0_c0_c0_r3	DG Glut	13.290831	16.811142
CEMBA191126_9J_1-CEMBA191126_9J_2-A2-AD006	0.0042866199096388	0.7427161130717191	0.0061767899780807	771782	HPF-2	CEMBA191126_9J_1	3	1	9	CEMBA191126_9J	63497	0.160448468339621	58199	0.1470611274374789	snm3C-seq	1296694	True	0.6175478744791468	9J	HPF	HIP	c4_c5_c1_c1_r0	DG-PIR Ex IMN	-39.208633	29.746758
CEMBA191126_9J_1-CEMBA191126_9J_2-A2-AD008	0.0042532143038639	0.7028584339507228	0.0051391468381207	1102499	HPF-2	CEMBA191126_9J_2	2	1	9	CEMBA191126_9J	108978	0.1927258708016185	71285	0.1260663959706856	snm3C-seq	1769028	True	0.9702564427506376	9J	HPF	HIP	c4_c6_c1_c1_r0	DG-PIR Ex IMN	-37.48434	33.776672
CEMBA191126_9J_1-CEMBA191126_9J_2-A2-AD010	0.0045891342116395	0.7052866558399884	0.0083074197908312	1117909	HPF-2	CEMBA191126_9J_2	3	0	9	CEMBA191126_9J	156095	0.2708825744560483	73508	0.1275635752786136	snm3C-seq	1756836	True	0.9838180439700378	9J	HPF	HIP	c5_c0_c0_c1_r2	DG Glut	11.4092	21.968153
CEMBA191126_9J_1-CEMBA191126_9J_2-A3-AD001	0.0047936352570618	0.7174178555157993	0.0102544647372212	1170351	HPF-2	CEMBA191126_9J_1	4	0	9	CEMBA191126_9J	109856	0.1823196901149456	71728	0.1190415337584184	snm3C-seq	1920898	True	0.9364662203116216	9J	HPF	HIP	c1_c1_c0_c0_r17	Oligo NN	-15.788252	47.701927
CEMBA191126_9J_1-CEMBA191126_9J_2-A3-AD002	0.0037976170279405	0.6800300079726506	0.0053051321968282	828941	HPF-2	CEMBA191126_9J_1	4	1	9	CEMBA191126_9J	54050	0.1266751351123319	47632	0.1116334881715188	snm3C-seq	1403494	True	0.6632841302577911	9J	HPF	HIP	c20_c3_c0_c0_r2	Endo NN	-44.9334	35.941887
CEMBA191126_9J_1-CEMBA191126_9J_2-A3-AD004	0.0046390997887515	0.7012220929002222	0.0084876635556099	1257668	HPF-2	CEMBA191126_9J_1	5	0	9	CEMBA191126_9J	162323	0.2497226978537352	80585	0.1239744435880513	snm3C-seq	2071512	True	1.0063336540635046	9J	HPF	HIP	c5_c0_c0_c1_r2	DG Glut	10.667447	20.163805
CEMBA191126_9J_1-CEMBA191126_9J_2-A3-AD006	0.0045724489317653	0.711461020908737	0.0091236080114571	3263460	HPF-2	CEMBA191126_9J_1	5	1	9	CEMBA191126_9J	419433	0.2476072127489381	220445	0.1301370469525279	snm3C-seq	5280478	True	2.6112850344368184	9J	HPF	HIP	c5_c0_c0_c0_r3	DG Glut	10.519779	15.652802
CEMBA191126_9J_1-CEMBA191126_9J_2-A3-AD007	0.0041085579332285	0.7188275683274082	0.0066231373026571	1333296	HPF-2	CEMBA191126_9J_2	4	0	9	CEMBA191126_9J	118099	0.1710531080221835	83255	0.1205854961378748	snm3C-seq	2138316	True	1.1733698026879429	9J	HPF	HIP	c4_c3_c2_c0_r2	Astro-TE NN	-37.252686	19.247211
CEMBA191126_9J_1-CEMBA191126_9J_2-A3-AD008	0.0042552932327621	0.6955856126480635	0.0051633034971843	1219797	HPF-2	CEMBA191126_9J_2	4	1	9	CEMBA191126_9J	137240	0.2183490179544496	82860	0.1318303674417494	snm3C-seq	2084614	True	1.07348478148089	9J	HPF	HIP	c4_c6_c0_c0_r3	DG-PIR Ex IMN	-37.589943	33.563858
CEMBA191126_9J_1-CEMBA191126_9J_2-A3-AD010	0.0045590164782609	0.6995712636788209	0.0081942426608642	1135098	HPF-2	CEMBA191126_9J_2	5	0	9	CEMBA191126_9J	150514	0.2562965611776625	74212	0.1263688454105046	snm3C-seq	1832498	True	0.998945257685824	9J	HPF	HIP	c5_c0_c0_c1_r2	DG Glut	10.945937	20.623077
CEMBA191126_9J_1-CEMBA191126_9J_2-A4-AD004	0.0045303460123345	0.7228467172219388	0.0081246468853204	1127144	HPF-2	CEMBA191126_9J_1	7	0	9	CEMBA191126_9J	140608	0.2455627450466734	69543	0.1214523354203232	snm3C-seq	1750138	True	0.9018937749674436	9J	HPF	HIP	c5_c0_c0_c1_r2	DG Glut	7.8111234	20.405464
CEMBA191126_9J_1-CEMBA191126_9J_2-A4-AD006	0.0046832893496175	0.7145342831229067	0.0088857543748741	1326519	HPF-2	CEMBA191126_9J_1	7	1	9	CEMBA191126_9J	162341	0.2408098542452228	80573	0.1195186205955386	snm3C-seq	2070268	True	1.0614253622217198	9J	HPF	HIP	c5_c0_c0_c0_r3	DG Glut	11.466059	17.543835
CEMBA191126_9J_1-CEMBA191126_9J_2-A4-AD007	0.0039013418022109	0.6886402650451658	0.007328526329482	1019964	HPF-2	CEMBA191126_9J_2	6	0	9	CEMBA191126_9J	125298	0.2417904744996709	59862	0.1155170983136147	snm3C-seq	1584800	True	0.8976213514694448	9J	HPF	HIP	c5_c0_c0_c1_r2	DG Glut	10.533447	20.603943
CEMBA191126_9J_1-CEMBA191126_9J_2-A4-AD010	0.0045218500360443	0.7143794398443509	0.009376329998176	894534	HPF-2	CEMBA191126_9J_2	7	0	9	CEMBA191126_9J	96898	0.212410836025972	49976	0.1095527662204997	snm3C-seq	1359992	True	0.7872364299282801	9J	HPF	HIP	c5_c0_c0_c0_r3	DG Glut	14.1504345	17.161467
CEMBA191126_9J_1-CEMBA191126_9J_2-A4-AD012	0.0043293987958581	0.7110575452861074	0.0094309201733251	1003150	HPF-2	CEMBA191126_9J_2	7	1	9	CEMBA191126_9J	126385	0.2480525368541085	62362	0.1223962677793719	snm3C-seq	1528664	True	0.8828241572512104	9J	HPF	HIP	c5_c0_c0_c0_r3	DG Glut	13.56911	15.690136
CEMBA191126_9J_1-CEMBA191126_9J_2-A5-AD001	0.0047018248032145	0.6972757558716708	0.0088455195580374	1195925	HPF-2	CEMBA191126_9J_1	8	0	9	CEMBA191126_9J	153649	0.2495391656421391	74729	0.1213663109377309	snm3C-seq	1968116	True	0.956929472035463	9J	HPF	HIP	c5_c0_c0_c1_r2	DG Glut	11.936444	19.766798
CEMBA191126_9J_1-CEMBA191126_9J_2-A5-AD004	0.0039783217515972	0.6863003064406469	0.0049314354747376	3606984	HPF-2	CEMBA191126_9J_1	9	0	9	CEMBA191126_9J	426009	0.2270737633003248	189888	0.1012151920864866	snm3C-seq	5784902	True	2.8861586594145643	9J	HPF	HIP	c4_c6_c0_c0_r3	DG-PIR Ex IMN	-35.472992	33.393555
CEMBA191126_9J_1-CEMBA191126_9J_2-A5-AD006	0.0043264893658368	0.6935241488774136	0.0083766796528531	1825872	HPF-2	CEMBA191126_9J_1	9	1	9	CEMBA191126_9J	226021	0.2391614888429892	119106	0.1260306267565096	snm3C-seq	3001198	True	1.4609868754013295	9J	HPF	HIP	c5_c0_c0_c0_r3	DG Glut	11.11606	17.118223
CEMBA191126_9J_1-CEMBA191126_9J_2-A5-AD007	0.0041800744704505	0.6927790802857723	0.007529122216589	1313403	HPF-2	CEMBA191126_9J_2	8	0	9	CEMBA191126_9J	165943	0.2439168869042194	84877	0.1247593065677337	snm3C-seq	2110782	True	1.1558629283818087	9J	HPF	HIP	c5_c0_c0_c0_r3	DG Glut	10.096322	18.659698
CEMBA191126_9J_1-CEMBA191126_9J_2-A5-AD008	0.0048679630453558	0.6978911205885816	0.0083354869824338	1190396	HPF-2	CEMBA191126_9J_2	8	1	9	CEMBA191126_9J	148607	0.2420187254389436	71788	0.1169126640185918	snm3C-seq	2086116	True	1.0476103728208264	9J	HPF	HIP	c5_c0_c0_c1_r2	DG Glut	10.721647	20.865345
CEMBA191126_9J_1-CEMBA191126_9J_2-A5-AD010	0.0044836854823643	0.7046121015833745	0.0096079408373497	1216151	HPF-2	CEMBA191126_9J_2	9	0	9	CEMBA191126_9J	132254	0.2100059863790029	81197	0.1289326302116828	snm3C-seq	2007974	True	1.0702761119126918	9J	HPF	HIP	c5_c0_c0_c0_r3	DG Glut	12.832621	16.500555
CEMBA191126_9J_1-CEMBA191126_9J_2-A5-AD012	0.0043876171693221	0.7026527178136047	0.0089035399005194	1185605	HPF-2	CEMBA191126_9J_2	9	1	9	CEMBA191126_9J	162994	0.2655897123378295	73704	0.1200965934828729	snm3C-seq	1904962	True	1.043394043720103	9J	HPF	HIP	c5_c0_c0_c1_r2	DG Glut	12.429696	19.055777
CEMBA191126_9J_1-CEMBA191126_9J_2-A6-AD001	0.0046038852385781	0.6966736732615338	0.0082030337047725	2541357	HPF-2	CEMBA191126_9J_1	10	0	9	CEMBA191126_9J	321591	0.2422390565669637	172338	0.129813939229137	snm3C-seq	4177776	True	2.0334882306696724	9J	HPF	HIP	c5_c0_c0_c1_r2	DG Glut	9.600044	19.571026
CEMBA191126_9J_1-CEMBA191126_9J_2-A6-AD002	0.0044014292813365	0.7004307317151561	0.0089400253083798	2345572	HPF-2	CEMBA191126_9J_1	10	1	9	CEMBA191126_9J	275933	0.22450606842426	154530	0.1257295167798012	snm3C-seq	3790638	True	1.8768292121840124	9J	HPF	HIP	c5_c0_c0_c0_r3	DG Glut	10.696155	15.991671
CEMBA191126_9J_1-CEMBA191126_9J_2-A6-AD004	0.0045649370033061	0.7183294177808082	0.0090456878618109	1330662	HPF-2	CEMBA191126_9J_1	11	0	9	CEMBA191126_9J	161139	0.231501927279153	87594	0.1258427805688885	snm3C-seq	2252664	True	1.0647404186028833	9J	HPF	HIP	c5_c0_c0_c0_r3	DG Glut	12.259086	15.400916
CEMBA191126_9J_1-CEMBA191126_9J_2-A6-AD006	0.0045640658875807	0.7104033171240587	0.0091980916757382	1867329	HPF-2	CEMBA191126_9J_1	11	1	9	CEMBA191126_9J	232770	0.238497029161249	115366	0.1182044432968881	snm3C-seq	3171768	True	1.4941590434906111	9J	HPF	HIP	c5_c0_c0_c0_r3	DG Glut	11.843381	17.091202
CEMBA191126_9J_1-CEMBA191126_9J_2-A6-AD007	0.0044536271303605	0.7117603521623855	0.0090128667385779	1350670	HPF-2	CEMBA191126_9J_2	10	0	9	CEMBA191126_9J	165280	0.2340171576713254	82450	0.1167395610479233	snm3C-seq	2246576	True	1.1886598260225214	9J	HPF	HIP	c5_c0_c0_c0_r3	DG Glut	12.318393	16.363848
CEMBA191126_9J_1-CEMBA191126_9J_2-A6-AD008	0.0041267013155108	0.6763282745974544	0.0053840793012533	1095976	HPF-2	CEMBA191126_9J_2	10	1	9	CEMBA191126_9J	78732	0.1377982592319688	57528	0.1006866109980275	snm3C-seq	1914748	True	0.9645158635972212	9J	HPF	HIP	c11_c0_c1_c1_r8	Microglia NN	-24.212015	28.160095
CEMBA191126_9J_1-CEMBA191126_9J_2-A7-AD002	0.0044865758220305	0.7017406290973452	0.0086098226560804	1634315	HPF-2	CEMBA191126_9J_1	12	1	9	CEMBA191126_9J	221516	0.2587595158801452	103000	0.1203174043213806	snm3C-seq	2743478	True	1.3077109267634992	9J	HPF	HIP	c5_c0_c0_c1_r2	DG Glut	11.541584	19.404707
CEMBA191126_9J_1-CEMBA191126_9J_2-A7-AD004	0.0043041146801877	0.6841419143904367	0.0077533563367779	2215363	HPF-2	CEMBA191126_9J_1	13	0	9	CEMBA191126_9J	205202	0.176434526834209	153755	0.1321999331068596	snm3C-seq	3699596	True	1.7726413829938328	9J	HPF	HIP	c20_c0_c0_c0_r1	VLMC NN	-49.521656	42.192898
CEMBA191126_9J_1-CEMBA191126_9J_2-A7-AD007	0.0044256274647202	0.7112106698554991	0.0090521196609992	1747747	HPF-2	CEMBA191126_9J_2	12	0	9	CEMBA191126_9J	206911	0.2253048913280195	110407	0.1202219173308942	snm3C-seq	2913418	True	1.538108231434313	9J	HPF	HIP	c5_c0_c0_c0_r3	DG Glut	11.063458	16.194506
CEMBA191126_9J_1-CEMBA191126_9J_2-A7-AD010	0.0047336264628951	0.7195589344561548	0.0106749496115685	1540553	HPF-2	CEMBA191126_9J_2	13	0	9	CEMBA191126_9J	204425	0.2528970115039222	104136	0.1288280943621007	snm3C-seq	2544436	True	1.3557667386989225	9J	HPF	HIP	c5_c0_c0_c0_r3	DG Glut	13.467019	12.896648
CEMBA191126_9J_1-CEMBA191126_9J_2-A8-AD001	0.0048610576859306	0.7157609470831551	0.0108594481928266	1405451	HPF-2	CEMBA191126_9J_1	14	0	9	CEMBA191126_9J	183362	0.2528032647884022	95880	0.132190841220711	snm3C-seq	2274090	True	1.1245834675265702	9J	HPF	HIP	c5_c0_c0_c0_r3	DG Glut	13.672717	13.085564
CEMBA191126_9J_1-CEMBA191126_9J_2-A8-AD002	0.0037852097968373	0.7038688378157677	0.0047436973609451	1266979	HPF-2	CEMBA191126_9J_1	14	1	9	CEMBA191126_9J	126662	0.1933133501013406	85460	0.130430270323069	snm3C-seq	2066764	True	1.013783929217985	9J	HPF	HIP	c4_c6_c0_c0_r3	DG-PIR Ex IMN	-37.273632	33.94554
CEMBA191126_9J_1-CEMBA191126_9J_2-A8-AD006	0.0043372646547679	0.6934993061117191	0.0079494900120572	1596180	HPF-2	CEMBA191126_9J_1	15	1	9	CEMBA191126_9J	189679	0.229510279496304	104228	0.126115159882437	snm3C-seq	2645934	True	1.2771968849832267	9J	HPF	HIP	c5_c0_c0_c0_r3	DG Glut	10.81501	19.067404
CEMBA191126_9J_1-CEMBA191126_9J_2-A8-AD007	0.004533297904221	0.7227869346469034	0.0107051193672182	1213498	HPF-2	CEMBA191126_9J_2	14	0	9	CEMBA191126_9J	93544	0.1490762417309571	67761	0.1079872061910051	snm3C-seq	2014924	True	1.0679413339740111	9J	HPF	HIP	c1_c1_c0_c1_r13	Oligo NN	-10.625948	49.22202
CEMBA191126_9J_1-CEMBA191126_9J_2-A8-AD008	0.0044078483013579	0.7043136752773647	0.0088905763047974	1161855	HPF-2	CEMBA191126_9J_2	14	1	9	CEMBA191126_9J	146808	0.2447750543127581	77511	0.1292351863306917	snm3C-seq	1957760	True	1.0224928088751484	9J	HPF	HIP	c5_c0_c0_c1_r2	DG Glut	12.707897	19.477772
CEMBA191126_9J_1-CEMBA191126_9J_2-A8-AD010	0.0043526342738893	0.6982981594445841	0.0087158345413053	1227490	HPF-2	CEMBA191126_9J_2	15	0	9	CEMBA191126_9J	147780	0.2320618454711194	77997	0.1224802257491602	snm3C-seq	1984654	True	1.0802550214666682	9J	HPF	HIP	c5_c0_c0_c1_r2	DG Glut	11.237033	19.782799
CEMBA191126_9J_1-CEMBA191126_9J_2-A8-AD012	0.0087550938050391	0.7144191217106209	0.0142895979467387	1155204	HPF-2	CEMBA191126_9J_2	15	1	9	CEMBA191126_9J	140110	0.2372196656474229	70719	0.1197340484970387	snm3C-seq	2128318	True	1.0166395830665675	9J	HPF	HIP	c5_c0_c2_c0_r3	DG Glut	12.806173	20.336739
CEMBA191126_9J_1-CEMBA191126_9J_2-A9-AD001	0.0047532007256742	0.7014535762627507	0.0086518778550329	1321361	HPF-2	CEMBA191126_9J_1	16	0	9	CEMBA191126_9J	174703	0.2517845844760967	88465	0.1274970851426586	snm3C-seq	2289190	True	1.0572981450327166	9J	HPF	HIP	c5_c0_c0_c0_r3	DG Glut	11.453057	16.7324
CEMBA191126_9J_1-CEMBA191126_9J_2-A9-AD004	0.00457240226527	0.7209451065840755	0.0099446704641688	2048103	HPF-2	CEMBA191126_9J_1	17	0	9	CEMBA191126_9J	273127	0.2520019301937852	139750	0.1289410045311576	snm3C-seq	3523066	True	1.638806883762985	9J	HPF	HIP	c5_c0_c0_c0_r3	DG Glut	12.623119	14.259522
CEMBA191126_9J_1-CEMBA191126_9J_2-A9-AD006	0.0044221113933301	0.7071254730564864	0.0083248236150788	2231153	HPF-2	CEMBA191126_9J_1	17	1	9	CEMBA191126_9J	28461	0.0239483622117209	78593	0.0661316760235335	snm3C-seq	3983796	True	1.7852758846251555	9J	HPF	HIP	c5_c0_c0_c0_r3	DG Glut	10.468005	19.11143
CEMBA191126_9J_1-CEMBA191126_9J_2-A9-AD007	0.0044926400975533	0.7199348592446647	0.009334259858774	1467344	HPF-2	CEMBA191126_9J_2	16	0	9	CEMBA191126_9J	187781	0.242260553204665	97287	0.1255121787594179	snm3C-seq	2478630	True	1.2913390123088473	9J	HPF	HIP	c5_c0_c0_c0_r3	DG Glut	13.324097	14.002905
CEMBA191126_9J_1-CEMBA191126_9J_2-A9-AD008	0.0049395430978486	0.7166463333835954	0.0097879068347653	1348193	HPF-2	CEMBA191126_9J_2	16	1	9	CEMBA191126_9J	171535	0.2417569253102384	95670	0.1348347861627685	snm3C-seq	2391532	True	1.186479937234692	9J	HPF	HIP	c5_c0_c0_c0_r3	DG Glut	12.44352	15.4173565
CEMBA191126_9J_1-CEMBA191126_9J_2-A9-AD010	0.0043279004807516	0.703723295282269	0.007566054830326	3032853	HPF-2	CEMBA191126_9J_2	17	0	9	CEMBA191126_9J	384004	0.2387101827481472	207475	0.1289736439351461	snm3C-seq	5046834	True	2.669068328556852	9J	HPF	HIP	c5_c0_c0_c0_r3	DG Glut	7.414586	18.14138
CEMBA191126_9J_1-CEMBA191126_9J_2-B1-AD002	0.0038800296729938	0.7284748175369152	0.0050970598561662	1392522	HPF-2	CEMBA191126_9J_1	0	3	9	CEMBA191126_9J	139704	0.1955696415172522	92909	0.1300619869418655	snm3C-seq	2204422	True	1.1142382191673952	9J	HPF	HIP	c4_c2_c3_c0_r1	OB-STR-CTX Inh IMN	-37.36084	25.982231
CEMBA191126_9J_1-CEMBA191126_9J_2-B1-AD004	0.0039703896313317	0.7124957861836766	0.0054769578163508	1471528	HPF-2	CEMBA191126_9J_1	1	2	9	CEMBA191126_9J	158515	0.2098574692922184	100305	0.1327934483005139	snm3C-seq	2321494	True	1.177455536196167	9J	HPF	HIP	c15_c1_c1_c0_r7	Oligo NN	-32.92306	45.08402
CEMBA191126_9J_1-CEMBA191126_9J_2-B1-AD006	0.005761100811636	0.7475338821645942	0.014075707022503	1432598	HPF-2	CEMBA191126_9J_1	1	3	9	CEMBA191126_9J	194890	0.2647947565502361	88816	0.1206732572105586	snm3C-seq	2287790	True	1.1463053684629556	9J	HPF	HIP	c5_c0_c0_c0_r3	DG Glut	14.7123575	13.721706
CEMBA191126_9J_1-CEMBA191126_9J_2-B1-AD008	0.004734763426941	0.7117864893169084	0.0094963414776545	1131861	HPF-2	CEMBA191126_9J_2	0	3	9	CEMBA191126_9J	147692	0.2554190863906307	72178	0.1248248978787134	snm3C-seq	1839794	True	0.996096529382956	9J	HPF	HIP	c5_c0_c0_c0_r3	DG Glut	12.805657	15.089387
CEMBA191126_9J_1-CEMBA191126_9J_2-B1-AD010	0.0048838380368616	0.7193413850030411	0.0108410570842498	995268	HPF-2	CEMBA191126_9J_2	1	2	9	CEMBA191126_9J	126406	0.247886495337641	67605	0.1325757204349573	snm3C-seq	1553412	True	0.8758875874386659	9J	HPF	HIP	c5_c0_c0_c0_r3	DG Glut	13.760469	13.541526
CEMBA191126_9J_1-CEMBA191126_9J_2-B1-AD012	0.0043083884370546	0.702969898792034	0.0076553517848257	2330390	HPF-2	CEMBA191126_9J_2	1	3	9	CEMBA191126_9J	276504	0.2305814069848894	142815	0.1190958671069748	snm3C-seq	3552724	True	2.050864365066688	9J	HPF	HIP	c5_c0_c0_c0_r3	DG Glut	9.706289	18.903458
CEMBA191126_9J_1-CEMBA191126_9J_2-B10-AD001	0.0047873481406368	0.6967559793603407	0.0095074071111551	1375589	HPF-2	CEMBA191126_9J_1	18	2	9	CEMBA191126_9J	177055	0.2474788066001803	81807	0.1143458175795145	snm3C-seq	2299538	True	1.100689136449017	9J	HPF	HIP	c5_c0_c0_c0_r3	DG Glut	11.7433405	17.58058
CEMBA191126_9J_1-CEMBA191126_9J_2-B10-AD002	0.0046134374000787	0.6966229642968043	0.0085637873769163	1520049	HPF-2	CEMBA191126_9J_1	18	3	9	CEMBA191126_9J	200043	0.2522117366718989	104035	0.1311660394248286	snm3C-seq	2584852	True	1.216280023444642	9J	HPF	HIP	c5_c0_c0_c0_r3	DG Glut	10.994492	16.53439
CEMBA191126_9J_1-CEMBA191126_9J_2-B10-AD004	0.0044212512661813	0.7048329915599093	0.0093402263057164	1800651	HPF-2	CEMBA191126_9J_1	19	2	9	CEMBA191126_9J	206735	0.219660948515388	124534	0.132320393558978	snm3C-seq	3038432	True	1.4408060796037616	9J	HPF	HIP	c5_c0_c0_c0_r3	DG Glut	11.705107	15.511235
CEMBA191126_9J_1-CEMBA191126_9J_2-B10-AD006	0.0060234824042673	0.7261018939296449	0.0197191466085132	1776208	HPF-2	CEMBA191126_9J_1	19	3	9	CEMBA191126_9J	242056	0.2611781589041687	113146	0.1220844100843237	snm3C-seq	3055652	True	1.421247807065799	9J	HPF	HIP	c22_c0_c0_c0_r1	CA3 Glut	44.265587	42.897736
CEMBA191126_9J_1-CEMBA191126_9J_2-B10-AD007	0.0043010301386892	0.6998911386893099	0.0072074548472463	1481061	HPF-2	CEMBA191126_9J_2	18	2	9	CEMBA191126_9J	181355	0.234052658137671	88574	0.1143115995803042	snm3C-seq	2461174	True	1.3034106855032996	9J	HPF	HIP	c5_c0_c1_c0_r3	DG Glut	8.163865	20.715284
CEMBA191126_9J_1-CEMBA191126_9J_2-B10-AD008	0.0049918696399466	0.714546352165613	0.0108763680253957	1170452	HPF-2	CEMBA191126_9J_2	18	3	9	CEMBA191126_9J	144921	0.2379870103211291	74685	0.1226465444334053	snm3C-seq	2063984	True	1.0300586158630252	9J	HPF	HIP	c5_c0_c0_c0_r3	DG Glut	13.654511	13.875005
CEMBA191126_9J_1-CEMBA191126_9J_2-B10-AD010	0.0042264595165619	0.6900721062947237	0.0068251229050196	1697305	HPF-2	CEMBA191126_9J_2	19	2	9	CEMBA191126_9J	203576	0.2295925042066846	112836	0.1272561589021568	snm3C-seq	2800218	True	1.49371664877961	9J	HPF	HIP	c5_c0_c0_c1_r2	DG Glut	7.586369	21.102911
CEMBA191126_9J_1-CEMBA191126_9J_2-B11-AD001	0.0043093313656573	0.725211586601502	0.005475176987424	960554	HPF-2	CEMBA191126_9J_1	20	2	9	CEMBA191126_9J	72744	0.1457994275773051	61910	0.1240850456575244	snm3C-seq	1601436	True	0.7685953818856134	9J	HPF	HIP	c4_c2_c3_c0_r1	OB-STR-CTX Inh IMN	-38.593468	26.789106
CEMBA191126_9J_1-CEMBA191126_9J_2-B11-AD002	0.0044273255383012	0.7089361447750886	0.0096616064279904	1157596	HPF-2	CEMBA191126_9J_1	20	3	9	CEMBA191126_9J	159847	0.2647157212790058	74039	0.1226127940328959	snm3C-seq	1937484	True	0.9262601995195048	9J	HPF	HIP	c5_c0_c0_c0_r3	DG Glut	13.1167755	16.254478
CEMBA191126_9J_1-CEMBA191126_9J_2-B11-AD004	0.0044722149528897	0.7182108531326402	0.0096896067703262	1472917	HPF-2	CEMBA191126_9J_1	21	2	9	CEMBA191126_9J	136025	0.1768227924286956	86490	0.1124308275475676	snm3C-seq	2469506	True	1.1785669562573389	9J	HPF	HIP	c1_c1_c0_c0_r17	Oligo NN	-13.989354	46.486053
CEMBA191126_9J_1-CEMBA191126_9J_2-B11-AD006	0.0045051756974116	0.7156021740392501	0.0089762698547292	1511502	HPF-2	CEMBA191126_9J_1	21	3	9	CEMBA191126_9J	183583	0.2327500519805871	96828	0.1227603973852496	snm3C-seq	2562790	True	1.2094410693317277	9J	HPF	HIP	c5_c0_c0_c0_r3	DG Glut	12.609911	15.970369
CEMBA191126_9J_1-CEMBA191126_9J_2-B11-AD007	0.0037432556572693	0.6868176267121033	0.0052860244700559	1303891	HPF-2	CEMBA191126_9J_2	20	2	9	CEMBA191126_9J	93636	0.1375743622368395	77794	0.1142985596976878	snm3C-seq	2160004	True	1.1474918738199054	9J	HPF	HIP	c20_c3_c0_c0_r2	Endo NN	-44.978096	35.86889
CEMBA191126_9J_1-CEMBA191126_9J_2-B12-AD001	0.0044735671655685	0.6887403335259445	0.0077304721730017	1142561	HPF-2	CEMBA191126_9J_1	22	2	9	CEMBA191126_9J	134471	0.2284373216275719	68316	0.1160541980375635	snm3C-seq	1870292	True	0.9142298175038658	9J	HPF	HIP	c5_c0_c1_c0_r3	DG Glut	8.700578	20.274134
CEMBA191126_9J_1-CEMBA191126_9J_2-B12-AD002	0.004308992654588	0.7090377155172414	0.008397153846541	1106887	HPF-2	CEMBA191126_9J_1	22	3	9	CEMBA191126_9J	117804	0.2056687937009523	70063	0.1223198931536265	snm3C-seq	1906454	True	0.8856849656231934	9J	HPF	HIP	c5_c0_c0_c1_r2	DG Glut	8.794924	25.552946
CEMBA191126_9J_1-CEMBA191126_9J_2-B12-AD004	0.0042961869682209	0.6949319410644281	0.0070185148368339	2031511	HPF-2	CEMBA191126_9J_1	23	2	9	CEMBA191126_9J	185134	0.1754234357159439	137687	0.1304651041592639	snm3C-seq	3294296	True	1.6255306550697035	9J	HPF	HIP	c5_c0_c1_c0_r3	DG Glut	-28.387512	23.084352
CEMBA191126_9J_1-CEMBA191126_9J_2-B12-AD006	0.0043783180419808	0.7019232945210502	0.0079496777074547	1374200	HPF-2	CEMBA191126_9J_1	23	3	9	CEMBA191126_9J	181039	0.254467686754507	86652	0.12179770100725	snm3C-seq	2343374	True	1.0995777163878449	9J	HPF	HIP	c5_c0_c0_c1_r2	DG Glut	10.262516	20.871662
CEMBA191126_9J_1-CEMBA191126_9J_2-B12-AD008	0.0047748504165511	0.6915619171245918	0.0080332714130565	2914222	HPF-2	CEMBA191126_9J_2	22	3	9	CEMBA191126_9J	366789	0.2425335064004184	200767	0.1327540479117225	snm3C-seq	4788880	True	2.564666880519301	9J	HPF	HIP	c5_c0_c0_c0_r3	DG Glut	8.48797	17.789581
CEMBA191126_9J_1-CEMBA191126_9J_2-B12-AD012	0.0043243072749925	0.7047136337962623	0.0085547059941651	1882316	HPF-2	CEMBA191126_9J_2	23	3	9	CEMBA191126_9J	224591	0.2296100459954137	115743	0.1183295659828184	snm3C-seq	2970960	True	1.6565359481438164	9J	HPF	HIP	c5_c0_c0_c0_r3	DG Glut	11.446669	15.806846
CEMBA191126_9J_1-CEMBA191126_9J_2-B2-AD001	0.0048240918701605	0.6993174208546449	0.009797838429053	1671092	HPF-2	CEMBA191126_9J_1	2	2	9	CEMBA191126_9J	216749	0.2472895006155169	103525	0.1181119430826504	snm3C-seq	2838542	True	1.337138353393972	9J	HPF	HIP	c5_c0_c0_c0_r3	DG Glut	11.924144	16.373348
CEMBA191126_9J_1-CEMBA191126_9J_2-B2-AD002	0.0049715366750587	0.7462272659450819	0.0141246793887167	1283085	HPF-2	CEMBA191126_9J_1	2	3	9	CEMBA191126_9J	130424	0.1934649364827901	94266	0.1398298296516492	snm3C-seq	2253974	True	1.026671280913621	9J	HPF	HIP	c45_c0_c0_c0_r2	HPF CR Glut	-19.378284	-2.0413704
CEMBA191126_9J_1-CEMBA191126_9J_2-B2-AD006	0.0044915635362589	0.7058354965373117	0.0081961036022515	1698534	HPF-2	CEMBA191126_9J_1	3	3	9	CEMBA191126_9J	202314	0.2269911117194705	113584	0.127438330681734	snm3C-seq	2952578	True	1.3590963010676114	9J	HPF	HIP	c5_c0_c1_c0_r3	DG Glut	10.081437	21.836191
CEMBA191126_9J_1-CEMBA191126_9J_2-B2-AD008	0.0045259601568016	0.6980014246371485	0.0084230363521674	1343031	HPF-2	CEMBA191126_9J_2	2	3	9	CEMBA191126_9J	141176	0.2001965436118362	88660	0.1257255167778192	snm3C-seq	2379994	True	1.1819371088443906	9J	HPF	HIP	c5_c0_c0_c1_r2	DG Glut	11.919496	19.96772
CEMBA191126_9J_1-CEMBA191126_9J_2-B2-AD010	0.0046267029756387	0.7110254005670519	0.0096518236031833	1703956	HPF-2	CEMBA191126_9J_2	3	2	9	CEMBA191126_9J	223062	0.2480382072822902	122326	0.1360228176202734	snm3C-seq	2867458	True	1.499569874588191	9J	HPF	HIP	c5_c0_c0_c0_r3	DG Glut	12.203963	14.3457985
CEMBA191126_9J_1-CEMBA191126_9J_2-B3-AD001	0.0046921987492844	0.7137461686435841	0.0087727758065157	1094850	HPF-2	CEMBA191126_9J_1	4	2	9	CEMBA191126_9J	114614	0.2026894632038	69231	0.122431764244004	snm3C-seq	1767996	True	0.8760534585847998	9J	HPF	HIP	c20_c0_c3_c3_r0	Endo NN	-48.321526	44.05724
CEMBA191126_9J_1-CEMBA191126_9J_2-B3-AD002	0.0061223129977639	0.7235522060220964	0.0204902469541115	1460741	HPF-2	CEMBA191126_9J_1	4	3	9	CEMBA191126_9J	217089	0.2861200367981401	89675	0.1181903012122825	snm3C-seq	2374540	True	1.168824227196985	9J	HPF	HIP	c22_c0_c0_c0_r1	CA3 Glut	44.926292	43.041702
CEMBA191126_9J_1-CEMBA191126_9J_2-B3-AD004	0.0044089859332353	0.7051167036399761	0.0087671744825551	1476198	HPF-2	CEMBA191126_9J_1	5	2	9	CEMBA191126_9J	169622	0.2209347610606098	95969	0.1250008140702601	snm3C-seq	2416052	True	1.181192276070662	9J	HPF	HIP	c5_c0_c0_c0_r3	DG Glut	11.478348	17.646978
CEMBA191126_9J_1-CEMBA191126_9J_2-B3-AD007	0.0041302322559537	0.6994712898772889	0.0084630261107216	1286117	HPF-2	CEMBA191126_9J_2	4	2	9	CEMBA191126_9J	172908	0.2585041539650669	84405	0.1261887426574911	snm3C-seq	2082992	True	1.131849829687938	9J	HPF	HIP	c5_c0_c0_c0_r3	DG Glut	12.33931	18.864967
CEMBA191126_9J_1-CEMBA191126_9J_2-B3-AD008	0.0046771988930871	0.6984394603688281	0.0088307860386113	1327357	HPF-2	CEMBA191126_9J_2	4	3	9	CEMBA191126_9J	167332	0.2431903730725071	83572	0.1214585725289578	snm3C-seq	2212370	True	1.168143173898714	9J	HPF	HIP	c5_c0_c0_c0_r3	DG Glut	10.943915	16.955091
CEMBA191126_9J_1-CEMBA191126_9J_2-B3-AD010	0.0047502734339492	0.7156027030818423	0.0111478105901819	1250000	HPF-2	CEMBA191126_9J_2	5	2	9	CEMBA191126_9J	112085	0.1725844945723304	77703	0.1196443144198937	snm3C-seq	2029942	True	1.1000649918397178	9J	HPF	HIP	c1_c1_c1_c0_r17	Oligo NN	-11.444521	54.584225
CEMBA191126_9J_1-CEMBA191126_9J_2-B3-AD012	0.0042471715679662	0.7055892369230549	0.0083674417162476	1349052	HPF-2	CEMBA191126_9J_2	5	3	9	CEMBA191126_9J	160695	0.2289099303277345	83087	0.1183573812572916	snm3C-seq	2181888	True	1.1872359018970842	9J	HPF	HIP	c5_c0_c0_c1_r2	DG Glut	11.756377	19.379217
CEMBA191126_9J_1-CEMBA191126_9J_2-B4-AD001	0.0045413981160138	0.7059518260167938	0.00881927834386	1157801	HPF-2	CEMBA191126_9J_1	6	2	9	CEMBA191126_9J	136385	0.2319819973057192	72077	0.122598280014696	snm3C-seq	1799918	True	0.9264242319979356	9J	HPF	HIP	c5_c0_c0_c0_r3	DG Glut	11.481827	16.733356
CEMBA191126_9J_1-CEMBA191126_9J_2-B4-AD002	0.0042043512198606	0.6972288753251435	0.0088366729017099	1403371	HPF-2	CEMBA191126_9J_1	6	3	9	CEMBA191126_9J	169120	0.2364431743670545	80553	0.1126194833537685	snm3C-seq	2419126	True	1.122919137989322	9J	HPF	HIP	c5_c0_c0_c0_r3	DG Glut	12.318372	18.82901
CEMBA191126_9J_1-CEMBA191126_9J_2-B4-AD006	0.0041711845575144	0.7036497160212759	0.0079544917301801	1677920	HPF-2	CEMBA191126_9J_1	7	3	9	CEMBA191126_9J	195926	0.2287999813153961	103819	0.1212385556801195	snm3C-seq	2638896	True	1.3426018351633624	9J	HPF	HIP	c5_c0_c0_c0_r3	DG Glut	10.616957	18.404825
CEMBA191126_9J_1-CEMBA191126_9J_2-B4-AD008	0.0044523241398616	0.7038143052916689	0.0085446293474793	939219	HPF-2	CEMBA191126_9J_2	6	3	9	CEMBA191126_9J	99663	0.2088403486015912	56817	0.1190580464816091	snm3C-seq	1527780	True	0.8265615532565664	9J	HPF	HIP	c5_c0_c0_c0_r3	DG Glut	12.056147	16.899818
CEMBA191126_9J_1-CEMBA191126_9J_2-B4-AD010	0.0048711463289527	0.6990295889353609	0.0088664320921321	1052967	HPF-2	CEMBA191126_9J_2	7	2	9	CEMBA191126_9J	126567	0.2358438180137742	65731	0.122482558659551	snm3C-seq	1655012	True	0.9266657074099938	9J	HPF	HIP	c5_c0_c0_c1_r2	DG Glut	12.207571	20.961761
CEMBA191126_9J_1-CEMBA191126_9J_2-B5-AD001	0.004501281869114	0.7033933100225154	0.0080425222884284	3235606	HPF-2	CEMBA191126_9J_1	8	2	9	CEMBA191126_9J	359595	0.2115946787552693	209576	0.1233197524849186	snm3C-seq	5297864	True	2.588997421489455	9J	HPF	HIP	c5_c0_c1_c0_r3	DG Glut	4.2440658	21.26365
CEMBA191126_9J_1-CEMBA191126_9J_2-B5-AD002	0.0043714076762113	0.698730463668928	0.0088839296590039	3053136	HPF-2	CEMBA191126_9J_1	8	3	9	CEMBA191126_9J	402366	0.2498675726580543	202415	0.1256988530829644	snm3C-seq	5077338	True	2.4429925125174785	9J	HPF	HIP	c5_c0_c0_c0_r3	DG Glut	10.340574	17.370562
CEMBA191126_9J_1-CEMBA191126_9J_2-B5-AD004	0.0044248829805283	0.7157865308968439	0.0079404453634499	1861528	HPF-2	CEMBA191126_9J_1	9	2	9	CEMBA191126_9J	221936	0.2266468548786528	122469	0.1250685498077541	snm3C-seq	3206992	True	1.489517324430237	9J	HPF	HIP	c4_c3_c2_c0_r2	Astro-TE NN	-37.63491	16.348309
CEMBA191126_9J_1-CEMBA191126_9J_2-B5-AD006	0.0044130249372548	0.7074207292988546	0.0090306766645707	1451366	HPF-2	CEMBA191126_9J_1	9	3	9	CEMBA191126_9J	164726	0.2161503234526106	86995	0.1141531840071382	snm3C-seq	2557992	True	1.1613227419028969	9J	HPF	HIP	c5_c0_c0_c1_r2	DG Glut	12.676442	20.381186
CEMBA191126_9J_1-CEMBA191126_9J_2-B5-AD007	0.0049188677812302	0.7231056025727941	0.0118911484174524	1786879	HPF-2	CEMBA191126_9J_2	8	2	9	CEMBA191126_9J	201107	0.2138264674141295	113616	0.120801901086107	snm3C-seq	2977844	True	1.5725464260428506	9J	HPF	HIP	c5_c0_c0_c0_r3	DG Glut	13.77475	12.972897
CEMBA191126_9J_1-CEMBA191126_9J_2-B5-AD008	0.004391941629223	0.7092432053950402	0.0076273878342439	1255687	HPF-2	CEMBA191126_9J_2	8	3	9	CEMBA191126_9J	141475	0.2152863586284976	82267	0.1251879333118262	snm3C-seq	2232288	True	1.105069847526592	9J	HPF	HIP	c5_c0_c0_c1_r2	DG Glut	10.198493	21.864481
CEMBA191126_9J_1-CEMBA191126_9J_2-B5-AD010	0.0049133659769292	0.7256151926944108	0.0113279225967661	1478606	HPF-2	CEMBA191126_9J_2	9	2	9	CEMBA191126_9J	207559	0.2666722341423304	101748	0.1307260416532833	snm3C-seq	2496818	True	1.3012501578593263	9J	HPF	HIP	c5_c0_c0_c0_r3	DG Glut	14.201488	13.288197
CEMBA191126_9J_1-CEMBA191126_9J_2-B5-AD012	0.0042948982380731	0.70469419703503	0.0083325645018626	1320721	HPF-2	CEMBA191126_9J_2	9	3	9	CEMBA191126_9J	180539	0.260127658348222	83185	0.1198562042533571	snm3C-seq	2212312	True	1.1623031488700353	9J	HPF	HIP	c5_c0_c0_c0_r3	DG Glut	11.513369	18.523252
CEMBA191126_9J_1-CEMBA191126_9J_2-B6-AD001	0.0046212633146411	0.7051248516240423	0.0093906452081519	1399894	HPF-2	CEMBA191126_9J_1	10	2	9	CEMBA191126_9J	168550	0.231966034282254	88538	0.1218499480467647	snm3C-seq	2280820	True	1.1201369871234503	9J	HPF	HIP	c5_c0_c0_c0_r3	DG Glut	12.614324	18.768084
CEMBA191126_9J_1-CEMBA191126_9J_2-B6-AD002	0.0051506746939434	0.7277494321662609	0.0166010561538108	1656688	HPF-2	CEMBA191126_9J_1	10	3	9	CEMBA191126_9J	220897	0.2556601305979218	115410	0.1335723693499964	snm3C-seq	2734850	True	1.325612871348527	9J	HPF	HIP	c19_c1_c0_c1_r0	Lamp5 Gaba	31.837412	-54.491333
CEMBA191126_9J_1-CEMBA191126_9J_2-B6-AD004	0.0044064623985798	0.7061261370043561	0.0083345248875967	1214535	HPF-2	CEMBA191126_9J_1	11	2	9	CEMBA191126_9J	143546	0.2273232593568575	79349	0.1256591845590075	snm3C-seq	2056126	True	0.9718204204432478	9J	HPF	HIP	c5_c0_c1_c0_r3	DG Glut	8.36613	26.116074
CEMBA191126_9J_1-CEMBA191126_9J_2-B6-AD006	0.0043889198255232	0.7000433642839554	0.0085129384276299	1702051	HPF-2	CEMBA191126_9J_1	11	3	9	CEMBA191126_9J	231951	0.2616468735617662	115895	0.1307326306480286	snm3C-seq	2901288	True	1.3619104582707375	9J	HPF	HIP	c5_c0_c0_c0_r3	DG Glut	12.338553	16.646757
CEMBA191126_9J_1-CEMBA191126_9J_2-B6-AD008	0.0051225108196151	0.7131481659071979	0.0109482093256218	1100728	HPF-2	CEMBA191126_9J_2	10	3	9	CEMBA191126_9J	92307	0.161753392971358	96266	0.1686909132328073	snm3C-seq	1940840	True	0.9686978706701992	9J	HPF	HIP	c5_c0_c0_c0_r3	DG Glut	13.32841	14.317326
CEMBA191126_9J_1-CEMBA191126_9J_2-B6-AD010	0.004199667320471	0.7108224560393793	0.0068545156879254	2827885	HPF-2	CEMBA191126_9J_2	11	2	9	CEMBA191126_9J	323918	0.2183958807121777	172722	0.1164546993633227	snm3C-seq	4565774	True	2.4886858315589286	9J	HPF	HIP	c5_c0_c1_c0_r3	DG Glut	4.21635	21.274525
CEMBA191126_9J_1-CEMBA191126_9J_2-B7-AD001	0.0043729210910438	0.7026433743751218	0.0084413961533397	1094508	HPF-2	CEMBA191126_9J_1	12	2	9	CEMBA191126_9J	124081	0.2243045223895976	63848	0.1154197269971311	snm3C-seq	1682736	True	0.8757798044012715	9J	HPF	HIP	c5_c0_c0_c0_r3	DG Glut	10.966768	17.398506
CEMBA191126_9J_1-CEMBA191126_9J_2-B7-AD002	0.0036745635061664	0.7088864849262627	0.0046056597533797	1944000	HPF-2	CEMBA191126_9J_1	12	3	9	CEMBA191126_9J	185783	0.1877644785420543	132163	0.1335725915587191	snm3C-seq	2966236	True	1.5555079905821352	9J	HPF	HIP	c4_c6_c0_c0_r3	DG-PIR Ex IMN	-36.528896	33.957653
CEMBA191126_9J_1-CEMBA191126_9J_2-B7-AD004	0.0045568120674405	0.7101461749086111	0.0090083529963098	1292404	HPF-2	CEMBA191126_9J_1	13	2	9	CEMBA191126_9J	163705	0.2494970585545767	81024	0.1234858414362788	snm3C-seq	2014982	True	1.0341279573355524	9J	HPF	HIP	c5_c0_c0_c0_r3	DG Glut	12.897058	15.035536
CEMBA191126_9J_1-CEMBA191126_9J_2-B7-AD006	0.0046336198999882	0.7152772262048354	0.0091823586427472	1335575	HPF-2	CEMBA191126_9J_1	13	3	9	CEMBA191126_9J	183552	0.2706023361034573	88853	0.130991922560367	snm3C-seq	2132578	True	1.0686715969762013	9J	HPF	HIP	c5_c0_c0_c0_r3	DG Glut	13.129212	15.186683
CEMBA191126_9J_1-CEMBA191126_9J_2-B7-AD007	0.0041088011388973	0.7060228904652074	0.0084325883199018	1384311	HPF-2	CEMBA191126_9J_2	12	2	9	CEMBA191126_9J	158782	0.2256358807404765	81728	0.1161389153755316	snm3C-seq	2077350	True	1.2182656551349054	9J	HPF	HIP	c5_c0_c0_c0_r3	DG Glut	10.845286	17.274473
CEMBA191126_9J_1-CEMBA191126_9J_2-B7-AD008	0.0049546943067921	0.6998446518591953	0.0090908811398229	946594	HPF-2	CEMBA191126_9J_2	12	3	9	CEMBA191126_9J	120773	0.2518102910852156	61417	0.1280537259783286	snm3C-seq	1540876	True	0.8330519367084207	9J	HPF	HIP	c5_c0_c0_c0_r3	DG Glut	12.571055	18.660477
CEMBA191126_9J_1-CEMBA191126_9J_2-B7-AD010	0.0041671529002122	0.6969255366824029	0.0079201521290528	1893555	HPF-2	CEMBA191126_9J_2	13	2	9	CEMBA191126_9J	237583	0.2460656201224823	124916	0.1293759780927928	snm3C-seq	2866828	True	1.6664268524984456	9J	HPF	HIP	c5_c0_c0_c1_r2	DG Glut	11.540573	19.42778
CEMBA191126_9J_1-CEMBA191126_9J_2-B8-AD001	0.0041628427836639	0.702165091942765	0.0065897890724983	1613059	HPF-2	CEMBA191126_9J_1	14	2	9	CEMBA191126_9J	133223	0.1579306126223099	98627	0.1169184189749559	snm3C-seq	2692278	True	1.290702759146311	9J	HPF	HIP	c4_c3_c2_c0_r2	Astro-TE NN	-38.251167	19.812237
CEMBA191126_9J_1-CEMBA191126_9J_2-B8-AD002	0.008589747434558	0.8001103715059348	0.0395721079561176	1828145	HPF-2	CEMBA191126_9J_1	14	3	9	CEMBA191126_9J	231857	0.2414840011915003	133119	0.1386462722911593	snm3C-seq	3100690	True	1.462805635515832	9J	HPF	HIP	c19_c3_c0_c0_r0	Sncg Gaba	21.147942	-53.532825
CEMBA191126_9J_1-CEMBA191126_9J_2-B8-AD007	0.0042498741184206	0.7240232904138273	0.0075541486410338	1570004	HPF-2	CEMBA191126_9J_2	14	2	9	CEMBA191126_9J	166280	0.2013533346572827	101544	0.122962611344955	snm3C-seq	2629532	True	1.3816851499586595	9J	HPF	HIP	c4_c3_c2_c0_r2	Astro-TE NN	-36.08459	16.69317
CEMBA191126_9J_1-CEMBA191126_9J_2-B8-AD008	0.005034646599342	0.7231158403894801	0.0116922155151988	1392591	HPF-2	CEMBA191126_9J_2	14	3	9	CEMBA191126_9J	164306	0.2255958919156414	96918	0.1330706282952548	snm3C-seq	2437712	True	1.2255524856408515	9J	HPF	HIP	c5_c0_c0_c0_r3	DG Glut	14.011006	13.458645
CEMBA191126_9J_1-CEMBA191126_9J_2-B8-AD012	0.0045048664167781	0.7224873202630231	0.010504598918174	1612592	HPF-2	CEMBA191126_9J_2	15	3	9	CEMBA191126_9J	215135	0.254030648753197	103952	0.1227461547362927	snm3C-seq	2705274	True	1.4191648042566354	9J	HPF	HIP	c5_c0_c0_c0_r3	DG Glut	13.788501	13.3097
CEMBA191126_9J_1-CEMBA191126_9J_2-B9-AD001	0.004716375244504	0.712015426838809	0.0094232995749817	867049	HPF-2	CEMBA191126_9J_1	16	2	9	CEMBA191126_9J	118347	0.2676304774051736	58601	0.1325205844374642	snm3C-seq	1367540	True	0.6937765677604165	9J	HPF	HIP	c5_c0_c0_c0_r3	DG Glut	13.605112	14.870495
CEMBA191126_9J_1-CEMBA191126_9J_2-B9-AD002	0.0036192824982064	0.6814851854171565	0.0049850161491587	1199675	HPF-2	CEMBA191126_9J_1	16	3	9	CEMBA191126_9J	136545	0.2230752013958435	132305	0.2161482626290019	snm3C-seq	1882500	True	0.9599300661530984	9J	HPF	HIP	c15_c1_c2_c0_r1	OPC NN	-31.819416	46.233593
CEMBA191126_9J_1-CEMBA191126_9J_2-B9-AD004	0.0039931190748844	0.722923313852913	0.007343298282648	2188323	HPF-2	CEMBA191126_9J_1	17	2	9	CEMBA191126_9J	228396	0.2027109064637865	133455	0.1184468380449948	snm3C-seq	3444048	True	1.751005099009604	9J	HPF	HIP	c5_c0_c2_c0_r3	DG Glut	10.088497	19.960674
CEMBA191126_9J_1-CEMBA191126_9J_2-B9-AD006	0.0046043582364981	0.7206729713829105	0.0097192866912329	1403276	HPF-2	CEMBA191126_9J_1	17	3	9	CEMBA191126_9J	188549	0.262393295610473	93529	0.1301591763687525	snm3C-seq	2248744	True	1.1228431229383418	9J	HPF	HIP	c5_c0_c0_c1_r2	DG Glut	12.337817	17.239794
CEMBA191126_9J_1-CEMBA191126_9J_2-B9-AD007	0.0041036174915956	0.7032916546070576	0.0081328733751617	1123289	HPF-2	CEMBA191126_9J_2	16	2	9	CEMBA191126_9J	134640	0.2339449541284403	69679	0.1210713789268835	snm3C-seq	1770604	True	0.988552723694916	9J	HPF	HIP	c5_c0_c0_c0_r3	DG Glut	11.299901	18.323603
CEMBA191126_9J_1-CEMBA191126_9J_2-B9-AD008	0.0046512138868731	0.6929005302652917	0.0088213042704233	1216643	HPF-2	CEMBA191126_9J_2	16	3	9	CEMBA191126_9J	144023	0.2315843467550405	75286	0.1210574639453419	snm3C-seq	1978246	True	1.07070909749348	9J	HPF	HIP	c5_c0_c0_c0_r3	DG Glut	11.943119	16.130787
CEMBA191126_9J_1-CEMBA191126_9J_2-B9-AD010	0.0039228976678218	0.7162302747197713	0.004655742625417	1071936	HPF-2	CEMBA191126_9J_2	17	2	9	CEMBA191126_9J	102066	0.1855350770836022	76445	0.1389613482222872	snm3C-seq	1689296	True	0.94335941367416	9J	HPF	HIP	c4_c6_c0_c0_r3	DG-PIR Ex IMN	-37.381195	32.86543
CEMBA191126_9J_1-CEMBA191126_9J_2-B9-AD012	0.004144231677089	0.6986676716302851	0.0078319869846569	2269018	HPF-2	CEMBA191126_9J_2	17	3	9	CEMBA191126_9J	286584	0.2455513818819916	141845	0.1215358699824522	snm3C-seq	3458666	True	1.9968538141233385	9J	HPF	HIP	c5_c0_c0_c0_r3	DG Glut	9.199723	15.734746
CEMBA191126_9J_1-CEMBA191126_9J_2-C1-AD001	0.0049575474878589	0.7276525081054541	0.010641688755262	858763	HPF-2	CEMBA191126_9J_1	0	4	9	CEMBA191126_9J	110679	0.2558750297652762	53428	0.1235183828034151	snm3C-seq	1314850	True	0.6871464549980896	9J	HPF	HIP	c5_c0_c0_c0_r3	DG Glut	13.56917	14.666609
CEMBA191126_9J_1-CEMBA191126_9J_2-C1-AD002	0.0059163322754593	0.7280956049743837	0.0207431431286243	1114809	HPF-2	CEMBA191126_9J_1	0	5	9	CEMBA191126_9J	156953	0.278720343798835	63269	0.1123543827248188	snm3C-seq	1748622	True	0.8920238207165019	9J	HPF	HIP	c22_c0_c3_c3_r2	CA3 Glut	44.9222	43.264095
CEMBA191126_9J_1-CEMBA191126_9J_2-C1-AD004	0.0044058761480202	0.7044164514358413	0.0079116828347842	1144508	HPF-2	CEMBA191126_9J_1	1	4	9	CEMBA191126_9J	142604	0.2462272686460988	70481	0.1216960542582654	snm3C-seq	1772508	True	0.915787725969742	9J	HPF	HIP	c5_c0_c0_c1_r2	DG Glut	12.195511	20.368887
CEMBA191126_9J_1-CEMBA191126_9J_2-C1-AD006	0.0043692644487905	0.7039528936017824	0.008060590449593	1146399	HPF-2	CEMBA191126_9J_1	1	5	9	CEMBA191126_9J	142583	0.2463586068193834	74021	0.1278954043285495	snm3C-seq	1800214	True	0.9173008255634616	9J	HPF	HIP	c5_c0_c2_c0_r3	DG Glut	9.584914	22.355291
CEMBA191126_9J_1-CEMBA191126_9J_2-C1-AD008	0.0043212563449601	0.7460712107707463	0.0068755026579454	1059799	HPF-2	CEMBA191126_9J_2	0	5	9	CEMBA191126_9J	101397	0.1896149991023876	56937	0.1064736550774938	snm3C-seq	1668154	True	0.9326782226293928	9J	HPF	HIP	c4_c2_c1_c0_r0	OB-STR-CTX Inh IMN	-37.28972	26.123291
CEMBA191126_9J_1-CEMBA191126_9J_2-C1-AD010	0.0043804911857903	0.7030687596115214	0.0087088685107909	1315104	HPF-2	CEMBA191126_9J_2	1	4	9	CEMBA191126_9J	166840	0.2506015699398279	83502	0.1254239528477314	snm3C-seq	1980256	True	1.1573598968227043	9J	HPF	HIP	c5_c0_c0_c1_r2	DG Glut	12.117508	19.658981
CEMBA191126_9J_1-CEMBA191126_9J_2-C1-AD012	0.0058192440699861	0.7246624802392745	0.0197778376126176	1098156	HPF-2	CEMBA191126_9J_2	1	5	9	CEMBA191126_9J	151898	0.2737951682357373	63064	0.1136724544735186	snm3C-seq	1660342	True	0.9664343769429898	9J	HPF	HIP	c22_c0_c0_c0_r1	CA3 Glut	45.023952	43.484917
CEMBA191126_9J_1-CEMBA191126_9J_2-C10-AD001	0.0047217678489327	0.7044201533483606	0.0089663177563856	1648185	HPF-2	CEMBA191126_9J_1	18	4	9	CEMBA191126_9J	196061	0.2327959715079892	113949	0.1352990556886064	snm3C-seq	2581034	True	1.318809124206593	9J	HPF	HIP	c5_c0_c0_c0_r3	DG Glut	12.407236	17.293056
CEMBA191126_9J_1-CEMBA191126_9J_2-C10-AD004	0.0041647375789996	0.7168175792571955	0.0050235629523136	1072895	HPF-2	CEMBA191126_9J_1	19	4	9	CEMBA191126_9J	88931	0.1625453515257304	63778	0.1165714703490125	snm3C-seq	1756960	True	0.8584859802240844	9J	HPF	HIP	c4_c5_c1_c1_r0	DG-PIR Ex IMN	-38.595432	30.550196
CEMBA191126_9J_1-CEMBA191126_9J_2-C10-AD006	0.0050209853317294	0.7184929638187366	0.0089081473814667	1460880	HPF-2	CEMBA191126_9J_1	19	5	9	CEMBA191126_9J	170470	0.2286938544982808	90466	0.1213645699597669	snm3C-seq	2385754	True	1.1689354492189454	9J	HPF	HIP	c5_c0_c0_c1_r2	DG Glut	10.686463	20.232323
CEMBA191126_9J_1-CEMBA191126_9J_2-C10-AD007	0.0062463717354708	0.772917063536803	0.0236879733699043	1248808	HPF-2	CEMBA191126_9J_2	18	4	9	CEMBA191126_9J	146878	0.229487910628491	80943	0.1264684973243232	snm3C-seq	1950278	True	1.0990159698634996	9J	HPF	HIP	c9_c5_c1_c0_r0	Lamp5 Lhx6 Gaba	28.052248	-43.9217
CEMBA191126_9J_1-CEMBA191126_9J_2-C10-AD008	0.0052536488541144	0.7265411713934572	0.0112080540331289	1043934	HPF-2	CEMBA191126_9J_2	18	5	9	CEMBA191126_9J	122074	0.2292409213654476	67041	0.1258952816263985	snm3C-seq	1708732	True	0.9187161977529632	9J	HPF	HIP	c5_c0_c0_c0_r3	DG Glut	13.742827	13.958237
CEMBA191126_9J_1-CEMBA191126_9J_2-C10-AD012	0.0045675124565008	0.7190720405827585	0.0093430147590423	987629	HPF-2	CEMBA191126_9J_2	19	5	9	CEMBA191126_9J	126979	0.2514321129928736	57969	0.1147848711840846	snm3C-seq	1530244	True	0.869164870260535	9J	HPF	HIP	c5_c0_c0_c0_r3	DG Glut	13.215611	15.547093
CEMBA191126_9J_1-CEMBA191126_9J_2-C11-AD001	0.0041723683995701	0.6526055697728722	0.0068208873931915	1196641	HPF-2	CEMBA191126_9J_1	20	4	9	CEMBA191126_9J	93268	0.1510070591282948	72395	0.1172122919500032	snm3C-seq	1985910	True	0.9575023854723236	9J	HPF	HIP	c20_c6_c0_c0_r0	VLMC NN	-49.581753	39.634438
CEMBA191126_9J_1-CEMBA191126_9J_2-C11-AD002	0.0044777302735509	0.7112631014478623	0.0088305591560276	1244854	HPF-2	CEMBA191126_9J_1	20	5	9	CEMBA191126_9J	146339	0.2269789445112257	79833	0.1238248865795494	snm3C-seq	2099604	True	0.9960804239239368	9J	HPF	HIP	c5_c0_c0_c0_r3	DG Glut	12.8805685	15.406287
CEMBA191126_9J_1-CEMBA191126_9J_2-C11-AD004	0.0044257492401115	0.6983629260022409	0.0082630925147917	1451346	HPF-2	CEMBA191126_9J_1	21	4	9	CEMBA191126_9J	161321	0.2144513127284812	94225	0.1252575606513792	snm3C-seq	2437990	True	1.1613067387342697	9J	HPF	HIP	c5_c0_c0_c1_r2	DG Glut	9.732866	20.262205
CEMBA191126_9J_1-CEMBA191126_9J_2-C11-AD006	0.004322207290409	0.7016917594992567	0.0080654403882322	1511452	HPF-2	CEMBA191126_9J_1	21	5	9	CEMBA191126_9J	161495	0.2063620251450009	97194	0.1241967285175592	snm3C-seq	2579248	True	1.2094010614101591	9J	HPF	HIP	c5_c0_c0_c1_r2	DG Glut	10.957537	20.16756
CEMBA191126_9J_1-CEMBA191126_9J_2-C11-AD008	0.0043652241097006	0.7122936011017407	0.0054337223891345	1342134	HPF-2	CEMBA191126_9J_2	20	5	9	CEMBA191126_9J	111158	0.1600570202594709	83516	0.1202551512620772	snm3C-seq	2311570	True	1.1811477022062464	9J	HPF	HIP	c4_c2_c3_c0_r1	OB-STR-CTX Inh IMN	-37.55608	26.191689
CEMBA191126_9J_1-CEMBA191126_9J_2-C11-AD010	0.0039694307565386	0.7042039726584781	0.0048065998903762	1329781	HPF-2	CEMBA191126_9J_2	21	4	9	CEMBA191126_9J	161107	0.2337306049021812	92862	0.1347222121473701	snm3C-seq	2181268	True	1.1702764199308897	9J	HPF	HIP	c4_c6_c0_c0_r3	DG-PIR Ex IMN	-37.45452	33.47695
CEMBA191126_9J_1-CEMBA191126_9J_2-C12-AD001	0.0042687420106774	0.6972444646440179	0.0050385496074111	976457	HPF-2	CEMBA191126_9J_1	22	4	9	CEMBA191126_9J	107525	0.2140806428491789	72011	0.1433728079257124	snm3C-seq	1618044	True	0.7813203014196811	9J	HPF	HIP	c4_c6_c1_c1_r0	DG-PIR Ex IMN	-37.586403	32.756912
CEMBA191126_9J_1-CEMBA191126_9J_2-C12-AD002	0.0041058033951835	0.6864283850997436	0.007258642806022	1115512	HPF-2	CEMBA191126_9J_1	22	5	9	CEMBA191126_9J	138440	0.2398629156754677	66212	0.1147197585430805	snm3C-seq	1850544	True	0.8925863320937546	9J	HPF	HIP	c5_c0_c0_c1_r2	DG Glut	10.127558	20.93561
CEMBA191126_9J_1-CEMBA191126_9J_2-C12-AD004	0.004346592074468	0.7015056270208012	0.0077606464835401	1325940	HPF-2	CEMBA191126_9J_1	23	4	9	CEMBA191126_9J	146126	0.2127963838332648	90245	0.1314195260188672	snm3C-seq	2215052	True	1.060962070489957	9J	HPF	HIP	c5_c0_c0_c1_r2	DG Glut	9.077597	18.602858
CEMBA191126_9J_1-CEMBA191126_9J_2-C12-AD006	0.0070071977623074	0.7698035160289556	0.0259170747854102	1606539	HPF-2	CEMBA191126_9J_1	23	5	9	CEMBA191126_9J	214001	0.2578197944438889	111074	0.1338174861241794	snm3C-seq	2708316	True	1.2854857261737824	9J	HPF	HIP	c9_c5_c1_c0_r0	Lamp5 Lhx6 Gaba	27.960234	-43.7537
CEMBA191126_9J_1-CEMBA191126_9J_2-C12-AD007	0.0041345319063618	0.6894921057178793	0.007180784550075	1512560	HPF-2	CEMBA191126_9J_2	22	4	9	CEMBA191126_9J	195046	0.2488815730709847	88863	0.113390498794166	snm3C-seq	2441092	True	1.331131443245667	9J	HPF	HIP	c5_c0_c0_c1_r2	DG Glut	9.223114	20.689518
CEMBA191126_9J_1-CEMBA191126_9J_2-C12-AD008	0.0047003829065583	0.7080005563833627	0.0100464233864829	1335840	HPF-2	CEMBA191126_9J_2	22	5	9	CEMBA191126_9J	152822	0.2216491630612768	81397	0.1180561498063024	snm3C-seq	2295358	True	1.175608654959335	9J	HPF	HIP	c5_c0_c0_c0_r3	DG Glut	13.012043	13.348552
CEMBA191126_9J_1-CEMBA191126_9J_2-C12-AD010	0.0044014126198035	0.7028804745444908	0.0089264640355363	1402319	HPF-2	CEMBA191126_9J_2	23	4	9	CEMBA191126_9J	174929	0.2407676309997839	88805	0.122228844107814	snm3C-seq	2273510	True	1.2341136314333452	9J	HPF	HIP	c5_c0_c0_c1_r2	DG Glut	11.474994	17.084713
CEMBA191126_9J_1-CEMBA191126_9J_2-C12-AD012	0.0040379073315579	0.6988209631350754	0.0081356205219239	1345695	HPF-2	CEMBA191126_9J_2	23	5	9	CEMBA191126_9J	151416	0.2174754827330648	83643	0.1201346079822591	snm3C-seq	2154080	True	1.1842815673549991	9J	HPF	HIP	c5_c0_c0_c1_r2	DG Glut	11.467282	19.900932
CEMBA191126_9J_1-CEMBA191126_9J_2-C2-AD001	0.0047272835514345	0.7037993084962918	0.0090272908022489	797201	HPF-2	CEMBA191126_9J_1	2	4	9	CEMBA191126_9J	94528	0.2312724781640691	52283	0.1279157389964035	snm3C-seq	1289374	True	0.6378871016461259	9J	HPF	HIP	c5_c0_c0_c0_r3	DG Glut	12.538693	17.493584
CEMBA191126_9J_1-CEMBA191126_9J_2-C2-AD004	0.0045578259731172	0.7053066645378078	0.0087360138125414	1362015	HPF-2	CEMBA191126_9J_1	3	4	9	CEMBA191126_9J	187920	0.2667878133961782	88323	0.1253911241091456	snm3C-seq	2204972	True	1.0898277859016086	9J	HPF	HIP	c5_c0_c0_c0_r3	DG Glut	11.634661	16.971426
CEMBA191126_9J_1-CEMBA191126_9J_2-C2-AD008	0.0046778264596628	0.7077350871796374	0.0096705486921694	2484157	HPF-2	CEMBA191126_9J_2	2	5	9	CEMBA191126_9J	294608	0.22919522452898	172516	0.1342117096441424	snm3C-seq	3947640	True	2.1861873199468627	9J	HPF	HIP	c5_c0_c0_c0_r3	DG Glut	12.143666	13.747025
CEMBA191126_9J_1-CEMBA191126_9J_2-C2-AD012	0.0042934732488522	0.6945910872252741	0.0080883462911777	1203877	HPF-2	CEMBA191126_9J_2	3	5	9	CEMBA191126_9J	151525	0.2436790592806301	74692	0.1201179758837738	snm3C-seq	1878982	True	1.0594743537448192	9J	HPF	HIP	c5_c0_c0_c1_r2	DG Glut	10.9510975	18.979305
CEMBA191126_9J_1-CEMBA191126_9J_2-C3-AD001	0.0039750994817838	0.7109242842281424	0.0049400482033988	1054249	HPF-2	CEMBA191126_9J_1	4	4	9	CEMBA191126_9J	101888	0.1895167590491425	76548	0.1423830958669692	snm3C-seq	1640674	True	0.8435662261127703	9J	HPF	HIP	c4_c6_c1_c1_r0	DG-PIR Ex IMN	-37.35322	33.67315
CEMBA191126_9J_1-CEMBA191126_9J_2-C3-AD006	0.0044504027339758	0.7085951414346131	0.0072041126786522	1152139	HPF-2	CEMBA191126_9J_1	5	5	9	CEMBA191126_9J	141248	0.2395597126938765	69738	0.1182771808722641	snm3C-seq	1848408	True	0.921893734959522	9J	HPF	HIP	c5_c0_c1_c0_r3	DG Glut	8.155267	23.445927
CEMBA191126_9J_1-CEMBA191126_9J_2-C3-AD007	0.0041320929997408	0.6947165932680384	0.007594765672321	2345628	HPF-2	CEMBA191126_9J_2	4	4	9	CEMBA191126_9J	314764	0.2604976504529436	155161	0.1284107329361972	snm3C-seq	3604802	True	2.064274597343211	9J	HPF	HIP	c5_c0_c0_c0_r3	DG Glut	9.41948	17.87429
CEMBA191126_9J_1-CEMBA191126_9J_2-C3-AD008	0.0041269365317341	0.6435908825897443	0.0060040106275753	1435449	HPF-2	CEMBA191126_9J_2	4	5	9	CEMBA191126_9J	98057	0.1330708746902472	81974	0.1112450093502588	snm3C-seq	2276548	True	1.263269753977065	9J	HPF	HIP	c20_c2_c0_c0_r1	Peri NN	-49.648212	35.777863
CEMBA191126_9J_1-CEMBA191126_9J_2-C4-AD001	0.0047727642228311	0.7137619618440033	0.0102850340256584	1197675	HPF-2	CEMBA191126_9J_1	6	4	9	CEMBA191126_9J	150858	0.2466854171436046	73716	0.120541583543186	snm3C-seq	1858136	True	0.9583297492903596	9J	HPF	HIP	c5_c0_c0_c0_r3	DG Glut	13.9962	13.585594
CEMBA191126_9J_1-CEMBA191126_9J_2-C4-AD002	0.0042178475822716	0.7037171200374934	0.0082263391784143	1244072	HPF-2	CEMBA191126_9J_1	6	5	9	CEMBA191126_9J	153184	0.240227204651987	81258	0.1274309470676517	snm3C-seq	1960738	True	0.995454700030606	9J	HPF	HIP	c5_c0_c0_c0_r3	DG Glut	10.911276	16.659683
CEMBA191126_9J_1-CEMBA191126_9J_2-C4-AD004	0.0043460418011696	0.7110058915554373	0.0082897045834243	1180312	HPF-2	CEMBA191126_9J_1	7	4	9	CEMBA191126_9J	140548	0.2321181432926728	78063	0.1289227781245974	snm3C-seq	1886278	True	0.9444365984464924	9J	HPF	HIP	c5_c0_c0_c0_r3	DG Glut	10.6896105	18.079727
CEMBA191126_9J_1-CEMBA191126_9J_2-C4-AD006	0.0043857936621138	0.7116571231037467	0.008184896029071	1853958	HPF-2	CEMBA191126_9J_1	7	5	9	CEMBA191126_9J	194060	0.2036171795568603	110831	0.1162892694396907	snm3C-seq	2933732	True	1.4834601251047708	9J	HPF	HIP	c5_c0_c0_c1_r2	DG Glut	12.47111	19.718952
CEMBA191126_9J_1-CEMBA191126_9J_2-C4-AD008	0.0049575417337545	0.7201312461717808	0.012078290147596	971057	HPF-2	CEMBA191126_9J_2	6	5	9	CEMBA191126_9J	84016	0.1693096103194707	58079	0.1170411928411795	snm3C-seq	1573472	True	0.8545806486247207	9J	HPF	HIP	c1_c1_c0_c1_r13	Oligo NN	-12.604884	52.258984
CEMBA191126_9J_1-CEMBA191126_9J_2-C4-AD010	0.0043353580057353	0.6968606832088061	0.0071144405193719	1170444	HPF-2	CEMBA191126_9J_2	7	4	9	CEMBA191126_9J	156059	0.2596219270971101	80526	0.1339641757375216	snm3C-seq	1826926	True	1.0300515754470774	9J	HPF	HIP	c5_c0_c1_c0_r3	DG Glut	8.06079	22.871536
CEMBA191126_9J_1-CEMBA191126_9J_2-C5-AD001	0.004549223647762	0.7080266390585263	0.0096060126045785	976063	HPF-2	CEMBA191126_9J_1	8	4	9	CEMBA191126_9J	115826	0.2338534968190545	61621	0.1244132261106052	snm3C-seq	1510938	True	0.7810050389977216	9J	HPF	HIP	c5_c0_c0_c0_r3	DG Glut	13.788354	14.34283
CEMBA191126_9J_1-CEMBA191126_9J_2-C5-AD002	0.0044951650262488	0.7037542206367677	0.008153141625523	1097778	HPF-2	CEMBA191126_9J_1	8	5	9	CEMBA191126_9J	61697	0.1105106664994895	99429	0.17809561339089	snm3C-seq	1809448	True	0.8783963224718494	9J	HPF	HIP	c4_c3_c2_c0_r2	Astro-TE NN	-38.49411	16.747673
CEMBA191126_9J_1-CEMBA191126_9J_2-C5-AD004	0.0086367305117758	0.7961565279621077	0.038481303799417	1413432	HPF-2	CEMBA191126_9J_1	9	4	9	CEMBA191126_9J	200999	0.278515794418294	90591	0.1255281087574946	snm3C-seq	2244520	True	1.1309695319673296	9J	HPF	HIP	c9_c8_c0_c1_r0	Pvalb Gaba	10.133478	-33.588383
CEMBA191126_9J_1-CEMBA191126_9J_2-C5-AD006	0.0045835372378769	0.7109328083924099	0.0095010125979546	1471594	HPF-2	CEMBA191126_9J_1	9	5	9	CEMBA191126_9J	181392	0.2418759950822601	95785	0.1277238918417255	snm3C-seq	2318228	True	1.1775083466526373	9J	HPF	HIP	c5_c0_c0_c0_r3	DG Glut	12.452823	16.462128
CEMBA191126_9J_1-CEMBA191126_9J_2-C5-AD008	0.0046038698075633	0.709346560384965	0.0081755558973279	1066037	HPF-2	CEMBA191126_9J_2	8	5	9	CEMBA191126_9J	137222	0.2536554166712879	71144	0.1315099689821028	snm3C-seq	1757994	True	0.93816798696467	9J	HPF	HIP	c5_c0_c0_c1_r2	DG Glut	9.91927	21.360018
CEMBA191126_9J_1-CEMBA191126_9J_2-C5-AD010	0.004307943824047	0.6946265649560934	0.0084117803542454	2425963	HPF-2	CEMBA191126_9J_2	9	4	9	CEMBA191126_9J	277208	0.2226967378922185	151750	0.1219092882425621	snm3C-seq	3705896	True	2.134973574238766	9J	HPF	HIP	c5_c0_c0_c0_r3	DG Glut	10.752679	17.929888
CEMBA191126_9J_1-CEMBA191126_9J_2-C5-AD012	0.0042796965041403	0.7213841358060893	0.0095941919302252	1083578	HPF-2	CEMBA191126_9J_2	9	5	9	CEMBA191126_9J	143799	0.2602772206977939	71505	0.1294245625212675	snm3C-seq	1670876	True	0.9536049789821582	9J	HPF	HIP	c5_c0_c0_c0_r3	DG Glut	13.356343	14.913131
CEMBA191126_9J_1-CEMBA191126_9J_2-C6-AD001	0.0042299665352506	0.6807507574848894	0.006147359866481	3705709	HPF-2	CEMBA191126_9J_1	10	4	9	CEMBA191126_9J	400908	0.2079038174921979	223293	0.1157958113065475	snm3C-seq	5911224	True	2.965154300551509	9J	HPF	HIP	c5_c0_c1_c1_r2	DG Glut	-28.335478	23.129827
CEMBA191126_9J_1-CEMBA191126_9J_2-C6-AD004	0.0034964210220726	0.7090761649820645	0.0081605922195921	2024699	HPF-2	CEMBA191126_9J_1	11	4	9	CEMBA191126_9J	227738	0.2167801947174236	125417	0.1193824556326793	snm3C-seq	3198358	True	1.6200799758352151	9J	HPF	HIP	c5_c0_c0_c0_r3	DG Glut	10.730217	15.967912
CEMBA191126_9J_1-CEMBA191126_9J_2-C6-AD007	0.0038606577365499	0.6678860023122519	0.0050889964021332	1362937	HPF-2	CEMBA191126_9J_2	10	4	9	CEMBA191126_9J	119519	0.168321684132253	79743	0.1123041194936224	snm3C-seq	2245332	True	1.1994554238264397	9J	HPF	HIP	c11_c0_c1_c1_r8	Microglia NN	-24.096817	26.480236
CEMBA191126_9J_1-CEMBA191126_9J_2-C6-AD010	0.0044555171481336	0.7041851881472844	0.008677690409203	1432373	HPF-2	CEMBA191126_9J_2	11	4	9	CEMBA191126_9J	186807	0.2505851910774625	93320	0.1251805876190335	snm3C-seq	2352028	True	1.260562714045146	9J	HPF	HIP	c5_c0_c0_c0_r3	DG Glut	11.551141	17.362211
CEMBA191126_9J_1-CEMBA191126_9J_2-C6-AD012	0.0043249839709923	0.695589088798607	0.0075326998182936	1635000	HPF-2	CEMBA191126_9J_2	11	5	9	CEMBA191126_9J	204927	0.2407665447914806	109373	0.1285011701897681	snm3C-seq	2664278	True	1.438885009326351	9J	HPF	HIP	c5_c0_c1_c0_r3	DG Glut	9.437978	20.704233
CEMBA191126_9J_1-CEMBA191126_9J_2-C7-AD001	0.0049428871235571	0.715641728031519	0.009721337912381	1187754	HPF-2	CEMBA191126_9J_1	12	4	9	CEMBA191126_9J	155967	0.2571599576585578	76283	0.1257761773328189	snm3C-seq	1884952	True	0.9503913774927436	9J	HPF	HIP	c5_c0_c0_c0_r3	DG Glut	12.55175	15.467816
CEMBA191126_9J_1-CEMBA191126_9J_2-C7-AD002	0.0041449525926535	0.7149332630177924	0.0079370067394087	1329894	HPF-2	CEMBA191126_9J_1	12	5	9	CEMBA191126_9J	136616	0.2000875829878101	81884	0.1199271801646501	snm3C-seq	2111488	True	1.0641258969275915	9J	HPF	HIP	c4_c0_c0_c0_r1	Astro-TE NN	-37.891476	15.794136
CEMBA191126_9J_1-CEMBA191126_9J_2-C7-AD007	0.0042632327203111	0.7007418556240368	0.007676698855009	1993115	HPF-2	CEMBA191126_9J_2	12	4	9	CEMBA191126_9J	193263	0.1881348210478769	131097	0.1276183782457766	snm3C-seq	3109026	True	1.7540448289684956	9J	HPF	HIP	c5_c0_c0_c1_r2	DG Glut	12.359597	22.029156
CEMBA191126_9J_1-CEMBA191126_9J_2-C7-AD010	0.0042373413313549	0.6998895058120337	0.0077701172894907	1243805	HPF-2	CEMBA191126_9J_2	13	4	9	CEMBA191126_9J	147964	0.2316577895096114	78590	0.1230433462028626	snm3C-seq	1949682	True	1.09461306974016	9J	HPF	HIP	c5_c0_c0_c1_r2	DG Glut	10.066976	19.224255
CEMBA191126_9J_1-CEMBA191126_9J_2-C7-AD012	0.0041575767659731	0.7126656605752199	0.0090983286570658	1079821	HPF-2	CEMBA191126_9J_2	13	5	9	CEMBA191126_9J	129655	0.233806398095719	72691	0.1310834204926605	snm3C-seq	1690434	True	0.9502986236426848	9J	HPF	HIP	c5_c0_c0_c0_r3	DG Glut	12.610175	15.363005
CEMBA191126_9J_1-CEMBA191126_9J_2-C8-AD001	0.0041505833058301	0.7155937879556148	0.006726696719543	803426	HPF-2	CEMBA191126_9J_1	14	4	9	CEMBA191126_9J	63278	0.1586825521414546	44055	0.110476940399377	snm3C-seq	1200642	True	0.6428680878814005	9J	HPF	HIP	c4_c3_c0_c0_r3	Astro-TE NN	-40.40433	22.725782
CEMBA191126_9J_1-CEMBA191126_9J_2-C8-AD002	0.0040726771356034	0.6961882613093834	0.0078976728498802	1664246	HPF-2	CEMBA191126_9J_1	14	5	9	CEMBA191126_9J	192400	0.2309551990127985	109108	0.1309722445628296	snm3C-seq	2439426	True	1.331660468772817	9J	HPF	HIP	c5_c0_c0_c0_r3	DG Glut	9.470626	16.782713
CEMBA191126_9J_1-CEMBA191126_9J_2-C8-AD004	0.0044178558839961	0.7150057649626986	0.0092733305490624	1067890	HPF-2	CEMBA191126_9J_1	15	4	9	CEMBA191126_9J	131111	0.246000251420809	61683	0.1157342519574235	snm3C-seq	1627362	True	0.8544811872750805	9J	HPF	HIP	c5_c0_c0_c0_r3	DG Glut	12.857241	16.990608
CEMBA191126_9J_1-CEMBA191126_9J_2-C8-AD006	0.0043339044910191	0.7190480075225095	0.0092618054150324	1959772	HPF-2	CEMBA191126_9J_1	15	5	9	CEMBA191126_9J	161582	0.1647051388427359	117376	0.1196447028555468	snm3C-seq	2935648	True	1.5681280893616936	9J	HPF	HIP	c1_c1_c0_c0_r17	Oligo NN	-11.839343	47.130566
CEMBA191126_9J_1-CEMBA191126_9J_2-C8-AD007	0.0043847211900757	0.7112750571595683	0.0088250959596654	909511	HPF-2	CEMBA191126_9J_2	14	4	9	CEMBA191126_9J	109326	0.2405661311510761	55530	0.1221908536196262	snm3C-seq	1332912	True	0.800416968634507	9J	HPF	HIP	c5_c0_c0_c1_r2	DG Glut	12.629468	18.810411
CEMBA191126_9J_1-CEMBA191126_9J_2-C8-AD008	0.004682266070075	0.7048874657187946	0.009201492802372	787242	HPF-2	CEMBA191126_9J_2	14	5	9	CEMBA191126_9J	90926	0.2325086622428496	46711	0.1194456164576221	snm3C-seq	1254404	True	0.6928138914447065	9J	HPF	HIP	c5_c0_c0_c0_r3	DG Glut	13.360269	16.67009
CEMBA191126_9J_1-CEMBA191126_9J_2-C8-AD012	0.0037555428065521	0.711948301752168	0.0053731005252393	863808	HPF-2	CEMBA191126_9J_2	15	5	9	CEMBA191126_9J	67850	0.1576235434051331	49504	0.1150036240637835	snm3C-seq	1268808	True	0.7601959523768664	9J	HPF	HIP	c4_c2_c3_c0_r1	OB-STR-CTX Inh IMN	-38.92962	24.37913
CEMBA191126_9J_1-CEMBA191126_9J_2-C9-AD002	0.0051920859063314	0.7504294277801797	0.0148643105133576	1762738	HPF-2	CEMBA191126_9J_1	16	5	9	CEMBA191126_9J	185930	0.2032721647343074	116190	0.1270273372800472	snm3C-seq	2881704	True	1.410469672995253	9J	HPF	HIP	c45_c0_c0_c0_r2	HPF CR Glut	-19.370201	-2.047109
CEMBA191126_9J_1-CEMBA191126_9J_2-C9-AD004	0.0043975017765153	0.6987824647966908	0.0081494609988461	1864688	HPF-2	CEMBA191126_9J_1	17	4	9	CEMBA191126_9J	232515	0.2401272747364192	117650	0.1215017262229951	snm3C-seq	3088866	True	1.4920458250733646	9J	HPF	HIP	c5_c0_c0_c0_r3	DG Glut	10.690883	19.096226
CEMBA191126_9J_1-CEMBA191126_9J_2-C9-AD006	0.0040272856932743	0.6630919070933851	0.0052439859943006	1959310	HPF-2	CEMBA191126_9J_1	17	5	9	CEMBA191126_9J	179921	0.1773036436129851	106264	0.1047181506599577	snm3C-seq	3267704	True	1.5677584161664009	9J	HPF	HIP	c11_c0_c1_c1_r8	Microglia NN	-24.57311	25.790651
CEMBA191126_9J_1-CEMBA191126_9J_2-C9-AD007	0.0047402660053175	0.7714309038549052	0.0135352247377183	1385068	HPF-2	CEMBA191126_9J_2	16	4	9	CEMBA191126_9J	125478	0.174622061346927	91785	0.1277330360758674	snm3C-seq	2235810	True	1.2189318544939636	9J	HPF	HIP	c45_c0_c0_c0_r2	HPF CR Glut	-19.39516	-2.0316954
CEMBA191126_9J_1-CEMBA191126_9J_2-C9-AD008	0.0045832472864184	0.7091190148191208	0.009429389985414	1211778	HPF-2	CEMBA191126_9J_2	16	5	9	CEMBA191126_9J	124912	0.1994567760087248	73789	0.1178246769318223	snm3C-seq	2070698	True	1.0664276445452396	9J	HPF	HIP	c5_c0_c0_c0_r3	DG Glut	13.306015	14.070717
CEMBA191126_9J_1-CEMBA191126_9J_2-C9-AD010	0.0043802799659329	0.7108275537587565	0.0089692318268021	1422681	HPF-2	CEMBA191126_9J_2	17	4	9	CEMBA191126_9J	179403	0.2427576482941621	90791	0.1228530718342239	snm3C-seq	2301568	True	1.2520332501244174	9J	HPF	HIP	c5_c0_c0_c0_r3	DG Glut	11.784095	14.9994335
CEMBA191126_9J_1-CEMBA191126_9J_2-C9-AD012	0.0040894910666405	0.702626909738659	0.0076548842363677	1395171	HPF-2	CEMBA191126_9J_2	17	5	9	CEMBA191126_9J	166382	0.2297462437810601	85538	0.1181139438193093	snm3C-seq	2245836	True	1.2278230197840088	9J	HPF	HIP	c5_c0_c0_c0_r3	DG Glut	11.004994	18.56164
CEMBA191126_9J_1-CEMBA191126_9J_2-D1-AD001	0.0046750895152798	0.7010920753708406	0.0082070745182347	1131967	HPF-2	CEMBA191126_9J_1	0	6	9	CEMBA191126_9J	140138	0.2445100481908371	69707	0.1216234135583402	snm3C-seq	1742256	True	0.9057529390819382	9J	HPF	HIP	c5_c0_c0_c1_r2	DG Glut	10.502415	20.595774
CEMBA191126_9J_1-CEMBA191126_9J_2-D1-AD002	0.0037460744990354	0.7064300537949189	0.0045716032871328	1255990	HPF-2	CEMBA191126_9J_1	0	7	9	CEMBA191126_9J	108355	0.1697553348655258	87784	0.137527592781462	snm3C-seq	1950316	True	1.004990988215667	9J	HPF	HIP	c4_c6_c0_c0_r3	DG-PIR Ex IMN	-37.06917	33.838013
CEMBA191126_9J_1-CEMBA191126_9J_2-D1-AD004	0.0039912028199832	0.7117565334035979	0.0049496887353875	973339	HPF-2	CEMBA191126_9J_1	1	6	9	CEMBA191126_9J	96487	0.1942447491489323	63864	0.1285690990459586	snm3C-seq	1501292	True	0.7788254074306713	9J	HPF	HIP	c4_c5_c1_c1_r0	DG-PIR Ex IMN	-38.679905	30.467285
CEMBA191126_9J_1-CEMBA191126_9J_2-D1-AD006	0.0046129338281442	0.7212797237278544	0.0098264110332405	1346784	HPF-2	CEMBA191126_9J_1	1	7	9	CEMBA191126_9J	167538	0.2445299740346176	81810	0.1194057298987218	snm3C-seq	2096698	True	1.077640572833421	9J	HPF	HIP	c5_c0_c0_c1_r2	DG Glut	13.047474	18.736298
CEMBA191126_9J_1-CEMBA191126_9J_2-D1-AD010	0.0043163717821567	0.7191975081353807	0.0072686214687023	1342916	HPF-2	CEMBA191126_9J_2	1	6	9	CEMBA191126_9J	146710	0.2144296807744081	95785	0.1399982753253131	snm3C-seq	2037952	True	1.1818359028651413	9J	HPF	HIP	c4_c3_c0_c0_r3	Astro-TE NN	-36.337635	19.644993
CEMBA191126_9J_1-CEMBA191126_9J_2-D10-AD001	0.00464273575243	0.7081246664341583	0.0091891288837933	2601957	HPF-2	CEMBA191126_9J_1	18	6	9	CEMBA191126_9J	333364	0.2484279682299794	165099	0.1230343082240475	snm3C-seq	4126046	True	2.0819778316106587	9J	HPF	HIP	c5_c0_c0_c0_r3	DG Glut	10.79087	15.158804
CEMBA191126_9J_1-CEMBA191126_9J_2-D10-AD002	0.0039629406793513	0.7063064690914705	0.0065654796839997	2536022	HPF-2	CEMBA191126_9J_1	18	7	9	CEMBA191126_9J	283454	0.2160380349619223	166049	0.1265563360100483	snm3C-seq	4108262	True	2.0292193854383167	9J	HPF	HIP	c5_c0_c1_c0_r3	DG Glut	5.797501	21.030836
CEMBA191126_9J_1-CEMBA191126_9J_2-D10-AD004	0.0042932069408933	0.7082599897462991	0.0086704208067633	1480410	HPF-2	CEMBA191126_9J_1	19	6	9	CEMBA191126_9J	169971	0.2225604845837474	95629	0.125216869820494	snm3C-seq	2477816	True	1.18456254338359	9J	HPF	HIP	c5_c0_c0_c0_r3	DG Glut	11.849402	16.541222
CEMBA191126_9J_1-CEMBA191126_9J_2-D10-AD006	0.0044402989670371	0.6953623546325738	0.0079782285481984	2249171	HPF-2	CEMBA191126_9J_1	19	7	9	CEMBA191126_9J	270297	0.23186015152139	154182	0.1322569687487133	snm3C-seq	3830700	True	1.7996931392415698	9J	HPF	HIP	c5_c0_c0_c0_r3	DG Glut	10.103406	19.18419
CEMBA191126_9J_1-CEMBA191126_9J_2-D10-AD007	0.0041165456736012	0.6967622197074345	0.0078057244359486	1508850	HPF-2	CEMBA191126_9J_2	18	6	9	CEMBA191126_9J	175378	0.2251781814259906	94022	0.120720403779462	snm3C-seq	2443188	True	1.3278664503498867	9J	HPF	HIP	c5_c0_c0_c0_r3	DG Glut	11.541462	17.845757
CEMBA191126_9J_1-CEMBA191126_9J_2-D10-AD010	0.0062538317645254	0.7710340475936882	0.0218131770634192	1542659	HPF-2	CEMBA191126_9J_2	19	6	9	CEMBA191126_9J	213848	0.2680824124508741	104558	0.1310751603056306	snm3C-seq	2497318	True	1.3576201281971738	9J	HPF	HIP	c9_c5_c1_c0_r0	Lamp5 Lhx6 Gaba	28.249142	-43.851894
CEMBA191126_9J_1-CEMBA191126_9J_2-D10-AD012	0.0044008464739977	0.7045865169240855	0.0085518243654236	1231477	HPF-2	CEMBA191126_9J_2	19	7	9	CEMBA191126_9J	149935	0.2361917574298757	74594	0.1175075062775479	snm3C-seq	1982056	True	1.0837637887646403	9J	HPF	HIP	c5_c0_c0_c1_r2	DG Glut	12.039394	19.28637
CEMBA191126_9J_1-CEMBA191126_9J_2-D12-AD001	0.0046289993796369	0.6931364736330339	0.0092058404547214	1653547	HPF-2	CEMBA191126_9J_1	22	6	9	CEMBA191126_9J	191723	0.2216299697477282	110459	0.127689556434879	snm3C-seq	2750536	True	1.3230995737155955	9J	HPF	HIP	c5_c0_c0_c0_r3	DG Glut	11.553575	18.793272
CEMBA191126_9J_1-CEMBA191126_9J_2-D12-AD002	0.0056323483621257	0.7507352703271104	0.0192280967511143	1520812	HPF-2	CEMBA191126_9J_1	22	7	9	CEMBA191126_9J	201394	0.2527151373850105	112134	0.1407090539714727	snm3C-seq	2636704	True	1.2168905443277769	9J	HPF	HIP	c9_c5_c1_c0_r0	Lamp5 Lhx6 Gaba	28.35045	-43.943684
CEMBA191126_9J_1-CEMBA191126_9J_2-D12-AD004	0.0042406241974273	0.7015154371047448	0.0066056388893449	3151481	HPF-2	CEMBA191126_9J_1	23	6	9	CEMBA191126_9J	341583	0.2058830265828949	213705	0.1288068557155876	snm3C-seq	5270182	True	2.521684093450504	9J	HPF	HIP	c5_c0_c1_c0_r3	DG Glut	4.805847	21.319807
CEMBA191126_9J_1-CEMBA191126_9J_2-D12-AD006	0.0041541877027394	0.6901834887856599	0.0055347990064031	1683257	HPF-2	CEMBA191126_9J_1	23	7	9	CEMBA191126_9J	178131	0.2022549604019415	127131	0.1443481222856169	snm3C-seq	2977042	True	1.346872280711581	9J	HPF	HIP	c15_c1_c1_c0_r7	Oligo NN	-31.805365	46.69317
CEMBA191126_9J_1-CEMBA191126_9J_2-D12-AD007	0.0045839213263182	0.7233247592046713	0.0102814582538058	1691140	HPF-2	CEMBA191126_9J_2	22	6	9	CEMBA191126_9J	228902	0.2580631341600902	110153	0.1241860202931228	snm3C-seq	2850806	True	1.4882911282398563	9J	HPF	HIP	c5_c0_c0_c0_r3	DG Glut	13.4506235	13.442739
CEMBA191126_9J_1-CEMBA191126_9J_2-D12-AD008	0.0049948633314275	0.7033053087238833	0.0092233875855	1479945	HPF-2	CEMBA191126_9J_2	22	7	9	CEMBA191126_9J	177375	0.2316755875645557	99173	0.1295332659367987	snm3C-seq	2904240	True	1.302428547478585	9J	HPF	HIP	c5_c0_c0_c0_r3	DG Glut	12.228094	15.862605
CEMBA191126_9J_1-CEMBA191126_9J_2-D12-AD010	0.0052440878374571	0.6957983317996972	0.0098120620644707	1648447	HPF-2	CEMBA191126_9J_2	23	6	9	CEMBA191126_9J	203847	0.2356661757123269	105534	0.1220071631548402	snm3C-seq	2771708	True	1.450719068482566	9J	HPF	HIP	c5_c0_c0_c0_r3	DG Glut	9.445187	16.210718
CEMBA191126_9J_1-CEMBA191126_9J_2-D12-AD012	0.0042956085130003	0.6986031384357115	0.0076815669775173	1414164	HPF-2	CEMBA191126_9J_2	23	7	9	CEMBA191126_9J	165457	0.2234694442606101	92870	0.1254320294002844	snm3C-seq	2362710	True	1.2445378472960182	9J	HPF	HIP	c5_c0_c0_c0_r3	DG Glut	8.731149	16.519089
CEMBA191126_9J_1-CEMBA191126_9J_2-D2-AD002	0.0043085075090541	0.699598006408936	0.0080657643906372	1444194	HPF-2	CEMBA191126_9J_1	2	7	9	CEMBA191126_9J	180810	0.2417449598027641	92351	0.1234743033169906	snm3C-seq	2335098	True	1.1555840056331153	9J	HPF	HIP	c5_c0_c0_c1_r2	DG Glut	12.322019	20.41568
CEMBA191126_9J_1-CEMBA191126_9J_2-D2-AD006	0.0039392905792016	0.6868596142008158	0.0052664519737543	1674374	HPF-2	CEMBA191126_9J_1	3	7	9	CEMBA191126_9J	121707	0.140474052460636	88017	0.1015891006715127	snm3C-seq	2746936	True	1.3397644733657263	9J	HPF	HIP	c11_c0_c1_c1_r8	Microglia NN	-25.554697	26.70901
CEMBA191126_9J_1-CEMBA191126_9J_2-D2-AD007	0.0038913126032163	0.7097800679694445	0.0047152005142773	1333193	HPF-2	CEMBA191126_9J_2	2	6	9	CEMBA191126_9J	137701	0.1990186443127619	86958	0.1256800115623645	snm3C-seq	2156130	True	1.1732791573326151	9J	HPF	HIP	c4_c6_c0_c0_r3	DG-PIR Ex IMN	-37.161533	33.937496
CEMBA191126_9J_1-CEMBA191126_9J_2-D2-AD008	0.0040180399221461	0.6952068553463666	0.0054446113368972	1153782	HPF-2	CEMBA191126_9J_2	2	7	9	CEMBA191126_9J	85389	0.143788109178534	62623	0.1054520226385991	snm3C-seq	1965062	True	1.0153881491318506	9J	HPF	HIP	c20_c3_c1_c1_r1	VLMC NN	-44.610268	38.394524
CEMBA191126_9J_1-CEMBA191126_9J_2-D2-AD010	0.0040337901569393	0.6840356497151601	0.0053499707788845	1461921	HPF-2	CEMBA191126_9J_2	3	6	9	CEMBA191126_9J	81894	0.1078046263288979	87360	0.1150000263278448	snm3C-seq	2362454	True	1.28656649034825	9J	HPF	HIP	c20_c3_c0_c0_r2	Endo NN	-45.089638	35.32646
CEMBA191126_9J_1-CEMBA191126_9J_2-D2-AD012	0.0038106826805473	0.7291334664426701	0.0049643962480914	1164661	HPF-2	CEMBA191126_9J_2	3	7	9	CEMBA191126_9J	108814	0.1801460849756304	68645	0.1136446413435049	snm3C-seq	1846456	True	1.02496223476883	9J	HPF	HIP	c4_c6_c1_c1_r0	DG-PIR Ex IMN	-37.49191	32.051952
CEMBA191126_9J_1-CEMBA191126_9J_2-D3-AD001	0.00473675493642	0.701419253926636	0.0096734118130532	1214478	HPF-2	CEMBA191126_9J_1	4	6	9	CEMBA191126_9J	160724	0.2584660313457846	78367	0.1260247845901987	snm3C-seq	1923584	True	0.9717748114126598	9J	HPF	HIP	c5_c0_c0_c0_r3	DG Glut	13.487554	14.043178
CEMBA191126_9J_1-CEMBA191126_9J_2-D3-AD002	0.0041775172940564	0.7032754066340587	0.0082699134917469	1191124	HPF-2	CEMBA191126_9J_1	4	7	9	CEMBA191126_9J	145718	0.2382063982475929	72006	0.1177087930949929	snm3C-seq	1902512	True	0.9530879114064584	9J	HPF	HIP	c5_c0_c0_c1_r2	DG Glut	12.467265	19.144592
CEMBA191126_9J_1-CEMBA191126_9J_2-D3-AD006	0.0044787909975503	0.7072373012660348	0.0090099308406256	1400994	HPF-2	CEMBA191126_9J_1	5	7	9	CEMBA191126_9J	176629	0.2453715601874297	89846	0.1248133273505472	snm3C-seq	2263628	True	1.1210171613979567	9J	HPF	HIP	c5_c0_c0_c0_r3	DG Glut	12.093184	16.502491
CEMBA191126_9J_1-CEMBA191126_9J_2-D3-AD007	0.004285408068261	0.7021681454612929	0.0079987737446312	1348983	HPF-2	CEMBA191126_9J_2	4	6	9	CEMBA191126_9J	159994	0.2306924782780467	88027	0.1269245520793381	snm3C-seq	2133602	True	1.1871751783095346	9J	HPF	HIP	c5_c0_c0_c0_r3	DG Glut	8.897639	18.363419
CEMBA191126_9J_1-CEMBA191126_9J_2-D3-AD008	0.0050415596191627	0.721734340953516	0.0111959363819425	1105565	HPF-2	CEMBA191126_9J_2	4	7	9	CEMBA191126_9J	139404	0.2458698056202743	70307	0.1240019542032124	snm3C-seq	1817198	True	0.9729546821626222	9J	HPF	HIP	c5_c0_c0_c0_r3	DG Glut	13.75356	13.684495
CEMBA191126_9J_1-CEMBA191126_9J_2-D3-AD010	0.0041879088876062	0.6926182944819352	0.0077051911195039	1355136	HPF-2	CEMBA191126_9J_2	5	6	9	CEMBA191126_9J	166539	0.2389300163553413	94017	0.1348842213996729	snm3C-seq	2139238	True	1.1925901382253663	9J	HPF	HIP	c5_c0_c0_c1_r2	DG Glut	11.5569315	20.619997
CEMBA191126_9J_1-CEMBA191126_9J_2-D3-AD012	0.0042806135117911	0.7056185115473452	0.0080682172297073	1207780	HPF-2	CEMBA191126_9J_2	5	7	9	CEMBA191126_9J	139397	0.2245267762801845	72127	0.1161749735845166	snm3C-seq	1900772	True	1.0629091966753397	9J	HPF	HIP	c5_c0_c0_c1_r2	DG Glut	10.479414	20.389858
CEMBA191126_9J_1-CEMBA191126_9J_2-D4-AD001	0.0048602921489317	0.7077577463328408	0.0095031513992083	1465589	HPF-2	CEMBA191126_9J_1	6	6	9	CEMBA191126_9J	213899	0.2834387012907851	89154	0.1181384390524436	snm3C-seq	2357454	True	1.172703395272264	9J	HPF	HIP	c5_c0_c0_c1_r2	DG Glut	12.761193	19.03675
CEMBA191126_9J_1-CEMBA191126_9J_2-D4-AD002	0.0039959537392647	0.6830821070570094	0.0070546609342497	1500254	HPF-2	CEMBA191126_9J_1	6	7	9	CEMBA191126_9J	186560	0.2407278611272763	93212	0.1202761867034502	snm3C-seq	2434132	True	1.2004408872956849	9J	HPF	HIP	c5_c0_c1_c0_r3	DG Glut	7.9556684	20.714874
CEMBA191126_9J_1-CEMBA191126_9J_2-D4-AD004	0.0044110991899848	0.7004757049446171	0.0084079468090057	1773431	HPF-2	CEMBA191126_9J_1	7	6	9	CEMBA191126_9J	252618	0.2751964965602889	112450	0.122500558306235	snm3C-seq	2904578	True	1.4190257671018862	9J	HPF	HIP	c5_c0_c0_c0_r3	DG Glut	10.488492	15.489103
CEMBA191126_9J_1-CEMBA191126_9J_2-D4-AD007	0.0040951931100235	0.6896857996529745	0.0077521240832225	1431005	HPF-2	CEMBA191126_9J_2	6	6	9	CEMBA191126_9J	163112	0.2203183101977856	86885	0.1173571311830803	snm3C-seq	2313006	True	1.2593588029180764	9J	HPF	HIP	c5_c0_c0_c1_r2	DG Glut	11.91262	20.304293
CEMBA191126_9J_1-CEMBA191126_9J_2-D4-AD008	0.0051503183118876	0.7108410106925892	0.0096706930921827	1383372	HPF-2	CEMBA191126_9J_2	6	7	9	CEMBA191126_9J	200838	0.281570439576154	84681	0.1187208914336345	snm3C-seq	2310782	True	1.2174392863130354	9J	HPF	HIP	c5_c0_c0_c0_r3	DG Glut	13.064615	15.492684
CEMBA191126_9J_1-CEMBA191126_9J_2-D4-AD010	0.0044051359423361	0.7106138349705244	0.0089381480274503	1594758	HPF-2	CEMBA191126_9J_2	7	6	9	CEMBA191126_9J	213728	0.2590344142189687	101436	0.1229385707100394	snm3C-seq	2553524	True	1.40346995700506	9J	HPF	HIP	c5_c0_c0_c0_r3	DG Glut	11.447332	14.949275
CEMBA191126_9J_1-CEMBA191126_9J_2-D4-AD012	0.0042199523902807	0.7251120982710797	0.0074988952999146	1427828	HPF-2	CEMBA191126_9J_2	7	7	9	CEMBA191126_9J	151021	0.2045074763494939	83130	0.112571804642622	snm3C-seq	2264430	True	1.2565628777348166	9J	HPF	HIP	c4_c3_c2_c0_r2	Astro-TE NN	-35.211857	18.172039
CEMBA191126_9J_1-CEMBA191126_9J_2-D5-AD001	0.0041626656747679	0.7079980984491975	0.0083232102702704	1238196	HPF-2	CEMBA191126_9J_1	8	6	9	CEMBA191126_9J	146366	0.2323646050630419	83402	0.1324055640754534	snm3C-seq	1906602	True	0.9907529690878794	9J	HPF	HIP	c5_c0_c0_c1_r2	DG Glut	12.440045	21.612375
CEMBA191126_9J_1-CEMBA191126_9J_2-D5-AD002	0.0039784114463157	0.7168084387972331	0.0068718945600975	1337601	HPF-2	CEMBA191126_9J_1	8	7	9	CEMBA191126_9J	123885	0.1817161716171617	89926	0.1319046571323799	snm3C-seq	2081752	True	1.0702927179581556	9J	HPF	HIP	c4_c3_c1_c0_r0	Astro-TE NN	-38.152912	17.497051
CEMBA191126_9J_1-CEMBA191126_9J_2-D5-AD006	0.0040368863365221	0.7450507801859995	0.0057972901528478	1585815	HPF-2	CEMBA191126_9J_1	9	7	9	CEMBA191126_9J	151063	0.1869605467367331	107626	0.1332014841694369	snm3C-seq	2480654	True	1.2689032428420828	9J	HPF	HIP	c4_c2_c1_c0_r0	OB-STR-CTX Inh IMN	-37.406246	25.988907
CEMBA191126_9J_1-CEMBA191126_9J_2-D5-AD008	0.0040982930326661	0.6966056735214206	0.0053073905519024	929436	HPF-2	CEMBA191126_9J_2	8	7	9	CEMBA191126_9J	65634	0.1389502832609303	54667	0.1157326253927122	snm3C-seq	1505872	True	0.8179520046044321	9J	HPF	HIP	c20_c3_c3_c3_r0	VLMC NN	-44.893696	35.898888
CEMBA191126_9J_1-CEMBA191126_9J_2-D5-AD010	0.0046964205584895	0.7215631873314678	0.0104115626823209	1084604	HPF-2	CEMBA191126_9J_2	9	6	9	CEMBA191126_9J	126907	0.2294069371434356	68475	0.123780721480271	snm3C-seq	1689964	True	0.9545079123274604	9J	HPF	HIP	c5_c0_c0_c0_r3	DG Glut	14.0342655	13.327962
CEMBA191126_9J_1-CEMBA191126_9J_2-D6-AD001	0.0044965421463448	0.7031669828658577	0.0090358767019846	1946087	HPF-2	CEMBA191126_9J_1	10	6	9	CEMBA191126_9J	227433	0.2228131912917567	132385	0.129695885509839	snm3C-seq	3245456	True	1.5571779212284032	9J	HPF	HIP	c5_c0_c0_c0_r3	DG Glut	11.728169	17.94239
CEMBA191126_9J_1-CEMBA191126_9J_2-D6-AD002	0.0035312812460343	0.6829942381307199	0.0046142862139961	2174299	HPF-2	CEMBA191126_9J_1	10	7	9	CEMBA191126_9J	281159	0.2458932377369975	150579	0.1316918819785223	snm3C-seq	3572692	True	1.7397836771680792	9J	HPF	HIP	c4_c6_c0_c0_r3	DG-PIR Ex IMN	-37.06181	34.5003
CEMBA191126_9J_1-CEMBA191126_9J_2-D6-AD004	0.0043504625228576	0.7123156930607972	0.0077901457956594	938682	HPF-2	CEMBA191126_9J_1	11	6	9	CEMBA191126_9J	62504	0.1274021410343168	61330	0.1250091723671229	snm3C-seq	1687432	True	0.7510943166747016	9J	HPF	HIP	c20_c0_c1_c1_r0	VLMC NN	-45.135445	39.37021
CEMBA191126_9J_1-CEMBA191126_9J_2-D6-AD010	0.0047708234651931	0.7029900629401337	0.0093411483437983	1519745	HPF-2	CEMBA191126_9J_2	11	6	9	CEMBA191126_9J	177516	0.22157178216277	99328	0.1239791454216162	snm3C-seq	2559640	True	1.3374546168187615	9J	HPF	HIP	c5_c0_c0_c0_r3	DG Glut	12.223233	16.111324
CEMBA191126_9J_1-CEMBA191126_9J_2-D6-AD012	0.0047821221151483	0.7170788811907547	0.0102598894868503	1323586	HPF-2	CEMBA191126_9J_2	11	7	9	CEMBA191126_9J	167003	0.2398982390061783	89442	0.1284825918887122	snm3C-seq	2212738	True	1.1648244978313318	9J	HPF	HIP	c5_c0_c0_c0_r3	DG Glut	13.493633	15.263725
CEMBA191126_9J_1-CEMBA191126_9J_2-D7-AD002	0.0042850733024459	0.703846962336854	0.008596683168386	1481568	HPF-2	CEMBA191126_9J_1	12	7	9	CEMBA191126_9J	189041	0.2475239875976787	94539	0.1237862170825215	snm3C-seq	2359806	True	1.1854891268471155	9J	HPF	HIP	c5_c0_c0_c1_r2	DG Glut	11.990314	19.290916
CEMBA191126_9J_1-CEMBA191126_9J_2-D7-AD006	0.0072104928998684	0.7635298922983567	0.0277111077961948	1154341	HPF-2	CEMBA191126_9J_1	13	7	9	CEMBA191126_9J	163568	0.276326703686372	62654	0.1058457234469208	snm3C-seq	1892350	True	0.9236556838253974	9J	HPF	HIP	c22_c8_c0_c0_r0	CA3 Glut	54.213104	32.21375
CEMBA191126_9J_1-CEMBA191126_9J_2-D7-AD007	0.0042915987119976	0.712795253019416	0.0089358350285626	1278614	HPF-2	CEMBA191126_9J_2	12	6	9	CEMBA191126_9J	169452	0.2565643045970572	84491	0.1279263429154566	snm3C-seq	2024742	True	1.1252467995809192	9J	HPF	HIP	c5_c0_c0_c0_r3	DG Glut	13.273188	13.462289
CEMBA191126_9J_1-CEMBA191126_9J_2-D7-AD008	0.0045818183719869	0.7055165971922096	0.0093252128081311	1137495	HPF-2	CEMBA191126_9J_2	12	7	9	CEMBA191126_9J	154278	0.263874184361985	67652	0.1157107061308612	snm3C-seq	1852398	True	1.001054742314176	9J	HPF	HIP	c5_c0_c0_c0_r3	DG Glut	12.853952	15.925259
CEMBA191126_9J_1-CEMBA191126_9J_2-D7-AD012	0.0048027759773036	0.7297701983486744	0.0126260240608443	1330793	HPF-2	CEMBA191126_9J_2	13	7	9	CEMBA191126_9J	95480	0.1388061046773644	77254	0.1123096649638156	snm3C-seq	2126686	True	1.171167032548283	9J	HPF	HIP	c1_c1_c1_c0_r17	Oligo NN	-9.916749	51.815357
CEMBA191126_9J_1-CEMBA191126_9J_2-D8-AD001	0.0040288407778643	0.680254573849086	0.0051721672496748	1271527	HPF-2	CEMBA191126_9J_1	14	6	9	CEMBA191126_9J	78856	0.1201785548275793	71923	0.1096124860361163	snm3C-seq	2087334	True	1.0174230497638532	9J	HPF	HIP	c20_c3_c0_c0_r2	Endo NN	-44.937557	35.589993
CEMBA191126_9J_1-CEMBA191126_9J_2-D8-AD002	0.004169255896289	0.6958042901318874	0.0079072756772215	2921270	HPF-2	CEMBA191126_9J_1	14	7	9	CEMBA191126_9J	391715	0.2573751889831605	192312	0.1263580341414793	snm3C-seq	4682152	True	2.33747882080652	9J	HPF	HIP	c5_c0_c0_c0_r3	DG Glut	9.428686	16.662172
CEMBA191126_9J_1-CEMBA191126_9J_2-D8-AD004	0.0044516056471198	0.710102066945988	0.0082863972718243	1566523	HPF-2	CEMBA191126_9J_1	15	6	9	CEMBA191126_9J	170866	0.2099521646332847	95277	0.1170719299905508	snm3C-seq	2742982	True	1.253466586384104	9J	HPF	HIP	c5_c0_c0_c1_r2	DG Glut	10.903809	19.190386
CEMBA191126_9J_1-CEMBA191126_9J_2-D8-AD007	0.0041319654572874	0.6920615693039596	0.0069141539672432	1552729	HPF-2	CEMBA191126_9J_2	14	6	9	CEMBA191126_9J	206814	0.2563113004811088	102462	0.1269844810791115	snm3C-seq	2500902	True	1.3664822517714346	9J	HPF	HIP	c5_c0_c1_c0_r3	DG Glut	8.102641	20.023571
CEMBA191126_9J_1-CEMBA191126_9J_2-D8-AD010	0.0055222789457271	0.760001691689575	0.0156584940041024	1456633	HPF-2	CEMBA191126_9J_2	15	6	9	CEMBA191126_9J	169560	0.2240142895644959	105176	0.1389533316774913	snm3C-seq	2376074	True	1.281912775406771	9J	HPF	HIP	c45_c0_c0_c0_r2	HPF CR Glut	-19.391485	-2.0343049
CEMBA191126_9J_1-CEMBA191126_9J_2-D8-AD012	0.0046453958575757	0.7272398767137846	0.0102860053917659	986244	HPF-2	CEMBA191126_9J_2	15	7	9	CEMBA191126_9J	126097	0.2463760753565309	67496	0.1318778367626859	snm3C-seq	1607182	True	0.8679459982495766	9J	HPF	HIP	c5_c0_c0_c0_r3	DG Glut	13.75008	13.860635
CEMBA191126_9J_1-CEMBA191126_9J_2-D9-AD002	0.0048752274698984	0.7243081835107795	0.0096385035685791	1311872	HPF-2	CEMBA191126_9J_1	16	7	9	CEMBA191126_9J	167677	0.2488014493893364	80634	0.1196458433181638	snm3C-seq	2140888	True	1.049705441677452	9J	HPF	HIP	c22_c6_c1_c1_r0	CA2-FC-IG Glut	52.875225	39.421875
CEMBA191126_9J_1-CEMBA191126_9J_2-D9-AD004	0.0043896078257071	0.7016779435072563	0.0080488460073057	1364493	HPF-2	CEMBA191126_9J_1	17	6	9	CEMBA191126_9J	163756	0.2332527127542895	87196	0.1242012722668056	snm3C-seq	2194358	True	1.091810578494542	9J	HPF	HIP	c5_c0_c0_c0_r3	DG Glut	9.922102	18.758327
CEMBA191126_9J_1-CEMBA191126_9J_2-D9-AD006	0.0044173994665443	0.7080600446277638	0.0079740882034618	1251220	HPF-2	CEMBA191126_9J_1	17	7	9	CEMBA191126_9J	143282	0.2239890695860293	82652	0.1292077482127866	snm3C-seq	2139840	True	1.0011742324980346	9J	HPF	HIP	c5_c0_c0_c1_r2	DG Glut	10.258209	21.464712
CEMBA191126_9J_1-CEMBA191126_9J_2-D9-AD010	0.0046611158744027	0.703121432121318	0.0081247527473432	1470944	HPF-2	CEMBA191126_9J_2	17	6	9	CEMBA191126_9J	195771	0.2585456173459887	90869	0.1200064447881077	snm3C-seq	2331664	True	1.2945071994853456	9J	HPF	HIP	c5_c0_c0_c1_r2	DG Glut	11.142656	20.578352
CEMBA191126_9J_1-CEMBA191126_9J_2-D9-AD012	0.003876254648926	0.7120220198745071	0.0047371368357952	2206196	HPF-2	CEMBA191126_9J_2	17	7	9	CEMBA191126_9J	229514	0.2017664697768748	162354	0.1427259053223539	snm3C-seq	3411836	True	1.9415671877894547	9J	HPF	HIP	c4_c6_c0_c0_r3	DG-PIR Ex IMN	-36.594048	34.126778
CEMBA191126_9J_1-CEMBA191126_9J_2-E1-AD002	0.0044163272857275	0.7044569591008937	0.0095067791668781	1179150	HPF-2	CEMBA191126_9J_1	0	9	9	CEMBA191126_9J	141477	0.2377892592542792	74047	0.1244554328972314	snm3C-seq	1821754	True	0.9435068143492412	9J	HPF	HIP	c5_c0_c0_c0_r3	DG Glut	12.634789	14.628448
CEMBA191126_9J_1-CEMBA191126_9J_2-E1-AD004	0.0044329097697903	0.7039801934048042	0.0084933772950585	1473025	HPF-2	CEMBA191126_9J_1	1	8	9	CEMBA191126_9J	178326	0.2395148617248465	87064	0.1169382026244745	snm3C-seq	2263984	True	1.1786533733679267	9J	HPF	HIP	c5_c0_c0_c1_r2	DG Glut	11.8784275	18.63308
CEMBA191126_9J_1-CEMBA191126_9J_2-E1-AD007	0.0039607019620663	0.6895254673264639	0.0065345865245485	2240325	HPF-2	CEMBA191126_9J_2	0	8	9	CEMBA191126_9J	253577	0.2230823165716105	150624	0.1325102467940005	snm3C-seq	3335264	True	1.9716024822746527	9J	HPF	HIP	c5_c0_c1_c0_r3	DG Glut	7.196541	20.884975
CEMBA191126_9J_1-CEMBA191126_9J_2-E1-AD012	0.0043749949157071	0.6962143588198955	0.0079117594372714	2358008	HPF-2	CEMBA191126_9J_2	1	9	9	CEMBA191126_9J	300420	0.2515250411505751	148989	0.1247402448438287	snm3C-seq	3464842	True	2.0751696410223914	9J	HPF	HIP	c5_c0_c0_c0_r3	DG Glut	9.069723	16.60958
CEMBA191126_9J_1-CEMBA191126_9J_2-E10-AD001	0.0041389900632832	0.6996138798266708	0.005277194430549	887772	HPF-2	CEMBA191126_9J_1	18	8	9	CEMBA191126_9J	83093	0.1862850378766649	53928	0.1209004311146881	snm3C-seq	1376830	True	0.7103582509336849	9J	HPF	HIP	c11_c0_c0_c0_r15	Microglia NN	-24.389149	31.33944
CEMBA191126_9J_1-CEMBA191126_9J_2-E10-AD002	0.0037839644225084	0.7125499237074033	0.0065252305761211	570853	HPF-2	CEMBA191126_9J_1	18	9	9	CEMBA191126_9J	43222	0.1506166214233692	33267	0.1159262214819125	snm3C-seq	905436	True	0.4567728410225224	9J	HPF	HIP	c4_c5_c1_c1_r0	DG-PIR Ex IMN	-39.841553	28.699736
CEMBA191126_9J_1-CEMBA191126_9J_2-E10-AD004	0.0043622916671311	0.7075702068274095	0.0088967999182765	998328	HPF-2	CEMBA191126_9J_1	19	8	9	CEMBA191126_9J	105695	0.2095036293215884	61386	0.1216764254651121	snm3C-seq	1553438	True	0.7988205664721615	9J	HPF	HIP	c5_c0_c0_c0_r3	DG Glut	11.757723	16.418491
CEMBA191126_9J_1-CEMBA191126_9J_2-E10-AD006	0.0042450387041386	0.7082031318192133	0.0085802607012103	1046838	HPF-2	CEMBA191126_9J_1	19	9	9	CEMBA191126_9J	113440	0.2148025138559361	64638	0.1223942603192877	snm3C-seq	1639430	True	0.8376362519778916	9J	HPF	HIP	c5_c0_c0_c1_r2	DG Glut	12.984898	16.650688
CEMBA191126_9J_1-CEMBA191126_9J_2-E10-AD007	0.0045388189404171	0.7064488947109395	0.0095520676055158	835307	HPF-2	CEMBA191126_9J_2	18	8	9	CEMBA191126_9J	103556	0.2452405254545153	54427	0.1288936042229605	snm3C-seq	1267840	True	0.7351135905109274	9J	HPF	HIP	c5_c0_c0_c0_r3	DG Glut	13.740204	14.909257
CEMBA191126_9J_1-CEMBA191126_9J_2-E10-AD010	0.0045795637109441	0.7097216599659453	0.0092252069574033	1991722	HPF-2	CEMBA191126_9J_2	19	8	9	CEMBA191126_9J	242652	0.2401508291147696	127368	0.1260551357610486	snm3C-seq	2966262	True	1.7528189165415893	9J	HPF	HIP	c5_c0_c0_c0_r3	DG Glut	10.887978	14.901234
CEMBA191126_9J_1-CEMBA191126_9J_2-E10-AD012	0.0037331337524749	0.7076937602310641	0.0058162563644277	895372	HPF-2	CEMBA191126_9J_2	19	9	9	CEMBA191126_9J	76758	0.169828352958356	59528	0.1317066910928504	snm3C-seq	1350350	True	0.7879739134988095	9J	HPF	HIP	c4_c3_c0_c0_r3	Astro-TE NN	-38.38226	22.725807
CEMBA191126_9J_1-CEMBA191126_9J_2-E11-AD002	0.0047005672688265	0.7310824705715502	0.0118620529746436	1391179	HPF-2	CEMBA191126_9J_1	20	9	9	CEMBA191126_9J	190488	0.2632194946696422	91091	0.1258710626861134	snm3C-seq	2290900	True	1.113163606394066	9J	HPF	HIP	c5_c0_c0_c0_r3	DG Glut	14.857416	13.80018
CEMBA191126_9J_1-CEMBA191126_9J_2-E11-AD004	0.0044157167228568	0.7061623468344664	0.0079500981041552	1658727	HPF-2	CEMBA191126_9J_1	21	8	9	CEMBA191126_9J	233842	0.2703531996069137	102678	0.1187097520087866	snm3C-seq	2725000	True	1.3272443943900891	9J	HPF	HIP	c5_c0_c0_c1_r2	DG Glut	9.716634	18.978313
CEMBA191126_9J_1-CEMBA191126_9J_2-E11-AD006	0.0045791060014701	0.7219678560187367	0.0098272440314423	1274247	HPF-2	CEMBA191126_9J_1	21	9	9	CEMBA191126_9J	159736	0.2410825593364102	82850	0.1250418818614563	snm3C-seq	2121222	True	1.019599480697178	9J	HPF	HIP	c5_c0_c0_c0_r3	DG Glut	13.298324	15.888865
CEMBA191126_9J_1-CEMBA191126_9J_2-E11-AD007	0.0041438503798529	0.6957854500313418	0.0072024191900491	1492778	HPF-2	CEMBA191126_9J_2	20	8	9	CEMBA191126_9J	176194	0.2260181102857135	95918	0.1230416762340662	snm3C-seq	2442874	True	1.3137222547108085	9J	HPF	HIP	c5_c0_c1_c0_r3	DG Glut	9.736937	20.565157
CEMBA191126_9J_1-CEMBA191126_9J_2-E11-AD008	0.0046463392618303	0.7173022232235272	0.0092261344987035	1136809	HPF-2	CEMBA191126_9J_2	20	9	9	CEMBA191126_9J	136047	0.2300733951160116	75510	0.1276973550700128	snm3C-seq	1919274	True	1.0004510266466542	9J	HPF	HIP	c5_c0_c0_c0_r3	DG Glut	13.341804	14.876799
CEMBA191126_9J_1-CEMBA191126_9J_2-E11-AD010	0.0045809473220217	0.716620851599253	0.0095080297575118	1544785	HPF-2	CEMBA191126_9J_2	21	8	9	CEMBA191126_9J	201079	0.2489726175809617	94121	0.1165390306264587	snm3C-seq	2515032	True	1.359491118735295	9J	HPF	HIP	c5_c0_c0_c0_r3	DG Glut	11.987181	15.941417
CEMBA191126_9J_1-CEMBA191126_9J_2-E11-AD012	0.0044304473150421	0.6981548341036122	0.0074039460867176	1287571	HPF-2	CEMBA191126_9J_2	21	9	9	CEMBA191126_9J	154944	0.230546384098156	79258	0.1179306414630553	snm3C-seq	2085816	True	1.133129425286446	9J	HPF	HIP	c5_c0_c0_c1_r2	DG Glut	9.317595	21.855726
CEMBA191126_9J_1-CEMBA191126_9J_2-E12-AD001	0.0060057370129022	0.7222056084693961	0.0194198124770343	1063594	HPF-2	CEMBA191126_9J_1	22	8	9	CEMBA191126_9J	144450	0.2659701789337624	63212	0.1163898023590238	snm3C-seq	1711096	True	0.8510437066539175	9J	HPF	HIP	c22_c0_c3_c3_r2	CA3 Glut	45.064728	43.160446
CEMBA191126_9J_1-CEMBA191126_9J_2-E12-AD002	0.004271568683215	0.7053693472571705	0.0075933800765314	1045109	HPF-2	CEMBA191126_9J_1	22	9	9	CEMBA191126_9J	99578	0.184812344331726	69925	0.129777693641125	snm3C-seq	1687388	True	0.8362527780500539	9J	HPF	HIP	c15_c3_c0_c1_r0	Oligo NN	-26.623207	43.817013
CEMBA191126_9J_1-CEMBA191126_9J_2-E12-AD004	0.0044309074746583	0.7072334198789567	0.0081389598654917	1084226	HPF-2	CEMBA191126_9J_1	23	8	9	CEMBA191126_9J	130944	0.2347251376238883	67041	0.1201750973808887	snm3C-seq	1760012	True	0.8675525754099311	9J	HPF	HIP	c5_c0_c0_c0_r3	DG Glut	10.040937	20.40704
CEMBA191126_9J_1-CEMBA191126_9J_2-E12-AD006	0.0044747883405013	0.7037355322384505	0.0086446332479778	961747	HPF-2	CEMBA191126_9J_1	23	9	9	CEMBA191126_9J	111111	0.2243755565921716	64878	0.1310134672587495	snm3C-seq	1602152	True	0.769549970894237	9J	HPF	HIP	c5_c0_c0_c1_r2	DG Glut	9.934763	24.184044
CEMBA191126_9J_1-CEMBA191126_9J_2-E12-AD007	0.0044996424188044	0.7143498483148747	0.0097439266132919	1174417	HPF-2	CEMBA191126_9J_2	22	8	9	CEMBA191126_9J	147988	0.2443203299252286	72249	0.1192792626210763	snm3C-seq	1867556	True	1.033548022017141	9J	HPF	HIP	c5_c0_c0_c0_r3	DG Glut	13.619439	14.701158
CEMBA191126_9J_1-CEMBA191126_9J_2-E12-AD010	0.0043493654285001	0.708185871856021	0.0089860042763438	1117853	HPF-2	CEMBA191126_9J_2	23	8	9	CEMBA191126_9J	92415	0.1601402212487523	64349	0.1115063907064433	snm3C-seq	1787704	True	0.9837687610584034	9J	HPF	HIP	c1_c1_c0_c1_r13	Oligo NN	-17.453707	47.00074
CEMBA191126_9J_1-CEMBA191126_9J_2-E12-AD012	0.0045219422213363	0.7140568568322873	0.0098991805840239	1124245	HPF-2	CEMBA191126_9J_2	23	9	9	CEMBA191126_9J	156905	0.2710609738190047	71763	0.1239740522237866	snm3C-seq	1781020	True	0.9893940534006748	9J	HPF	HIP	c5_c0_c0_c0_r3	DG Glut	12.837424	16.021103
CEMBA191126_9J_1-CEMBA191126_9J_2-E2-AD001	0.0041959969649002	0.7176525492941314	0.0063376159057199	1026464	HPF-2	CEMBA191126_9J_1	2	8	9	CEMBA191126_9J	86588	0.1645709159469651	65667	0.1248080373433888	snm3C-seq	1610728	True	0.8213338240971713	9J	HPF	HIP	c4_c3_c0_c0_r3	Astro-TE NN	-38.39271	23.543608
CEMBA191126_9J_1-CEMBA191126_9J_2-E2-AD006	0.006544772597766	0.7727305637791222	0.0258129926720172	1222240	HPF-2	CEMBA191126_9J_1	3	9	9	CEMBA191126_9J	141407	0.2248774685203031	86255	0.1371700555645671	snm3C-seq	2001304	True	0.9779856411569492	9J	HPF	HIP	c9_c5_c1_c0_r0	Lamp5 Lhx6 Gaba	27.765572	-43.91977
CEMBA191126_9J_1-CEMBA191126_9J_2-E2-AD010	0.004085270655037	0.6842504472824336	0.0061061495853947	1262216	HPF-2	CEMBA191126_9J_2	3	8	9	CEMBA191126_9J	112047	0.1720668383541953	96019	0.1474531736854309	snm3C-seq	2000662	True	1.110815706991969	9J	HPF	HIP	c15_c3_c2_c2_r0	Oligo NN	-31.06443	49.3593
CEMBA191126_9J_1-CEMBA191126_9J_2-E2-AD012	0.0056350587456502	0.7664742185944654	0.0194559569388702	1259908	HPF-2	CEMBA191126_9J_2	3	9	9	CEMBA191126_9J	143705	0.2214621231268069	100903	0.1555004530800194	snm3C-seq	1980906	True	1.1087845469910362	9J	HPF	HIP	c9_c5_c1_c0_r0	Lamp5 Lhx6 Gaba	28.301046	-43.844948
CEMBA191126_9J_1-CEMBA191126_9J_2-E3-AD012	0.0043897647251758	0.7029180328455337	0.0083961217179397	1375658	HPF-2	CEMBA191126_9J_2	5	9	9	CEMBA191126_9J	188453	0.2654611583472788	91675	0.1291364514838542	snm3C-seq	2146722	True	1.210650565235394	9J	HPF	HIP	c5_c0_c0_c0_r3	DG Glut	11.865502	17.501902
CEMBA191126_9J_1-CEMBA191126_9J_2-E4-AD002	0.0036671534411382	0.6926522614423474	0.0082494796167403	1377930	HPF-2	CEMBA191126_9J_1	6	9	9	CEMBA191126_9J	171773	0.241636351871077	86959	0.1223268821197568	snm3C-seq	2167510	True	1.102562307336853	9J	HPF	HIP	c5_c0_c0_c0_r3	DG Glut	11.33627	14.213647
CEMBA191126_9J_1-CEMBA191126_9J_2-E4-AD004	0.0044149784200937	0.7070625042253498	0.0087528567530926	1519367	HPF-2	CEMBA191126_9J_1	7	8	9	CEMBA191126_9J	203392	0.2576927608798387	92945	0.1177590743980914	snm3C-seq	2517058	True	1.2157343153944482	9J	HPF	HIP	c5_c0_c0_c1_r2	DG Glut	12.22525	19.238934
CEMBA191126_9J_1-CEMBA191126_9J_2-E4-AD006	0.0045498308651673	0.7155306223862513	0.0089319354227291	1776618	HPF-2	CEMBA191126_9J_1	7	9	9	CEMBA191126_9J	241709	0.2624478951203013	120088	0.130391681026386	snm3C-seq	2940094	True	1.4215758720226606	9J	HPF	HIP	c5_c0_c0_c0_r3	DG Glut	10.849946	14.707349
CEMBA191126_9J_1-CEMBA191126_9J_2-E4-AD007	0.0043268057660787	0.7034130784800214	0.0085773960106938	1409503	HPF-2	CEMBA191126_9J_2	6	8	9	CEMBA191126_9J	166421	0.2271977654424473	88814	0.121248774733991	snm3C-seq	2293226	True	1.2404359249544463	9J	HPF	HIP	c5_c0_c0_c0_r3	DG Glut	11.386921	17.778986
CEMBA191126_9J_1-CEMBA191126_9J_2-E4-AD010	0.0060320166225271	0.7234873336272778	0.0189960457302612	1531971	HPF-2	CEMBA191126_9J_2	7	8	9	CEMBA191126_9J	228933	0.2873227239639549	102858	0.1290920956851326	snm3C-seq	2515050	True	1.3482141324909476	9J	HPF	HIP	c22_c0_c0_c0_r1	CA3 Glut	44.837738	43.38495
CEMBA191126_9J_1-CEMBA191126_9J_2-E4-AD012	0.0045728361034536	0.7151286133699268	0.0102650986471423	1497128	HPF-2	CEMBA191126_9J_2	7	9	9	CEMBA191126_9J	197106	0.2537171455308654	96575	0.1243124680610601	snm3C-seq	2417348	True	1.3175504808824106	9J	HPF	HIP	c5_c0_c0_c0_r3	DG Glut	13.680989	13.160744
CEMBA191126_9J_1-CEMBA191126_9J_2-E5-AD001	0.0044612484752358	0.6922341658738964	0.0076214054887455	1623460	HPF-2	CEMBA191126_9J_1	8	8	9	CEMBA191126_9J	205447	0.2437139969441887	103044	0.1222371954865098	snm3C-seq	2608444	True	1.2990252069909842	9J	HPF	HIP	c5_c0_c0_c1_r2	DG Glut	9.571519	20.634083
CEMBA191126_9J_1-CEMBA191126_9J_2-E5-AD002	0.0044728801026966	0.7095022314705802	0.0094334336665605	1793728	HPF-2	CEMBA191126_9J_1	8	9	9	CEMBA191126_9J	235253	0.2513204168927898	113681	0.1214452368844998	snm3C-seq	2919982	True	1.435266582783391	9J	HPF	HIP	c5_c0_c0_c0_r3	DG Glut	12.272724	14.227258
CEMBA191126_9J_1-CEMBA191126_9J_2-E5-AD004	0.0047997887461134	0.7276541431213721	0.011472010753465	1864663	HPF-2	CEMBA191126_9J_1	9	8	9	CEMBA191126_9J	238230	0.2450144501239316	121928	0.1254003352840143	snm3C-seq	3061802	True	1.4920258211125803	9J	HPF	HIP	c5_c0_c0_c0_r3	DG Glut	14.263399	13.324572
CEMBA191126_9J_1-CEMBA191126_9J_2-E5-AD008	0.0049615183237737	0.6934461609455322	0.0083822188148015	1663769	HPF-2	CEMBA191126_9J_2	8	9	9	CEMBA191126_9J	236986	0.2739561020101705	111828	0.1292733029613283	snm3C-seq	2767286	True	1.4642032251265404	9J	HPF	HIP	c5_c0_c1_c0_r3	DG Glut	8.692572	20.181278
CEMBA191126_9J_1-CEMBA191126_9J_2-E5-AD010	0.0047875657169563	0.7195321283059185	0.0119208338476787	1829611	HPF-2	CEMBA191126_9J_2	9	8	9	CEMBA191126_9J	185911	0.1943913213958959	122403	0.1279864070056201	snm3C-seq	2998124	True	1.6101528078278864	9J	HPF	HIP	c1_c1_c0_c1_r13	Oligo NN	-12.1484375	49.02785
CEMBA191126_9J_1-CEMBA191126_9J_2-E5-AD012	0.0044576727361936	0.7087667748364448	0.0087211579109228	1370708	HPF-2	CEMBA191126_9J_2	9	9	9	CEMBA191126_9J	190463	0.2662217128160686	83272	0.1163943362732901	snm3C-seq	2218240	True	1.2062943078677089	9J	HPF	HIP	c5_c0_c0_c0_r3	DG Glut	12.604936	18.876854
CEMBA191126_9J_1-CEMBA191126_9J_2-E6-AD001	0.0045485212103688	0.7018427693073178	0.0090686246280833	1351135	HPF-2	CEMBA191126_9J_1	10	8	9	CEMBA191126_9J	164440	0.2399974313094192	97740	0.1426498962307384	snm3C-seq	2127936	True	1.0811220621683093	9J	HPF	HIP	c5_c0_c0_c1_r2	DG Glut	12.513074	19.233555
CEMBA191126_9J_1-CEMBA191126_9J_2-E6-AD002	0.0041086410123289	0.6981778193042628	0.0076006523856211	2928894	HPF-2	CEMBA191126_9J_1	10	9	9	CEMBA191126_9J	320898	0.2141172828220686	185452	0.1237417445229271	snm3C-seq	4516978	True	2.3435792286872803	9J	HPF	HIP	c5_c0_c0_c0_r3	DG Glut	9.654154	17.232454
CEMBA191126_9J_1-CEMBA191126_9J_2-E6-AD006	0.0039214661327924	0.6912330735814642	0.0054991974673045	1417939	HPF-2	CEMBA191126_9J_1	11	9	9	CEMBA191126_9J	156562	0.2170456876999772	92615	0.1283944147771068	snm3C-seq	2318602	True	1.1345758460175115	9J	HPF	HIP	c5_c0_c1_c1_r2	DG Glut	6.2212934	23.780962
CEMBA191126_9J_1-CEMBA191126_9J_2-E6-AD007	0.0040785257766681	0.696680831405249	0.0075610483468303	1261601	HPF-2	CEMBA191126_9J_2	10	8	9	CEMBA191126_9J	145980	0.2270207223669375	80273	0.1248365149099957	snm3C-seq	1970022	True	1.110274475015984	9J	HPF	HIP	c5_c0_c0_c1_r2	DG Glut	10.921556	20.992311
CEMBA191126_9J_1-CEMBA191126_9J_2-E6-AD008	0.0040744044943987	0.7130897447741672	0.0056354258092508	982077	HPF-2	CEMBA191126_9J_2	10	9	9	CEMBA191126_9J	95867	0.1923892778804608	55207	0.1107913553563437	snm3C-seq	1648084	True	0.8642788215927797	9J	HPF	HIP	c4_c2_c0_c0_r1	Astro-TE NN	-39.142933	25.685444
CEMBA191126_9J_1-CEMBA191126_9J_2-E6-AD010	0.0046713779493822	0.7111744860835326	0.0098532198861089	1169094	HPF-2	CEMBA191126_9J_2	11	8	9	CEMBA191126_9J	135767	0.2279499664204164	71761	0.1204852249832102	snm3C-seq	1847936	True	1.0288635052558903	9J	HPF	HIP	c5_c0_c0_c0_r3	DG Glut	14.00059	17.024982
CEMBA191126_9J_1-CEMBA191126_9J_2-E6-AD012	0.0041600740479518	0.7033649750686064	0.0083564036719672	868848	HPF-2	CEMBA191126_9J_2	11	9	9	CEMBA191126_9J	108831	0.2464118570040958	51388	0.116351154613359	snm3C-seq	1369690	True	0.7646314144239642	9J	HPF	HIP	c5_c0_c0_c1_r2	DG Glut	12.40437	22.213871
CEMBA191126_9J_1-CEMBA191126_9J_2-E7-AD002	0.0043274678803526	0.6987778130138762	0.0085197656490703	2579697	HPF-2	CEMBA191126_9J_1	12	9	9	CEMBA191126_9J	324061	0.2435034756583688	190629	0.143241007283441	snm3C-seq	4088808	True	2.064166304928376	9J	HPF	HIP	c5_c0_c0_c0_r3	DG Glut	10.282176	17.620823
CEMBA191126_9J_1-CEMBA191126_9J_2-E7-AD004	0.0047802965124253	0.7268467794072612	0.0109882112939417	1446268	HPF-2	CEMBA191126_9J_1	13	8	9	CEMBA191126_9J	187778	0.2517576836652062	99218	0.1330235376769079	snm3C-seq	2327448	True	1.1572435342197755	9J	HPF	HIP	c5_c0_c0_c0_r3	DG Glut	14.233101	13.421015
CEMBA191126_9J_1-CEMBA191126_9J_2-E7-AD006	0.004456380872218	0.703905126308556	0.0084521457912546	1498426	HPF-2	CEMBA191126_9J_1	13	9	9	CEMBA191126_9J	170930	0.2213256230407574	88975	0.115207671620262	snm3C-seq	2458012	True	1.1989781976831413	9J	HPF	HIP	c5_c0_c0_c0_r3	DG Glut	10.685047	19.031105
CEMBA191126_9J_1-CEMBA191126_9J_2-E7-AD007	0.0045072230107499	0.7072150673762609	0.0096367136353304	1108214	HPF-2	CEMBA191126_9J_2	12	8	9	CEMBA191126_9J	134437	0.2355283651226635	64488	0.1129804533724371	snm3C-seq	1766976	True	0.9752859398933288	9J	HPF	HIP	c5_c0_c0_c0_r3	DG Glut	12.295349	16.268337
CEMBA191126_9J_1-CEMBA191126_9J_2-E7-AD010	0.0039791460470159	0.6940011405147193	0.0048620909349886	1170051	HPF-2	CEMBA191126_9J_2	13	8	9	CEMBA191126_9J	118394	0.1961500292417522	75920	0.1257809535959071	snm3C-seq	1859582	True	1.029705715013643	9J	HPF	HIP	c4_c6_c0_c0_r3	DG-PIR Ex IMN	-37.370472	33.846584
CEMBA191126_9J_1-CEMBA191126_9J_2-E8-AD001	0.0048347963957413	0.7004423674270084	0.0087570549692849	1190469	HPF-2	CEMBA191126_9J_1	14	8	9	CEMBA191126_9J	151614	0.2508466948705264	73515	0.121631213300927	snm3C-seq	1884962	True	0.9525638076339116	9J	HPF	HIP	c5_c0_c0_c1_r2	DG Glut	10.670003	19.692371
CEMBA191126_9J_1-CEMBA191126_9J_2-E8-AD002	0.004500438894552	0.6985264090946919	0.0091439339277351	1286882	HPF-2	CEMBA191126_9J_1	14	9	9	CEMBA191126_9J	172876	0.2649968576114782	84772	0.1299446633045664	snm3C-seq	2171540	True	1.0297094824775306	9J	HPF	HIP	c5_c0_c0_c1_r2	DG Glut	12.697846	20.263426
CEMBA191126_9J_1-CEMBA191126_9J_2-E8-AD004	0.0070445225930595	0.7731422988011024	0.0277788948668939	1435737	HPF-2	CEMBA191126_9J_1	15	8	9	CEMBA191126_9J	176822	0.2416512236854333	100704	0.1376256621349033	snm3C-seq	2336570	True	1.1488170657790242	9J	HPF	HIP	c9_c5_c2_c2_r0	Lamp5 Lhx6 Gaba	27.99224	-44.251488
CEMBA191126_9J_1-CEMBA191126_9J_2-E8-AD007	0.0043345150711434	0.7155727658282082	0.0088224140061223	1121617	HPF-2	CEMBA191126_9J_2	14	8	9	CEMBA191126_9J	132665	0.2316746269438647	69712	0.1217389785814698	snm3C-seq	1754368	True	0.9870812767618312	9J	HPF	HIP	c5_c0_c0_c0_r3	DG Glut	13.459442	14.970256
CEMBA191126_9J_1-CEMBA191126_9J_2-E8-AD008	0.0049817735218149	0.7125553146814428	0.0094841208950706	1163273	HPF-2	CEMBA191126_9J_2	14	9	9	CEMBA191126_9J	156318	0.2638866380358156	76314	0.1288287010777084	snm3C-seq	1891562	True	1.0237407226018913	9J	HPF	HIP	c5_c0_c0_c0_r3	DG Glut	13.018373	16.712109
CEMBA191126_9J_1-CEMBA191126_9J_2-E8-AD010	0.0044325136932016	0.697179126390532	0.0084141931853601	1215360	HPF-2	CEMBA191126_9J_2	15	8	9	CEMBA191126_9J	141870	0.2283382825137007	81975	0.131937905893146	snm3C-seq	1889564	True	1.0695799907858556	9J	HPF	HIP	c5_c0_c0_c0_r3	DG Glut	11.206452	19.234287
CEMBA191126_9J_1-CEMBA191126_9J_2-E8-AD012	0.0043873803491504	0.7169899737151965	0.008544512352692	1028580	HPF-2	CEMBA191126_9J_2	15	9	9	CEMBA191126_9J	124582	0.2373180330616925	65824	0.1253890787453472	snm3C-seq	1592938	True	0.9052038794451976	9J	HPF	HIP	c5_c0_c0_c1_r2	DG Glut	12.276571	20.498554
CEMBA191126_9J_1-CEMBA191126_9J_2-E9-AD001	0.0045805987422149	0.7305237021993264	0.010909383442594	776652	HPF-2	CEMBA191126_9J_1	16	8	9	CEMBA191126_9J	80524	0.2062718698287301	47338	0.1212619563602457	snm3C-seq	1174266	True	0.6214446460399159	9J	HPF	HIP	c1_c1_c1_c0_r17	Oligo NN	-8.340327	53.38898
CEMBA191126_9J_1-CEMBA191126_9J_2-E9-AD002	0.0041707523359919	0.6893977647958772	0.007547174458644	884222	HPF-2	CEMBA191126_9J_1	16	9	9	CEMBA191126_9J	107638	0.2410316813414186	53855	0.1205964547710111	snm3C-seq	1348470	True	0.7075176885023234	9J	HPF	HIP	c5_c0_c1_c0_r3	DG Glut	11.2764	22.916073
CEMBA191126_9J_1-CEMBA191126_9J_2-E9-AD007	0.0037602550062739	0.7218126657970717	0.0046685134702616	1067909	HPF-2	CEMBA191126_9J_2	16	8	9	CEMBA191126_9J	107050	0.1979679848505022	74820	0.1383649194443211	snm3C-seq	1620748	True	0.939815444296449	9J	HPF	HIP	c4_c6_c0_c0_r3	DG-PIR Ex IMN	-37.269844	33.949963
CEMBA191126_9J_1-CEMBA191126_9J_2-E9-AD008	0.0060322929192257	0.7401458314595242	0.0196109594147708	788217	HPF-2	CEMBA191126_9J_2	16	9	9	CEMBA191126_9J	105780	0.2657428389113035	45831	0.1151376446411793	snm3C-seq	1228502	True	0.6936719421383415	9J	HPF	HIP	c22_c0_c3_c3_r2	CA3 Glut	45.46494	43.399162
CEMBA191126_9J_1-CEMBA191126_9J_2-E9-AD010	0.0043715251901113	0.7121645092925548	0.0089749715479687	924421	HPF-2	CEMBA191126_9J_2	17	8	9	CEMBA191126_9J	122631	0.2618172268907563	55289	0.1180420338867254	snm3C-seq	1395034	True	0.8135385438571711	9J	HPF	HIP	c5_c0_c0_c1_r2	DG Glut	12.298717	18.958069
CEMBA191126_9J_1-CEMBA191126_9J_2-E9-AD012	0.0057253806392535	0.7351498241636876	0.0185344377100847	848595	HPF-2	CEMBA191126_9J_2	17	9	9	CEMBA191126_9J	128416	0.2988990526732304	53878	0.1254055815469124	snm3C-seq	1279782	True	0.7468077214001804	9J	HPF	HIP	c22_c0_c3_c3_r2	CA3 Glut	45.29128	43.402832
CEMBA191126_9J_1-CEMBA191126_9J_2-F1-AD001	0.0064975478231648	0.7301435243554637	0.0214767516464175	1498601	HPF-2	CEMBA191126_9J_1	0	10	9	CEMBA191126_9J	198176	0.2574419743592075	90455	0.1175062257319863	snm3C-seq	2406842	True	1.199118225408631	9J	HPF	HIP	c22_c0_c3_c3_r2	CA3 Glut	44.85104	43.32944
CEMBA191126_9J_1-CEMBA191126_9J_2-F1-AD004	0.0045635369195927	0.7145416124199384	0.009502021154795	1882837	HPF-2	CEMBA191126_9J_1	1	10	9	CEMBA191126_9J	235446	0.2408516749935553	122603	0.1254178788734354	snm3C-seq	3116622	True	1.506567900444288	9J	HPF	HIP	c5_c0_c0_c0_r3	DG Glut	13.021551	14.252498
CEMBA191126_9J_1-CEMBA191126_9J_2-F1-AD006	0.0048019366488302	0.705686812728059	0.0090753827875551	2132374	HPF-2	CEMBA191126_9J_1	1	11	9	CEMBA191126_9J	255372	0.2306752190254755	123967	0.1119782704326673	snm3C-seq	3571204	True	1.7062370349329168	9J	HPF	HIP	c5_c0_c0_c0_r3	DG Glut	10.835035	14.460646
CEMBA191126_9J_1-CEMBA191126_9J_2-F1-AD008	0.0042964164142068	0.6642072032021128	0.0072936358988309	1537062	HPF-2	CEMBA191126_9J_2	0	11	9	CEMBA191126_9J	117095	0.1477709112339713	95243	0.1201942431244471	snm3C-seq	2622004	True	1.3526944771897125	9J	HPF	HIP	c20_c0_c1_c0_r0	VLMC NN	-49.70141	41.444214
CEMBA191126_9J_1-CEMBA191126_9J_2-F1-AD010	0.0044230767619189	0.7210713621203412	0.0080900401848387	1744562	HPF-2	CEMBA191126_9J_2	1	10	9	CEMBA191126_9J	162746	0.1792585836957144	107836	0.1187772887285159	snm3C-seq	2832138	True	1.5353052658351056	9J	HPF	HIP	c4_c3_c2_c0_r2	Astro-TE NN	-38.15208	17.08372
CEMBA191126_9J_1-CEMBA191126_9J_2-F1-AD012	0.0044669536912467	0.7066708696573357	0.0087015828494297	1879238	HPF-2	CEMBA191126_9J_2	1	11	9	CEMBA191126_9J	237368	0.2436420258065443	119124	0.1222726428253968	snm3C-seq	3057978	True	1.6538271481079103	9J	HPF	HIP	c5_c0_c0_c0_r3	DG Glut	11.306225	16.72582
CEMBA191126_9J_1-CEMBA191126_9J_2-F10-AD001	0.0047224204236357	0.7088195976478886	0.0092212290331331	897722	HPF-2	CEMBA191126_9J_1	18	10	9	CEMBA191126_9J	117431	0.2585304639771039	55813	0.1228752270350597	snm3C-seq	1369948	True	0.7183198273258105	9J	HPF	HIP	c5_c0_c0_c0_r3	DG Glut	13.339532	15.215249
CEMBA191126_9J_1-CEMBA191126_9J_2-F10-AD002	0.003964859368453	0.7160741586935665	0.0069857383524966	1049909	HPF-2	CEMBA191126_9J_1	18	11	9	CEMBA191126_9J	103444	0.1938976341054699	67493	0.1265103149402622	snm3C-seq	1622288	True	0.8400935385206271	9J	HPF	HIP	c4_c3_c2_c0_r2	Astro-TE NN	-38.473118	18.192274
CEMBA191126_9J_1-CEMBA191126_9J_2-F10-AD004	0.0043317234555856	0.7210027147195618	0.0092174798230287	815095	HPF-2	CEMBA191126_9J_1	19	10	9	CEMBA191126_9J	85387	0.2065591299004785	49075	0.1187170096134772	snm3C-seq	1297356	True	0.6522051366170502	9J	HPF	HIP	c5_c0_c0_c0_r3	DG Glut	8.807651	25.875622
CEMBA191126_9J_1-CEMBA191126_9J_2-F10-AD007	0.0042276922217723	0.7052987688238266	0.0088413192921565	1056764	HPF-2	CEMBA191126_9J_2	18	10	9	CEMBA191126_9J	110517	0.2058654238405785	67022	0.1248451589949351	snm3C-seq	1626292	True	0.930007264829206	9J	HPF	HIP	c5_c0_c0_c0_r3	DG Glut	12.9203615	15.777055
CEMBA191126_9J_1-CEMBA191126_9J_2-F10-AD008	0.0047532209555753	0.6713425196998335	0.0082893616048204	648421	HPF-2	CEMBA191126_9J_2	18	11	9	CEMBA191126_9J	64371	0.196504070748914	47223	0.1441567123856389	snm3C-seq	1104322	True	0.5706441936589614	9J	HPF	HIP	c20_c3_c3_c3_r0	VLMC NN	-44.83175	38.99893
CEMBA191126_9J_1-CEMBA191126_9J_2-F10-AD010	0.0044211350504886	0.7104562719107039	0.0085563157869927	886829	HPF-2	CEMBA191126_9J_2	19	10	9	CEMBA191126_9J	110418	0.2448792214819874	56124	0.1244688495214101	snm3C-seq	1374206	True	0.7804556293185801	9J	HPF	HIP	c5_c0_c0_c0_r3	DG Glut	13.042274	17.200876
CEMBA191126_9J_1-CEMBA191126_9J_2-F10-AD012	0.0042083370502159	0.7131662266637708	0.0087776843842694	904620	HPF-2	CEMBA191126_9J_2	19	11	9	CEMBA191126_9J	113289	0.2463746998851734	55879	0.1215225825533247	snm3C-seq	1372982	True	0.7961126343344365	9J	HPF	HIP	c5_c0_c0_c1_r2	DG Glut	12.63473	19.048578
CEMBA191126_9J_1-CEMBA191126_9J_2-F11-AD004	0.0044544391207351	0.7153112107904152	0.0092816493203953	1426779	HPF-2	CEMBA191126_9J_1	21	10	9	CEMBA191126_9J	180794	0.2443759892622384	94109	0.1272054380868834	snm3C-seq	2348484	True	1.141649246550817	9J	HPF	HIP	c5_c0_c0_c0_r3	DG Glut	13.381041	14.234815
CEMBA191126_9J_1-CEMBA191126_9J_2-F11-AD006	0.0046097438701236	0.7218210154524533	0.0103023674160657	1298654	HPF-2	CEMBA191126_9J_1	21	11	9	CEMBA191126_9J	180231	0.2676433026433026	88601	0.1315726165726165	snm3C-seq	2149698	True	1.0391289475316112	9J	HPF	HIP	c5_c0_c0_c0_r3	DG Glut	13.84231	13.707071
CEMBA191126_9J_1-CEMBA191126_9J_2-F11-AD007	0.0040748130064004	0.6976444990851844	0.0075374382892677	1428460	HPF-2	CEMBA191126_9J_2	20	10	9	CEMBA191126_9J	171193	0.2304444043603156	95047	0.1279436034255776	snm3C-seq	2304920	True	1.2571190705946906	9J	HPF	HIP	c5_c0_c0_c0_r3	DG Glut	9.412845	18.608494
CEMBA191126_9J_1-CEMBA191126_9J_2-F11-AD008	0.0043474846866999	0.7054859265135683	0.0073617129880894	1243507	HPF-2	CEMBA191126_9J_2	20	11	9	CEMBA191126_9J	151831	0.2357518062074844	78883	0.1224836148682745	snm3C-seq	2068062	True	1.0943508142461056	9J	HPF	HIP	c5_c0_c1_c0_r3	DG Glut	8.517607	21.192072
CEMBA191126_9J_1-CEMBA191126_9J_2-F11-AD012	0.0044227398770684	0.7340154286131666	0.0109683378744741	1092960	HPF-2	CEMBA191126_9J_2	21	11	9	CEMBA191126_9J	130039	0.2291819775997744	73105	0.1288409513486839	snm3C-seq	1759416	True	0.9618616267849104	9J	HPF	HIP	c5_c0_c0_c0_r3	DG Glut	13.946523	13.559512
CEMBA191126_9J_1-CEMBA191126_9J_2-F12-AD001	0.004336387296406	0.691141851870602	0.0079152693057199	1149993	HPF-2	CEMBA191126_9J_1	22	10	9	CEMBA191126_9J	149030	0.2526758753287092	74442	0.1262141683635494	snm3C-seq	1836718	True	0.9201765949658032	9J	HPF	HIP	c5_c0_c0_c1_r2	DG Glut	11.120125	20.716515
CEMBA191126_9J_1-CEMBA191126_9J_2-F12-AD002	0.0043938030738134	0.7148848049654805	0.0098259853396681	1085413	HPF-2	CEMBA191126_9J_1	22	11	9	CEMBA191126_9J	146043	0.2614137964365112	73758	0.132025217213863	snm3C-seq	1765736	True	0.8685023634679666	9J	HPF	HIP	c5_c0_c0_c0_r3	DG Glut	13.708442	13.947251
CEMBA191126_9J_1-CEMBA191126_9J_2-F12-AD004	0.0044863068689127	0.7111398766594913	0.0097806400472023	1449095	HPF-2	CEMBA191126_9J_1	23	10	9	CEMBA191126_9J	193075	0.258298806534428	90814	0.1214924139148908	snm3C-seq	2340910	True	1.159505582105257	9J	HPF	HIP	c5_c0_c0_c0_r3	DG Glut	13.062216	13.852447
CEMBA191126_9J_1-CEMBA191126_9J_2-F12-AD006	0.0045755230895657	0.7117541963790845	0.0092161148605717	1185702	HPF-2	CEMBA191126_9J_1	23	11	9	CEMBA191126_9J	137965	0.2262273899690252	75967	0.1245664924711117	snm3C-seq	1958210	True	0.9487494523915736	9J	HPF	HIP	c5_c0_c0_c0_r3	DG Glut	13.221747	16.585646
CEMBA191126_9J_1-CEMBA191126_9J_2-F12-AD007	0.0042049032608332	0.7009865217923409	0.008436816217604	1354239	HPF-2	CEMBA191126_9J_2	22	10	9	CEMBA191126_9J	163744	0.2346043744752549	78523	0.1125039042463873	snm3C-seq	2146762	True	1.191800731587222	9J	HPF	HIP	c5_c0_c0_c1_r2	DG Glut	12.839559	19.738611
CEMBA191126_9J_1-CEMBA191126_9J_2-F12-AD012	0.0038925344293133	0.6939716731621676	0.0046629848502548	996080	HPF-2	CEMBA191126_9J_2	23	11	9	CEMBA191126_9J	105680	0.2060071112220073	69124	0.1347467406899133	snm3C-seq	1596184	True	0.8766021896573649	9J	HPF	HIP	c4_c6_c1_c1_r0	DG-PIR Ex IMN	-37.48462	32.773197
CEMBA191126_9J_1-CEMBA191126_9J_2-F2-AD001	0.0042097725875313	0.713447857748621	0.0063739543429484	839321	HPF-2	CEMBA191126_9J_1	2	10	9	CEMBA191126_9J	77937	0.1809319958305572	51216	0.11889876564992	snm3C-seq	1370212	True	0.6715897747754055	9J	HPF	HIP	c4_c5_c1_c1_r0	DG-PIR Ex IMN	-39.95171	28.46564
CEMBA191126_9J_1-CEMBA191126_9J_2-F2-AD002	0.0046657208304155	0.7247565262908137	0.0121893092446633	1331264	HPF-2	CEMBA191126_9J_1	2	11	9	CEMBA191126_9J	156832	0.2290223703943842	83285	0.1216214045494305	snm3C-seq	2138510	True	1.0652221139785678	9J	HPF	HIP	c5_c0_c0_c0_r3	DG Glut	14.208931	13.284724
CEMBA191126_9J_1-CEMBA191126_9J_2-F2-AD004	0.0043813191364531	0.6935953231077435	0.0078012815276561	1454506	HPF-2	CEMBA191126_9J_1	3	10	9	CEMBA191126_9J	187907	0.2511692502228894	91641	0.1224935806525345	snm3C-seq	2382308	True	1.1638352393773967	9J	HPF	HIP	c5_c0_c1_c0_r3	DG Glut	7.9488072	16.747896
CEMBA191126_9J_1-CEMBA191126_9J_2-F2-AD006	0.0045627401016672	0.7034592249150764	0.0090381483213876	1619906	HPF-2	CEMBA191126_9J_1	3	11	9	CEMBA191126_9J	215108	0.258461568037988	107406	0.1290529556161934	snm3C-seq	2651090	True	1.2961814439258974	9J	HPF	HIP	c5_c0_c0_c0_r3	DG Glut	11.568881	16.36332
CEMBA191126_9J_1-CEMBA191126_9J_2-F2-AD007	0.00455533108118	0.7221422322665306	0.0103782558787106	1463074	HPF-2	CEMBA191126_9J_2	2	10	9	CEMBA191126_9J	194893	0.2587354563944072	87930	0.1167338420608242	snm3C-seq	2325940	True	1.287581190296723	9J	HPF	HIP	c5_c0_c0_c0_r3	DG Glut	13.447283	14.420926
CEMBA191126_9J_1-CEMBA191126_9J_2-F2-AD008	0.0046878580282218	0.7223754106872623	0.0102915660881074	1558774	HPF-2	CEMBA191126_9J_2	2	11	9	CEMBA191126_9J	16010	0.0198628335492067	47709	0.0591902514552844	snm3C-seq	2624448	True	1.3718021660719717	9J	HPF	HIP	c5_c0_c0_c0_r3	DG Glut	14.020831	13.982616
CEMBA191126_9J_1-CEMBA191126_9J_2-F2-AD010	0.0045469253481819	0.7134569742715342	0.0096225894370106	1308830	HPF-2	CEMBA191126_9J_2	3	10	9	CEMBA191126_9J	143068	0.2126687348657033	84388	0.1254416724763537	snm3C-seq	2110694	True	1.1518384506156625	9J	HPF	HIP	c5_c0_c0_c0_r3	DG Glut	12.39929	15.084824
CEMBA191126_9J_1-CEMBA191126_9J_2-F3-AD001	0.0081641933911846	0.7819407724031802	0.0353363484796171	1293869	HPF-2	CEMBA191126_9J_1	4	10	9	CEMBA191126_9J	170636	0.2557708680584701	86246	0.1292764380703416	snm3C-seq	2101356	True	1.035300189437509	9J	HPF	HIP	c9_c5_c1_c0_r0	Lamp5 Lhx6 Gaba	27.677517	-43.851463
CEMBA191126_9J_1-CEMBA191126_9J_2-F3-AD002	0.0045472935179026	0.7112270085070326	0.0097208320338363	1527662	HPF-2	CEMBA191126_9J_1	4	11	9	CEMBA191126_9J	217573	0.2746922269875679	91118	0.1150391194617586	snm3C-seq	2482694	True	1.2223716295826574	9J	HPF	HIP	c5_c0_c0_c0_r3	DG Glut	12.637602	15.8438015
CEMBA191126_9J_1-CEMBA191126_9J_2-F3-AD004	0.0056862957252472	0.7240233511892862	0.0177809576874649	1681899	HPF-2	CEMBA191126_9J_1	5	10	9	CEMBA191126_9J	255249	0.2928944279270337	98640	0.1131879316695564	snm3C-seq	2778982	True	1.3457856655617813	9J	HPF	HIP	c22_c0_c0_c0_r1	CA3 Glut	44.496574	43.259655
CEMBA191126_9J_1-CEMBA191126_9J_2-F3-AD006	0.0045917896506398	0.7085698472364524	0.0094617377578503	1507449	HPF-2	CEMBA191126_9J_1	5	11	9	CEMBA191126_9J	193800	0.2479947995311388	102735	0.1314641162530007	snm3C-seq	2503284	True	1.2061980272093875	9J	HPF	HIP	c5_c0_c0_c0_r3	DG Glut	12.587704	16.663937
CEMBA191126_9J_1-CEMBA191126_9J_2-F3-AD007	0.0044626889602407	0.7040256252825325	0.0087411876169212	1455538	HPF-2	CEMBA191126_9J_2	4	10	9	CEMBA191126_9J	192394	0.2546642470161394	101197	0.1339504236373913	snm3C-seq	2354322	True	1.2809491184739197	9J	HPF	HIP	c5_c0_c0_c0_r3	DG Glut	11.61062	14.941963
CEMBA191126_9J_1-CEMBA191126_9J_2-F3-AD010	0.0048215070180113	0.7104793185548617	0.0084393041788946	1465216	HPF-2	CEMBA191126_9J_2	5	10	9	CEMBA191126_9J	199268	0.2617996260906237	102049	0.1340726561360683	snm3C-seq	2364398	True	1.2894662616667392	9J	HPF	HIP	c5_c0_c0_c1_r2	DG Glut	10.48044	20.585672
CEMBA191126_9J_1-CEMBA191126_9J_2-F3-AD012	0.0046605741667333	0.7189895243829019	0.0096736371291714	1272484	HPF-2	CEMBA191126_9J_2	5	11	9	CEMBA191126_9J	167397	0.253712929436532	79849	0.1210220237075792	snm3C-seq	2050724	True	1.1198520808609371	9J	HPF	HIP	c5_c0_c0_c0_r3	DG Glut	12.992806	14.290698
CEMBA191126_9J_1-CEMBA191126_9J_2-F4-AD001	0.0045285248543722	0.7086467758469002	0.008519001869743	1214411	HPF-2	CEMBA191126_9J_1	6	10	9	CEMBA191126_9J	154861	0.2434232449935552	79514	0.1249866390015404	snm3C-seq	2048370	True	0.971721200797758	9J	HPF	HIP	c5_c0_c0_c0_r3	DG Glut	12.235224	18.677485
CEMBA191126_9J_1-CEMBA191126_9J_2-F4-AD002	0.0043793783023022	0.7006077333628477	0.0087693141910078	3194091	HPF-2	CEMBA191126_9J_1	6	11	9	CEMBA191126_9J	405795	0.2397806848310553	211719	0.1251028889260493	snm3C-seq	5360452	True	2.555778844211154	9J	HPF	HIP	c5_c0_c0_c0_r3	DG Glut	10.155136	16.13656
CEMBA191126_9J_1-CEMBA191126_9J_2-F4-AD004	0.0051527964569338	0.7107304891803056	0.0103900355855715	2154234	HPF-2	CEMBA191126_9J_1	7	10	9	CEMBA191126_9J	252689	0.2212203983366163	134902	0.1181019916830816	snm3C-seq	3727294	True	1.723728498242652	9J	HPF	HIP	c5_c0_c0_c0_r3	DG Glut	11.356778	13.747348
CEMBA191126_9J_1-CEMBA191126_9J_2-F4-AD007	0.004313389365867	0.7032432041438491	0.0086997619479504	1387252	HPF-2	CEMBA191126_9J_2	6	10	9	CEMBA191126_9J	167205	0.2283884344932714	92539	0.1264007496161768	snm3C-seq	2359126	True	1.2208538880477058	9J	HPF	HIP	c5_c0_c0_c0_r3	DG Glut	12.502957	16.863407
CEMBA191126_9J_1-CEMBA191126_9J_2-F4-AD008	0.0050239286362452	0.7172414406920915	0.0104140150668984	1516188	HPF-2	CEMBA191126_9J_2	6	11	9	CEMBA191126_9J	195311	0.2452614342151197	99947	0.1255082640788208	snm3C-seq	2651212	True	1.3343242718779826	9J	HPF	HIP	c5_c0_c0_c0_r3	DG Glut	13.42908	13.366923
CEMBA191126_9J_1-CEMBA191126_9J_2-F4-AD010	0.00472726883858	0.7110848804119048	0.0083132192242712	1326113	HPF-2	CEMBA191126_9J_2	7	10	9	CEMBA191126_9J	153038	0.2185595219733452	90431	0.1291480294539368	snm3C-seq	2289936	True	1.167048389218835	9J	HPF	HIP	c5_c0_c0_c0_r3	DG Glut	11.407401	19.665447
CEMBA191126_9J_1-CEMBA191126_9J_2-F4-AD012	0.0044777527955945	0.697189549272936	0.0081194390307931	1807301	HPF-2	CEMBA191126_9J_2	7	11	9	CEMBA191126_9J	234310	0.2459271045654633	114851	0.120545319817541	snm3C-seq	3021258	True	1.5905188478535313	9J	HPF	HIP	c5_c0_c0_c1_r2	DG Glut	11.809799	20.351152
CEMBA191126_9J_1-CEMBA191126_9J_2-F5-AD001	0.0045259509278434	0.6982328315637197	0.0084117154110419	1417546	HPF-2	CEMBA191126_9J_1	8	10	9	CEMBA191126_9J	168811	0.2319973283565269	89694	0.1232666613526981	snm3C-seq	2289616	True	1.1342613837539832	9J	HPF	HIP	c5_c0_c0_c0_r3	DG Glut	10.314065	17.43873
CEMBA191126_9J_1-CEMBA191126_9J_2-F5-AD002	0.0044846418034158	0.7049116481768449	0.0089332903386928	1483532	HPF-2	CEMBA191126_9J_1	8	11	9	CEMBA191126_9J	202370	0.26395386904956	96801	0.1262588253094157	snm3C-seq	2449966	True	1.187060638006325	9J	HPF	HIP	c5_c0_c0_c1_r2	DG Glut	12.170852	20.102873
CEMBA191126_9J_1-CEMBA191126_9J_2-F5-AD004	0.0044351135678341	0.7038505486711716	0.0081114978487974	1486107	HPF-2	CEMBA191126_9J_1	9	10	9	CEMBA191126_9J	186528	0.2432522309988536	93160	0.1214904885049601	snm3C-seq	2462886	True	1.1891210459671016	9J	HPF	HIP	c5_c0_c0_c1_r2	DG Glut	10.033677	19.249628
CEMBA191126_9J_1-CEMBA191126_9J_2-F5-AD006	0.0045029981731464	0.7053168736966449	0.0087259318020594	1652285	HPF-2	CEMBA191126_9J_1	9	11	9	CEMBA191126_9J	197684	0.2320798597781385	106627	0.1251794743558587	snm3C-seq	2765262	True	1.3220897737752075	9J	HPF	HIP	c5_c0_c0_c1_r2	DG Glut	11.366155	18.018997
CEMBA191126_9J_1-CEMBA191126_9J_2-F5-AD007	0.0041370596276003	0.6999874704674416	0.0062764851708929	1586786	HPF-2	CEMBA191126_9J_2	8	10	9	CEMBA191126_9J	160240	0.1955197856408141	95008	0.1159257600734053	snm3C-seq	2567198	True	1.396454182513103	9J	HPF	HIP	c4_c3_c2_c0_r2	Astro-TE NN	-39.848263	19.690277
CEMBA191126_9J_1-CEMBA191126_9J_2-F5-AD008	0.004792585375472	0.7125805254149872	0.009619041607424	1475257	HPF-2	CEMBA191126_9J_2	8	11	9	CEMBA191126_9J	183298	0.2415747736776833	89692	0.1182081888547543	snm3C-seq	2533320	True	1.2983028637331893	9J	HPF	HIP	c5_c0_c0_c0_r3	DG Glut	12.24984	14.915229
CEMBA191126_9J_1-CEMBA191126_9J_2-F5-AD010	0.0039277474059212	0.7014824993419676	0.0053834819106046	1201019	HPF-2	CEMBA191126_9J_2	9	10	9	CEMBA191126_9J	105281	0.1699146722701824	79386	0.1281223219084231	snm3C-seq	1962560	True	1.056959165147477	9J	HPF	HIP	c15_c1_c1_c0_r7	Oligo NN	-32.388214	44.961525
CEMBA191126_9J_1-CEMBA191126_9J_2-F5-AD012	0.0042433165521535	0.6883253777134092	0.0075985936183668	1397860	HPF-2	CEMBA191126_9J_2	9	11	9	CEMBA191126_9J	176161	0.2444049807498872	74503	0.1033651278138115	snm3C-seq	2239070	True	1.2301894795944543	9J	HPF	HIP	c5_c0_c0_c0_r3	DG Glut	8.553111	18.713068
CEMBA191126_9J_1-CEMBA191126_9J_2-F6-AD001	0.0044853257248182	0.6970859027548422	0.0081062712943992	1350455	HPF-2	CEMBA191126_9J_1	10	10	9	CEMBA191126_9J	174413	0.2502180637090341	88942	0.127598831637601	snm3C-seq	2144772	True	1.080577954434978	9J	HPF	HIP	c5_c0_c0_c0_r3	DG Glut	9.355972	17.596075
CEMBA191126_9J_1-CEMBA191126_9J_2-F6-AD004	0.0038938177503098	0.6660174265243954	0.0050960559090625	1417323	HPF-2	CEMBA191126_9J_1	11	10	9	CEMBA191126_9J	123272	0.1681014674377726	79437	0.1083252990853912	snm3C-seq	2289344	True	1.134082948423788	9J	HPF	HIP	c11_c0_c1_c1_r8	Microglia NN	-23.999146	26.33829
CEMBA191126_9J_1-CEMBA191126_9J_2-F6-AD006	0.0037928432423845	0.6885384934132937	0.0051482430186046	1067015	HPF-2	CEMBA191126_9J_1	11	11	9	CEMBA191126_9J	94292	0.1708556735963006	55899	0.1012881400156918	snm3C-seq	1755020	True	0.8537810486476323	9J	HPF	HIP	c11_c0_c1_c1_r8	Microglia NN	-23.51733	27.184006
CEMBA191126_9J_1-CEMBA191126_9J_2-F6-AD008	0.0058925857715611	0.7536599370912583	0.0203677928580602	934802	HPF-2	CEMBA191126_9J_2	10	11	9	CEMBA191126_9J	91058	0.1895422659811411	67776	0.1410794945983638	snm3C-seq	1593792	True	0.8226743636014016	9J	HPF	HIP	c9_c5_c1_c0_r0	Lamp5 Lhx6 Gaba	28.029932	-43.75995
CEMBA191126_9J_1-CEMBA191126_9J_2-F6-AD012	0.0041145126189271	0.7185641918613433	0.0068146759958382	1013000	HPF-2	CEMBA191126_9J_2	11	11	9	CEMBA191126_9J	95984	0.1830445768772348	66110	0.1260738974970202	snm3C-seq	1620094	True	0.8914926693869074	9J	HPF	HIP	c4_c3_c0_c0_r3	Astro-TE NN	-39.816586	20.677286
CEMBA191126_9J_1-CEMBA191126_9J_2-F7-AD001	0.0045198370185289	0.6969254280311861	0.0084408185833359	1859837	HPF-2	CEMBA191126_9J_1	12	10	9	CEMBA191126_9J	215364	0.2292240310366298	105342	0.1121214217671507	snm3C-seq	2760530	True	1.4881642565227915	9J	HPF	HIP	c5_c0_c0_c0_r3	DG Glut	9.914361	16.935543
CEMBA191126_9J_1-CEMBA191126_9J_2-F7-AD002	0.0042142394817185	0.7267815017689532	0.0085064030263698	985513	HPF-2	CEMBA191126_9J_1	12	11	9	CEMBA191126_9J	105849	0.2130260041096193	65075	0.1309664448169891	snm3C-seq	1501228	True	0.7885665361741625	9J	HPF	HIP	c4_c3_c2_c0_r2	Astro-TE NN	-38.92349	16.025051
CEMBA191126_9J_1-CEMBA191126_9J_2-F7-AD004	0.0049805997714911	0.7398566986556209	0.0139935724158277	1096957	HPF-2	CEMBA191126_9J_1	13	10	9	CEMBA191126_9J	129456	0.2335975055216318	67930	0.1225766171524259	snm3C-seq	1702920	True	0.8777393923996951	9J	HPF	HIP	c5_c1_c0_c1_r0	DG Glut	14.966015	13.861188
CEMBA191126_9J_1-CEMBA191126_9J_2-F7-AD006	0.0040798134396663	0.7048531322930611	0.0066125714486959	2321393	HPF-2	CEMBA191126_9J_1	13	11	9	CEMBA191126_9J	262533	0.2232022995874039	152011	0.1292378663352068	snm3C-seq	3521276	True	1.857482181471932	9J	HPF	HIP	c5_c0_c1_c0_r3	DG Glut	6.1755953	20.888142
CEMBA191126_9J_1-CEMBA191126_9J_2-F7-AD007	0.0039008091301949	0.6868788761862064	0.0051668385326237	729931	HPF-2	CEMBA191126_9J_2	12	10	9	CEMBA191126_9J	63622	0.1728224700177923	43948	0.1193801187064527	snm3C-seq	1116958	True	0.6423772316468457	9J	HPF	HIP	c15_c2_c1_c0_r2	Oligo NN	-35.04618	44.42037
CEMBA191126_9J_1-CEMBA191126_9J_2-F7-AD008	0.0044572093871424	0.6900173185384992	0.0082869576697714	627333	HPF-2	CEMBA191126_9J_2	12	11	9	CEMBA191126_9J	70926	0.2252376990352309	36898	0.1171759385698044	snm3C-seq	1023728	True	0.5520856572206286	9J	HPF	HIP	c5_c0_c1_c0_r3	DG Glut	9.179571	25.223955
CEMBA191126_9J_1-CEMBA191126_9J_2-F7-AD010	0.0041915678655218	0.6938125981267933	0.0075514802742318	1796494	HPF-2	CEMBA191126_9J_2	13	10	9	CEMBA191126_9J	211570	0.2323727013422634	115780	0.1271641128770962	snm3C-seq	2669976	True	1.5810081259600817	9J	HPF	HIP	c5_c0_c2_c0_r3	DG Glut	9.192947	14.366523
CEMBA191126_9J_1-CEMBA191126_9J_2-F7-AD012	0.0045654823615119	0.7135014584690323	0.0099942807429658	853828	HPF-2	CEMBA191126_9J_2	13	11	9	CEMBA191126_9J	121186	0.2814084121112481	51586	0.1197888728662621	snm3C-seq	1297276	True	0.7514130334820182	9J	HPF	HIP	c5_c0_c0_c0_r3	DG Glut	13.784698	14.690886
CEMBA191126_9J_1-CEMBA191126_9J_2-F8-AD001	0.0042891298572705	0.6611675858872949	0.006766032991428	1198769	HPF-2	CEMBA191126_9J_1	14	10	9	CEMBA191126_9J	106831	0.1706197545257811	70080	0.1119247446636907	snm3C-seq	1960798	True	0.9592051226142776	9J	HPF	HIP	c20_c6_c0_c0_r0	VLMC NN	-49.53862	39.83913
CEMBA191126_9J_1-CEMBA191126_9J_2-F8-AD002	0.004353200043464	0.6911913413000614	0.0080939617784705	1205039	HPF-2	CEMBA191126_9J_1	14	11	9	CEMBA191126_9J	151890	0.2405892369223458	76901	0.1218088939927929	snm3C-seq	2035628	True	0.9642221159789638	9J	HPF	HIP	c5_c0_c0_c1_r2	DG Glut	10.358767	19.176674
CEMBA191126_9J_1-CEMBA191126_9J_2-F8-AD004	0.0044615362917064	0.714482952266968	0.009139887230844	1597821	HPF-2	CEMBA191126_9J_1	15	10	9	CEMBA191126_9J	211980	0.252382080610346	102973	0.1225990187125632	snm3C-seq	2707910	True	1.278509944969104	9J	HPF	HIP	c5_c0_c0_c0_r3	DG Glut	11.816875	15.73663
CEMBA191126_9J_1-CEMBA191126_9J_2-F8-AD006	0.0041416055831687	0.7022476519722339	0.0079188038102937	649282	HPF-2	CEMBA191126_9J_1	15	11	9	CEMBA191126_9J	42717	0.1258770314272664	42002	0.1237700932651648	snm3C-seq	1205098	True	0.519528466636394	9J	HPF	HIP	c20_c0_c1_c1_r0	VLMC NN	-45.88742	40.23065
CEMBA191126_9J_1-CEMBA191126_9J_2-F8-AD007	0.004033903476155	0.7146615019945656	0.0068336061762765	1542143	HPF-2	CEMBA191126_9J_2	14	10	9	CEMBA191126_9J	159926	0.1969633897319812	94607	0.1165171104909367	snm3C-seq	2588450	True	1.3571660213685424	9J	HPF	HIP	c4_c3_c2_c0_r2	Astro-TE NN	-39.405926	17.816168
CEMBA191126_9J_1-CEMBA191126_9J_2-F8-AD008	0.0045360718051705	0.6980263937752398	0.0087291199588214	1065627	HPF-2	CEMBA191126_9J_2	14	11	9	CEMBA191126_9J	130067	0.232953873818368	73813	0.1322012830937532	snm3C-seq	1855372	True	0.9378071656473465	9J	HPF	HIP	c5_c0_c0_c1_r2	DG Glut	12.271725	19.445751
CEMBA191126_9J_1-CEMBA191126_9J_2-F8-AD010	0.0044177371639346	0.7023613394610586	0.0084074174305395	1485961	HPF-2	CEMBA191126_9J_2	15	10	9	CEMBA191126_9J	206544	0.263681382442944	102369	0.1306878894535872	snm3C-seq	2493324	True	1.3077229402713113	9J	HPF	HIP	c5_c0_c0_c0_r3	DG Glut	10.996988	16.709879
CEMBA191126_9J_1-CEMBA191126_9J_2-F9-AD006	0.0050963037907165	0.7648891975811617	0.0148955498096356	1379660	HPF-2	CEMBA191126_9J_1	17	11	9	CEMBA191126_9J	119450	0.1669678938003122	84274	0.1177986796327125	snm3C-seq	2279998	True	1.1039465814231215	9J	HPF	HIP	c45_c0_c0_c0_r2	HPF CR Glut	-19.384348	-2.0394342
CEMBA191126_9J_1-CEMBA191126_9J_2-F9-AD007	0.0042909411617465	0.711846691283375	0.0090809287459916	1501625	HPF-2	CEMBA191126_9J_2	16	10	9	CEMBA191126_9J	172185	0.2204442043216973	96274	0.1232572252337142	snm3C-seq	2446440	True	1.3215080746970531	9J	HPF	HIP	c5_c0_c0_c0_r3	DG Glut	12.231646	15.949924
CEMBA191126_9J_1-CEMBA191126_9J_2-F9-AD010	0.0040193658219159	0.7067800389308896	0.0059868191053368	1554727	HPF-2	CEMBA191126_9J_2	17	10	9	CEMBA191126_9J	147766	0.1824654557129274	95785	0.1182779101786794	snm3C-seq	2495986	True	1.3682405956543913	9J	HPF	HIP	c4_c3_c0_c0_r3	Astro-TE NN	-41.091663	20.298351
CEMBA191126_9J_1-CEMBA191126_9J_2-G1-AD002	0.0041384022115515	0.6996099955549543	0.007558141744111	1556784	HPF-2	CEMBA191126_9J_1	0	13	9	CEMBA191126_9J	184937	0.230868523648366	98733	0.1232546323633136	snm3C-seq	2500086	True	1.2456738434209973	9J	HPF	HIP	c5_c0_c0_c1_r2	DG Glut	9.876373	20.891108
CEMBA191126_9J_1-CEMBA191126_9J_2-G1-AD004	0.0042993543599129	0.7147442454694115	0.0089607137846542	1700796	HPF-2	CEMBA191126_9J_1	1	12	9	CEMBA191126_9J	183629	0.2097382683334951	104396	0.1192395333032558	snm3C-seq	2740754	True	1.360906259439369	9J	HPF	HIP	c5_c0_c0_c0_r3	DG Glut	13.16714	14.994878
CEMBA191126_9J_1-CEMBA191126_9J_2-G1-AD006	0.00445811806167	0.7166363537100875	0.0101675119957244	1950984	HPF-2	CEMBA191126_9J_1	1	13	9	CEMBA191126_9J	227726	0.2269016662465263	122964	0.1225188888767109	snm3C-seq	3169272	True	1.5610962970668192	9J	HPF	HIP	c5_c0_c0_c0_r3	DG Glut	13.36317	12.833358
CEMBA191126_9J_1-CEMBA191126_9J_2-G1-AD007	0.004328510606198	0.7140979308833081	0.0100060131639944	1640909	HPF-2	CEMBA191126_9J_2	0	12	9	CEMBA191126_9J	208831	0.2471352308324073	98579	0.1166605720425984	snm3C-seq	2616846	True	1.4440852365557757	9J	HPF	HIP	c5_c0_c0_c0_r3	DG Glut	13.172492	13.654391
CEMBA191126_9J_1-CEMBA191126_9J_2-G1-AD008	0.0047074045200134	0.7031784684341975	0.0088198992280335	1437202	HPF-2	CEMBA191126_9J_2	0	13	9	CEMBA191126_9J	170489	0.2312772073476287	93774	0.1272093146291932	snm3C-seq	2398806	True	1.264812485121621	9J	HPF	HIP	c5_c0_c0_c0_r3	DG Glut	11.688324	14.197949
CEMBA191126_9J_1-CEMBA191126_9J_2-G1-AD012	0.0047291092323574	0.7217085858355167	0.0104330084173629	1613124	HPF-2	CEMBA191126_9J_2	1	13	9	CEMBA191126_9J	209955	0.2529721562546312	95409	0.1149571120292353	snm3C-seq	2534156	True	1.4196329919171624	9J	HPF	HIP	c5_c0_c0_c0_r3	DG Glut	13.27248	14.542347
CEMBA191126_9J_1-CEMBA191126_9J_2-G10-AD002	0.0043853743435828	0.6946114586763253	0.0090903190312014	1493755	HPF-2	CEMBA191126_9J_1	18	13	9	CEMBA191126_9J	198875	0.2576177787680203	106659	0.1381634426932408	snm3C-seq	2467752	True	1.1952406576502148	9J	HPF	HIP	c5_c0_c0_c1_r2	DG Glut	12.731805	18.71666
CEMBA191126_9J_1-CEMBA191126_9J_2-G10-AD004	0.0044749650101289	0.7282107463611025	0.0102046441998739	1590782	HPF-2	CEMBA191126_9J_1	19	12	9	CEMBA191126_9J	197081	0.2398460261555949	94917	0.1155132420913766	snm3C-seq	2631834	True	1.2728776297706943	9J	HPF	HIP	c5_c0_c0_c0_r3	DG Glut	13.359684	13.26524
CEMBA191126_9J_1-CEMBA191126_9J_2-G10-AD006	0.0045551022034361	0.7201720192251492	0.0100210325214668	1651071	HPF-2	CEMBA191126_9J_1	19	13	9	CEMBA191126_9J	209819	0.2460873542727123	107551	0.1261417747648424	snm3C-seq	2738454	True	1.321118381439525	9J	HPF	HIP	c5_c0_c0_c0_r3	DG Glut	13.110299	13.4894285
CEMBA191126_9J_1-CEMBA191126_9J_2-G10-AD007	0.0042003009627117	0.7100798138055323	0.0083064599090584	1401195	HPF-2	CEMBA191126_9J_2	18	12	9	CEMBA191126_9J	168031	0.2315334469658868	86123	0.118670692033274	snm3C-seq	2268662	True	1.2331244529926828	9J	HPF	HIP	c5_c0_c0_c0_r3	DG Glut	11.9306965	17.180279
CEMBA191126_9J_1-CEMBA191126_9J_2-G10-AD008	0.0046816147219847	0.7050340136054422	0.0090766883397963	1107776	HPF-2	CEMBA191126_9J_2	18	13	9	CEMBA191126_9J	125743	0.2202836956464613	70033	0.1226877683625221	snm3C-seq	1906436	True	0.9749004771201882	9J	HPF	HIP	c5_c0_c0_c0_r3	DG Glut	12.047699	16.8839
CEMBA191126_9J_1-CEMBA191126_9J_2-G10-AD010	0.0046398598762317	0.708041581572403	0.0100749084893765	1421943	HPF-2	CEMBA191126_9J_2	19	12	9	CEMBA191126_9J	181092	0.246696491333228	94595	0.1288640834364119	snm3C-seq	2325278	True	1.2513837717532352	9J	HPF	HIP	c5_c0_c0_c0_r3	DG Glut	12.537408	14.717426
CEMBA191126_9J_1-CEMBA191126_9J_2-G10-AD012	0.0047562383677352	0.7248766494107493	0.0104875694723607	1275937	HPF-2	CEMBA191126_9J_2	19	13	9	CEMBA191126_9J	178726	0.270818306896907	81605	0.1236536818052331	snm3C-seq	2037840	True	1.1228909003943952	9J	HPF	HIP	c5_c0_c0_c0_r3	DG Glut	13.591584	13.618487
CEMBA191126_9J_1-CEMBA191126_9J_2-G11-AD001	0.0067493514653779	0.7880985863370586	0.0276234638797906	871613	HPF-2	CEMBA191126_9J_1	20	12	9	CEMBA191126_9J	102097	0.2262081220186067	55784	0.1235961279830549	snm3C-seq	1428172	True	0.6974284908411865	9J	HPF	HIP	c19_c4_c1_c1_r0	Vip Gaba	24.246754	-56.899075
CEMBA191126_9J_1-CEMBA191126_9J_2-G11-AD002	0.0042488527950915	0.6997039090307745	0.008703558826448	1012672	HPF-2	CEMBA191126_9J_1	20	13	9	CEMBA191126_9J	133054	0.2528515014803863	62446	0.1186703508458535	snm3C-seq	1672834	True	0.8102980390117244	9J	HPF	HIP	c5_c0_c0_c0_r3	DG Glut	12.293297	18.855316
CEMBA191126_9J_1-CEMBA191126_9J_2-G11-AD004	0.0043159681498456	0.7033846671439679	0.0083173109216842	1196475	HPF-2	CEMBA191126_9J_1	21	12	9	CEMBA191126_9J	144913	0.2327837409762225	79414	0.1275681823292992	snm3C-seq	1991150	True	0.9573695591727162	9J	HPF	HIP	c5_c0_c0_c1_r2	DG Glut	12.139728	19.152704
CEMBA191126_9J_1-CEMBA191126_9J_2-G11-AD007	0.0042606186916745	0.702131108521151	0.0084391231099398	1182676	HPF-2	CEMBA191126_9J_2	20	12	9	CEMBA191126_9J	141598	0.2294839132097733	70952	0.1149899194201883	snm3C-seq	1936782	True	1.0408163714312242	9J	HPF	HIP	c5_c0_c0_c1_r2	DG Glut	12.721311	17.108652
CEMBA191126_9J_1-CEMBA191126_9J_2-G11-AD008	0.0045943042820996	0.7044306421473946	0.0084181420529461	1230407	HPF-2	CEMBA191126_9J_2	20	13	9	CEMBA191126_9J	138322	0.2165205685304614	76246	0.1193506981403794	snm3C-seq	2062280	True	1.0828221331316257	9J	HPF	HIP	c5_c0_c0_c0_r3	DG Glut	10.60826	19.66635
CEMBA191126_9J_1-CEMBA191126_9J_2-G11-AD010	0.0045790537061865	0.7077090117274268	0.0088623513664782	1240073	HPF-2	CEMBA191126_9J_2	21	12	9	CEMBA191126_9J	163744	0.2530979552027254	73771	0.1140273185781479	snm3C-seq	2025246	True	1.0913287157005236	9J	HPF	HIP	c5_c0_c0_c0_r3	DG Glut	11.083336	16.81103
CEMBA191126_9J_1-CEMBA191126_9J_2-G11-AD012	0.0045958716676743	0.7133334533302134	0.0090191048707819	1232543	HPF-2	CEMBA191126_9J_2	21	13	9	CEMBA191126_9J	170945	0.2663329422744049	81155	0.1264397901680618	snm3C-seq	1997448	True	1.0847019241896811	9J	HPF	HIP	c5_c0_c0_c0_r3	DG Glut	11.647592	18.28087
CEMBA191126_9J_1-CEMBA191126_9J_2-G12-AD001	0.004078666367674	0.6850126945960583	0.0051959507707817	621275	HPF-2	CEMBA191126_9J_1	22	12	9	CEMBA191126_9J	61116	0.1969146303742653	35472	0.1142901330034024	snm3C-seq	926632	True	0.4971184294490309	9J	HPF	HIP	c4_c6_c1_c1_r0	DG-PIR Ex IMN	-37.748882	32.20496
CEMBA191126_9J_1-CEMBA191126_9J_2-G12-AD002	0.004063111474548	0.7039064917751803	0.008400718307728	608099	HPF-2	CEMBA191126_9J_1	22	13	9	CEMBA191126_9J	65639	0.2154754714008088	39043	0.1281678396974631	snm3C-seq	920738	True	0.4865755419573075	9J	HPF	HIP	c5_c0_c0_c1_r2	DG Glut	13.413144	17.506592
CEMBA191126_9J_1-CEMBA191126_9J_2-G12-AD004	0.004459575145832	0.7198490533261158	0.0092475260716358	791816	HPF-2	CEMBA191126_9J_1	23	12	9	CEMBA191126_9J	103861	0.2611167119623288	51219	0.1287695753940219	snm3C-seq	1192006	True	0.6335782484932017	9J	HPF	HIP	c5_c0_c0_c0_r3	DG Glut	13.121985	16.731052
CEMBA191126_9J_1-CEMBA191126_9J_2-G12-AD008	0.0044992124115094	0.708920326694576	0.0086346664624543	740844	HPF-2	CEMBA191126_9J_2	22	13	9	CEMBA191126_9J	97859	0.263337199383226	44247	0.1190680577270317	snm3C-seq	1133766	True	0.6519812390516032	9J	HPF	HIP	c5_c0_c0_c1_r2	DG Glut	13.080461	17.792316
CEMBA191126_9J_1-CEMBA191126_9J_2-G12-AD010	0.0043602914824991	0.7153600141124355	0.0095911323925671	742984	HPF-2	CEMBA191126_9J_2	23	12	9	CEMBA191126_9J	85627	0.2290410592483616	47141	0.1260960278186438	snm3C-seq	1115066	True	0.6538645503176328	9J	HPF	HIP	c5_c0_c0_c0_r3	DG Glut	13.597183	13.586093
CEMBA191126_9J_1-CEMBA191126_9J_2-G2-AD001	0.0042095880602311	0.7036709229842877	0.004841083165535	687162	HPF-2	CEMBA191126_9J_1	2	12	9	CEMBA191126_9J	59280	0.1702582307274748	50585	0.1452853002926672	snm3C-seq	1164100	True	0.5498384680166672	9J	HPF	HIP	c4_c5_c1_c1_r0	DG-PIR Ex IMN	-38.849285	30.31923
CEMBA191126_9J_1-CEMBA191126_9J_2-G2-AD002	0.004160458149483	0.6952792284075541	0.006755659797268	1241256	HPF-2	CEMBA191126_9J_1	2	13	9	CEMBA191126_9J	151324	0.237712167267529	85999	0.1350942921997847	snm3C-seq	1999250	True	0.9932014538878698	9J	HPF	HIP	c5_c0_c0_c1_r2	DG Glut	7.736662	21.640501
CEMBA191126_9J_1-CEMBA191126_9J_2-G2-AD004	0.0040699702742226	0.7034519585926547	0.0048720001688137	1242660	HPF-2	CEMBA191126_9J_1	3	12	9	CEMBA191126_9J	126368	0.1975024615913602	87105	0.1361377240829595	snm3C-seq	2011082	True	0.9943248763255124	9J	HPF	HIP	c4_c6_c0_c0_r3	DG-PIR Ex IMN	-37.45922	33.28813
CEMBA191126_9J_1-CEMBA191126_9J_2-G2-AD006	0.0039775194515828	0.7148154999427428	0.0048655521853494	1254294	HPF-2	CEMBA191126_9J_1	3	13	9	CEMBA191126_9J	127082	0.1971467842371929	91590	0.142086794103685	snm3C-seq	2042074	True	1.0036339195160642	9J	HPF	HIP	c4_c6_c0_c0_r3	DG-PIR Ex IMN	-37.34847	33.73857
CEMBA191126_9J_1-CEMBA191126_9J_2-G2-AD007	0.0042389096266399	0.6990640170679241	0.0076214362086294	1373058	HPF-2	CEMBA191126_9J_2	2	12	9	CEMBA191126_9J	160279	0.2268345150653136	86368	0.1222321289573868	snm3C-seq	2206994	True	1.2083624300523674	9J	HPF	HIP	c5_c0_c0_c1_r2	DG Glut	10.592062	20.325874
CEMBA191126_9J_1-CEMBA191126_9J_2-G2-AD008	0.0047484409230942	0.7074626705338919	0.0095477735247875	1131673	HPF-2	CEMBA191126_9J_2	2	13	9	CEMBA191126_9J	127459	0.2198823811520022	69534	0.1199546637822619	snm3C-seq	1871906	True	0.9959310796081832	9J	HPF	HIP	c5_c0_c0_c0_r3	DG Glut	11.781081	18.007318
CEMBA191126_9J_1-CEMBA191126_9J_2-G2-AD010	0.0045333502913331	0.7074096647574695	0.0087359559777321	949997	HPF-2	CEMBA191126_9J_2	3	12	9	CEMBA191126_9J	113822	0.2325261183815387	67702	0.1383079129400901	snm3C-seq	1567862	True	0.8360467536422052	9J	HPF	HIP	c5_c0_c1_c0_r3	DG Glut	8.454071	26.099333
CEMBA191126_9J_1-CEMBA191126_9J_2-G3-AD004	0.0042868397342019	0.7081016934656175	0.0084603636283439	1827257	HPF-2	CEMBA191126_9J_1	5	12	9	CEMBA191126_9J	216756	0.2362921634932989	115246	0.1256330928507111	snm3C-seq	2680588	True	1.462095094828776	9J	HPF	HIP	c5_c0_c0_c0_r3	DG Glut	11.094989	15.675894
CEMBA191126_9J_1-CEMBA191126_9J_2-G3-AD006	0.0045121146996441	0.7135147148988351	0.0084822423055243	797363	HPF-2	CEMBA191126_9J_1	5	13	9	CEMBA191126_9J	86658	0.2174877650897226	48612	0.1220027606977036	snm3C-seq	1239656	True	0.6380167273120078	9J	HPF	HIP	c5_c0_c0_c0_r3	DG Glut	13.158367	17.246773
CEMBA191126_9J_1-CEMBA191126_9J_2-G3-AD007	0.0039877269275432	0.7168796818287126	0.0077080739379055	861596	HPF-2	CEMBA191126_9J_2	4	12	9	CEMBA191126_9J	83076	0.1930051994033928	49657	0.1153649572292151	snm3C-seq	1279038	True	0.7582492773673069	9J	HPF	HIP	c4_c3_c2_c0_r2	Astro-TE NN	-40.330044	16.513006
CEMBA191126_9J_1-CEMBA191126_9J_2-G3-AD008	0.0065186164528586	0.7309409820956014	0.0201768882426635	605091	HPF-2	CEMBA191126_9J_2	4	13	9	CEMBA191126_9J	79764	0.2650821028703602	37695	0.1252729284852593	snm3C-seq	977712	True	0.5325115407818294	9J	HPF	HIP	c22_c0_c3_c3_r2	CA3 Glut	45.41927	43.184914
CEMBA191126_9J_1-CEMBA191126_9J_2-G3-AD010	0.0044739469908425	0.7116778516054518	0.0085626432991995	881824	HPF-2	CEMBA191126_9J_2	5	12	9	CEMBA191126_9J	109446	0.2482416049536727	55615	0.1261440058065028	snm3C-seq	1317938	True	0.7760509690912539	9J	HPF	HIP	c5_c0_c0_c1_r2	DG Glut	11.936889	21.752695
CEMBA191126_9J_1-CEMBA191126_9J_2-G4-AD001	0.0048048751250979	0.7174261194558916	0.0112565009716521	1350513	HPF-2	CEMBA191126_9J_1	6	12	9	CEMBA191126_9J	155738	0.2238020101340185	92627	0.1331088674099046	snm3C-seq	2168674	True	1.0806243636239976	9J	HPF	HIP	c5_c0_c0_c0_r3	DG Glut	13.967416	13.297746
CEMBA191126_9J_1-CEMBA191126_9J_2-G4-AD002	0.004222505238517	0.7013210984721621	0.0076106009440169	1383063	HPF-2	CEMBA191126_9J_1	6	13	9	CEMBA191126_9J	157762	0.2196970013466297	88886	0.1237813140153936	snm3C-seq	2295718	True	1.1066695205650718	9J	HPF	HIP	c5_c0_c0_c0_r3	DG Glut	9.413884	21.895617
CEMBA191126_9J_1-CEMBA191126_9J_2-G4-AD004	0.0045578935976128	0.7121059285674392	0.0096423247215648	1456823	HPF-2	CEMBA191126_9J_1	7	12	9	CEMBA191126_9J	169378	0.2240091202334018	92248	0.1220016373040822	snm3C-seq	2394456	True	1.1656892064628797	9J	HPF	HIP	c5_c0_c0_c0_r3	DG Glut	12.794409	14.064451
CEMBA191126_9J_1-CEMBA191126_9J_2-G4-AD007	0.0044147984148419	0.7109902518093846	0.0091730270053564	1135784	HPF-2	CEMBA191126_9J_2	6	12	9	CEMBA191126_9J	147707	0.250676727202991	70768	0.1201018951755926	snm3C-seq	1862960	True	0.9995489733533456	9J	HPF	HIP	c5_c0_c0_c0_r3	DG Glut	13.553377	15.307708
CEMBA191126_9J_1-CEMBA191126_9J_2-G4-AD008	0.0049051634696433	0.712456645992065	0.0093259650129513	1185533	HPF-2	CEMBA191126_9J_2	6	13	9	CEMBA191126_9J	152178	0.2485719746034442	76683	0.1252562441911177	snm3C-seq	2023666	True	1.043330679976573	9J	HPF	HIP	c5_c0_c0_c0_r3	DG Glut	13.394681	14.272944
CEMBA191126_9J_1-CEMBA191126_9J_2-G4-AD010	0.0045722175704719	0.710398494376451	0.0087831443468419	2416637	HPF-2	CEMBA191126_9J_2	7	12	9	CEMBA191126_9J	297908	0.2366516635076888	159483	0.1266898413308697	snm3C-seq	3849974	True	2.126766209347648	9J	HPF	HIP	c5_c0_c0_c0_r3	DG Glut	9.760175	15.653557
CEMBA191126_9J_1-CEMBA191126_9J_2-G4-AD012	0.0042792281832725	0.7012431122185062	0.006766788821018	2553256	HPF-2	CEMBA191126_9J_2	7	13	9	CEMBA191126_9J	319283	0.2404396974801813	192052	0.1446269446868884	snm3C-seq	4021056	True	2.2469980326437686	9J	HPF	HIP	c5_c0_c1_c0_r3	DG Glut	6.648153	20.505857
CEMBA191126_9J_1-CEMBA191126_9J_2-G5-AD001	0.0041488831118388	0.7131820111657622	0.0069290216067874	825811	HPF-2	CEMBA191126_9J_1	8	12	9	CEMBA191126_9J	64363	0.1533401629580216	48352	0.1151951207890599	snm3C-seq	1315026	True	0.6607796343676048	9J	HPF	HIP	c4_c3_c0_c0_r3	Astro-TE NN	-41.290726	21.175764
CEMBA191126_9J_1-CEMBA191126_9J_2-G5-AD002	0.0041398374268442	0.7011561889274047	0.007603380427168	1353021	HPF-2	CEMBA191126_9J_1	8	13	9	CEMBA191126_9J	155931	0.225507181821863	87105	0.1259711223079014	snm3C-seq	2129056	True	1.082631160969872	9J	HPF	HIP	c5_c0_c0_c0_r3	DG Glut	9.162532	18.642134
CEMBA191126_9J_1-CEMBA191126_9J_2-G5-AD004	0.0081199963124117	0.7967620891287341	0.035876263516187	823926	HPF-2	CEMBA191126_9J_1	9	12	9	CEMBA191126_9J	104632	0.2470678520407561	59380	0.1402141701791048	snm3C-seq	1405344	True	0.6592713357244735	9J	HPF	HIP	c9_c8_c0_c0_r0	Pvalb Gaba	10.262162	-33.511967
CEMBA191126_9J_1-CEMBA191126_9J_2-G5-AD006	0.0044360041500303	0.7105600061783952	0.0082655489064754	1649756	HPF-2	CEMBA191126_9J_1	9	13	9	CEMBA191126_9J	197122	0.233607247060385	101506	0.1202937126252343	snm3C-seq	2641502	True	1.3200661731022745	9J	HPF	HIP	c5_c0_c0_c0_r3	DG Glut	11.281361	18.203909
CEMBA191126_9J_1-CEMBA191126_9J_2-G5-AD007	0.0042697598767042	0.7012754284453971	0.0073924725904364	1053776	HPF-2	CEMBA191126_9J_2	8	12	9	CEMBA191126_9J	124897	0.2316678445098595	67683	0.1255432453938911	snm3C-seq	1658428	True	0.9273776694727124	9J	HPF	HIP	c5_c0_c0_c1_r2	DG Glut	8.885111	22.849173
CEMBA191126_9J_1-CEMBA191126_9J_2-G5-AD008	0.0048278268606841	0.7119740035128771	0.0100035245370023	1216544	HPF-2	CEMBA191126_9J_2	8	13	9	CEMBA191126_9J	150132	0.2419470247342534	78068	0.1258114214621379	snm3C-seq	1954376	True	1.070621972346126	9J	HPF	HIP	c5_c0_c0_c0_r3	DG Glut	13.214535	16.972971
CEMBA191126_9J_1-CEMBA191126_9J_2-G6-AD001	0.0056945433776768	0.7581042131874834	0.0178778505365591	1866835	HPF-2	CEMBA191126_9J_1	10	12	9	CEMBA191126_9J	225163	0.2301988295962475	140755	0.143903022520662	snm3C-seq	3152394	True	1.493763765225515	9J	HPF	HIP	c9_c5_c1_c0_r0	Lamp5 Lhx6 Gaba	28.310463	-43.82721
CEMBA191126_9J_1-CEMBA191126_9J_2-G6-AD002	0.0042101741294851	0.6983450369953675	0.0088141158114097	3050981	HPF-2	CEMBA191126_9J_1	10	13	9	CEMBA191126_9J	333568	0.207138519165256	195803	0.1215894314446068	snm3C-seq	5138498	True	2.441268171097877	9J	HPF	HIP	c5_c0_c0_c0_r3	DG Glut	10.295607	17.137337
CEMBA191126_9J_1-CEMBA191126_9J_2-G6-AD007	0.0044052900432718	0.7084272366557889	0.0092962654835732	1777766	HPF-2	CEMBA191126_9J_2	10	12	9	CEMBA191126_9J	238128	0.2540522490208776	115435	0.123154443684594	snm3C-seq	3016376	True	1.5645265122263423	9J	HPF	HIP	c5_c0_c0_c0_r3	DG Glut	12.753571	17.26318
CEMBA191126_9J_1-CEMBA191126_9J_2-G6-AD008	0.0045960745676846	0.6977779066598833	0.0087408864912022	2917196	HPF-2	CEMBA191126_9J_2	10	13	9	CEMBA191126_9J	396739	0.2578762497676287	207031	0.1345680103686351	snm3C-seq	5005634	True	2.567284155147886	9J	HPF	HIP	c5_c0_c0_c0_r3	DG Glut	10.16521	15.511537
CEMBA191126_9J_1-CEMBA191126_9J_2-G6-AD010	0.0046506638465064	0.7144959423163069	0.0094039072794159	1376251	HPF-2	CEMBA191126_9J_2	11	12	9	CEMBA191126_9J	167931	0.2315073044372543	89278	0.1230773896752189	snm3C-seq	2352790	True	1.211172436067523	9J	HPF	HIP	c5_c0_c0_c0_r3	DG Glut	12.601324	15.830292
CEMBA191126_9J_1-CEMBA191126_9J_2-G6-AD012	0.0041463412130921	0.7257002057826878	0.0076902623274639	1439117	HPF-2	CEMBA191126_9J_2	11	13	9	CEMBA191126_9J	151122	0.1990985875412203	98357	0.1295823227246318	snm3C-seq	2423514	True	1.2664977846891194	9J	HPF	HIP	c4_c3_c2_c0_r2	Astro-TE NN	-38.127518	17.451193
CEMBA191126_9J_1-CEMBA191126_9J_2-G7-AD002	0.0041008267146585	0.6947518509216267	0.0076545851680511	1085217	HPF-2	CEMBA191126_9J_1	12	13	9	CEMBA191126_9J	137395	0.2485469244364527	67463	0.122040257383867	snm3C-seq	1689746	True	0.8683455324154182	9J	HPF	HIP	c5_c0_c1_c0_r3	DG Glut	10.086336	20.976978
CEMBA191126_9J_1-CEMBA191126_9J_2-G7-AD006	0.0043068986382305	0.7035894231522581	0.0081706359792534	1261499	HPF-2	CEMBA191126_9J_1	13	13	9	CEMBA191126_9J	154983	0.2412990474648365	81261	0.1265184045736634	snm3C-seq	2019302	True	1.0093990610140808	9J	HPF	HIP	c5_c0_c0_c0_r3	DG Glut	11.824676	15.637315
CEMBA191126_9J_1-CEMBA191126_9J_2-G7-AD007	0.00399956598246	0.6936734514732583	0.0072023645601314	775075	HPF-2	CEMBA191126_9J_2	12	12	9	CEMBA191126_9J	88526	0.2240733428504895	47342	0.1198301086373254	snm3C-seq	1213462	True	0.6821062988401355	9J	HPF	HIP	c5_c0_c0_c1_r2	DG Glut	9.45156	22.546965
CEMBA191126_9J_1-CEMBA191126_9J_2-G7-AD008	0.0046170162110685	0.7060070082704368	0.0090863210784794	856052	HPF-2	CEMBA191126_9J_2	12	13	9	CEMBA191126_9J	108108	0.2482610383019375	48982	0.1124830926305685	snm3C-seq	1361088	True	0.7533702691154993	9J	HPF	HIP	c5_c0_c0_c0_r3	DG Glut	12.404921	17.77889
CEMBA191126_9J_1-CEMBA191126_9J_2-G7-AD010	0.0042751284129035	0.703225057234812	0.0084493828711557	878754	HPF-2	CEMBA191126_9J_2	13	12	9	CEMBA191126_9J	101858	0.2271522012073691	52877	0.1179203100712958	snm3C-seq	1364738	True	0.7733492094712956	9J	HPF	HIP	c5_c0_c0_c1_r2	DG Glut	12.121186	20.69029
CEMBA191126_9J_1-CEMBA191126_9J_2-G8-AD002	0.0042489582913454	0.6992264626375628	0.0085627092748957	1952905	HPF-2	CEMBA191126_9J_1	14	13	9	CEMBA191126_9J	235464	0.2359096332972986	122939	0.1231716712870612	snm3C-seq	2991352	True	1.56263340141348	9J	HPF	HIP	c5_c0_c0_c0_r3	DG Glut	10.7046795	16.247309
CEMBA191126_9J_1-CEMBA191126_9J_2-G8-AD004	0.003740579107131	0.7326443491479163	0.0050161138382319	1248285	HPF-2	CEMBA191126_9J_1	15	12	9	CEMBA191126_9J	138152	0.2168426967526648	81299	0.1276065087967955	snm3C-seq	1961870	True	0.9988257675019654	9J	HPF	HIP	c4_c2_c3_c0_r1	OB-STR-CTX Inh IMN	-37.759365	26.322052
CEMBA191126_9J_1-CEMBA191126_9J_2-G8-AD006	0.004431928546285	0.7078190404949815	0.0088498061478	2082130	HPF-2	CEMBA191126_9J_1	15	13	9	CEMBA191126_9J	257139	0.2422251947587064	129022	0.121538852831184	snm3C-seq	3176638	True	1.666033874707192	9J	HPF	HIP	c5_c0_c0_c0_r3	DG Glut	12.383106	18.719078
CEMBA191126_9J_1-CEMBA191126_9J_2-G8-AD007	0.0040202431868822	0.694865218966911	0.0066303783961628	863903	HPF-2	CEMBA191126_9J_2	14	12	9	CEMBA191126_9J	98019	0.2225145627982366	53744	0.1220051486245363	snm3C-seq	1384242	True	0.7602795573162462	9J	HPF	HIP	c5_c0_c1_c1_r2	DG Glut	8.2216015	26.276241
CEMBA191126_9J_1-CEMBA191126_9J_2-G8-AD012	0.004456016903504	0.7076367322941478	0.0094755789564634	1949175	HPF-2	CEMBA191126_9J_2	15	13	9	CEMBA191126_9J	269275	0.2696800594492928	129526	0.1297208407027355	snm3C-seq	2965456	True	1.7153753443753457	9J	HPF	HIP	c5_c0_c0_c0_r3	DG Glut	12.47171	18.174004
CEMBA191126_9J_1-CEMBA191126_9J_2-G9-AD004	0.0042541594311847	0.7063705486132608	0.0082080383310011	1470987	HPF-2	CEMBA191126_9J_1	17	12	9	CEMBA191126_9J	182943	0.2406970548184013	93103	0.1224950825927071	snm3C-seq	2386612	True	1.177022650484796	9J	HPF	HIP	c5_c0_c0_c1_r2	DG Glut	10.67193	19.283762
CEMBA191126_9J_1-CEMBA191126_9J_2-G9-AD006	0.0051646023429819	0.7259658003464445	0.0136107169400025	1602526	HPF-2	CEMBA191126_9J_1	17	13	9	CEMBA191126_9J	229527	0.2772909146261906	102569	0.1239133166132687	snm3C-seq	2590836	True	1.282274690388697	9J	HPF	HIP	c5_c0_c0_c0_r3	DG Glut	11.638164	12.734793
CEMBA191126_9J_1-CEMBA191126_9J_2-G9-AD007	0.0042213988507808	0.7080170771615801	0.0082646639616909	1346519	HPF-2	CEMBA191126_9J_2	16	12	9	CEMBA191126_9J	156193	0.2239823903519778	77312	0.1108662139973757	snm3C-seq	2161834	True	1.1850067301976202	9J	HPF	HIP	c5_c0_c0_c0_r3	DG Glut	11.055168	17.362965
CEMBA191126_9J_1-CEMBA191126_9J_2-G9-AD008	0.0053142605030907	0.7647692450310027	0.0148665041467889	919059	HPF-2	CEMBA191126_9J_2	16	13	9	CEMBA191126_9J	84369	0.1782588026495103	52328	0.11056106656525	snm3C-seq	1558806	True	0.8088197050681755	9J	HPF	HIP	c45_c0_c0_c0_r2	HPF CR Glut	-19.397057	-2.0239089
CEMBA191126_9J_1-CEMBA191126_9J_2-G9-AD010	0.004513117422801	0.7156292994927818	0.0098446896657214	2854521	HPF-2	CEMBA191126_9J_2	17	12	9	CEMBA191126_9J	395020	0.2662338843983385	179367	0.1208890009186288	snm3C-seq	4511214	True	2.5121268964570427	9J	HPF	HIP	c5_c0_c0_c0_r3	DG Glut	11.270473	14.193139
CEMBA191126_9J_1-CEMBA191126_9J_2-G9-AD012	0.0044737908542978	0.7097963441832981	0.0095582101922342	922882	HPF-2	CEMBA191126_9J_2	17	13	9	CEMBA191126_9J	119490	0.2504055022569815	59116	0.1238846068409383	snm3C-seq	1484904	True	0.812184143839218	9J	HPF	HIP	c5_c0_c0_c0_r3	DG Glut	14.107206	16.763552
CEMBA191126_9J_1-CEMBA191126_9J_2-H1-AD001	0.0047447507497238	0.7017836528645564	0.0084424074793037	1248247	HPF-2	CEMBA191126_9J_1	0	14	9	CEMBA191126_9J	152864	0.2396036282870967	76212	0.1194569795309308	snm3C-seq	2009348	True	0.9987953614815732	9J	HPF	HIP	c5_c0_c0_c1_r2	DG Glut	11.39098	20.981606
CEMBA191126_9J_1-CEMBA191126_9J_2-H1-AD004	0.0039396526914296	0.6561885859118158	0.0062653688825771	1819935	HPF-2	CEMBA191126_9J_1	1	14	9	CEMBA191126_9J	127624	0.1361264586044328	103440	0.1103312925315186	snm3C-seq	2932312	True	1.4562363347942893	9J	HPF	HIP	c20_c2_c0_c0_r1	Peri NN	-50.26273	36.42231
CEMBA191126_9J_1-CEMBA191126_9J_2-H1-AD006	0.0042834937059109	0.712165435644169	0.0075639846631189	1557577	HPF-2	CEMBA191126_9J_1	1	15	9	CEMBA191126_9J	173361	0.2167632984941939	95572	0.1194992066479029	snm3C-seq	2536310	True	1.246308369057073	9J	HPF	HIP	c5_c0_c0_c0_r3	DG Glut	9.22248	18.113062
CEMBA191126_9J_1-CEMBA191126_9J_2-H1-AD007	0.0045178009354591	0.7142096374291238	0.0100232764313539	1602307	HPF-2	CEMBA191126_9J_2	0	14	9	CEMBA191126_9J	200187	0.2426809132765505	101565	0.1231243135514936	snm3C-seq	2582054	True	1.4101134695037782	9J	HPF	HIP	c5_c0_c0_c0_r3	DG Glut	12.7190075	14.189241
CEMBA191126_9J_1-CEMBA191126_9J_2-H1-AD008	0.0042501206355346	0.6886986891406875	0.008284046275998	1513983	HPF-2	CEMBA191126_9J_2	0	15	9	CEMBA191126_9J	177634	0.2303922013678215	146611	0.1901552125985885	snm3C-seq	2575288	True	1.3323837572323771	9J	HPF	HIP	c5_c0_c0_c0_r3	DG Glut	11.065228	16.90658
CEMBA191126_9J_1-CEMBA191126_9J_2-H1-AD010	0.004236990012768	0.6751509910046901	0.0067802502139043	1241538	HPF-2	CEMBA191126_9J_2	1	14	9	CEMBA191126_9J	87474	0.1367695896630872	68098	0.1064743297079922	snm3C-seq	2012280	True	1.0926179918709598	9J	HPF	HIP	c20_c6_c0_c0_r0	VLMC NN	-48.224506	41.067406
CEMBA191126_9J_1-CEMBA191126_9J_2-H1-AD012	0.0047313459627795	0.7136972514728274	0.0101529151821422	1432266	HPF-2	CEMBA191126_9J_2	1	15	9	CEMBA191126_9J	166000	0.2313563054349219	91567	0.1276180892756596	snm3C-seq	2809934	True	1.2604685484818443	9J	HPF	HIP	c5_c0_c0_c0_r3	DG Glut	12.4229145	14.151947
CEMBA191126_9J_1-CEMBA191126_9J_2-H10-AD001	0.0047465584010948	0.7115744580026063	0.0096853483841181	970188	HPF-2	CEMBA191126_9J_1	18	14	9	CEMBA191126_9J	119224	0.2445414847161572	62317	0.1278189936846337	snm3C-seq	1490798	True	0.7763041082134262	9J	HPF	HIP	c5_c0_c0_c0_r3	DG Glut	13.666935	14.224526
CEMBA191126_9J_1-CEMBA191126_9J_2-H10-AD004	0.0037003313639711	0.6923214872821831	0.0048447053233769	1083788	HPF-2	CEMBA191126_9J_1	19	14	9	CEMBA191126_9J	86170	0.1576348732170722	57196	0.1046313590405438	snm3C-seq	1680870	True	0.8672021060169913	9J	HPF	HIP	c11_c0_c0_c0_r15	Microglia NN	-23.668076	28.58807
CEMBA191126_9J_1-CEMBA191126_9J_2-H10-AD007	0.0040673635845458	0.7100628886007286	0.0081446641115935	1009990	HPF-2	CEMBA191126_9J_2	18	14	9	CEMBA191126_9J	112215	0.2200652263015353	61348	0.120309775904706	snm3C-seq	1529818	True	0.8888437128865574	9J	HPF	HIP	c5_c0_c0_c0_r3	DG Glut	11.083009	16.981457
CEMBA191126_9J_1-CEMBA191126_9J_2-H10-AD008	0.004977584641572	0.7234310280080487	0.0107268918917068	871481	HPF-2	CEMBA191126_9J_2	18	15	9	CEMBA191126_9J	112219	0.2559786674939324	59065	0.1347310169893611	snm3C-seq	1415756	True	0.7669485913227754	9J	HPF	HIP	c5_c0_c0_c0_r3	DG Glut	13.774846	14.192406
CEMBA191126_9J_1-CEMBA191126_9J_2-H10-AD010	0.0038846043534823	0.7261611226706509	0.0054655917960556	923207	HPF-2	CEMBA191126_9J_2	19	14	9	CEMBA191126_9J	90595	0.1946345781180848	57067	0.1226029192501213	snm3C-seq	1396188	True	0.8124701607370963	9J	HPF	HIP	c4_c2_c3_c0_r1	OB-STR-CTX Inh IMN	-38.5895	26.311338
CEMBA191126_9J_1-CEMBA191126_9J_2-H10-AD012	0.0040500739201784	0.6939067482332244	0.0075221096656566	965484	HPF-2	CEMBA191126_9J_2	19	15	9	CEMBA191126_9J	112214	0.2305334478323931	64138	0.1317656823308502	snm3C-seq	1462664	True	0.8496761188651025	9J	HPF	HIP	c5_c0_c0_c1_r2	DG Glut	10.754862	21.250286
CEMBA191126_9J_1-CEMBA191126_9J_2-H11-AD001	0.0044562703450144	0.7055917102238285	0.0086767427604224	963413	HPF-2	CEMBA191126_9J_1	20	14	9	CEMBA191126_9J	112922	0.2304116811674638	63827	0.1302357943879466	snm3C-seq	1522056	True	0.7708830348408985	9J	HPF	HIP	c5_c0_c0_c0_r3	DG Glut	13.254108	17.567144
CEMBA191126_9J_1-CEMBA191126_9J_2-H11-AD002	0.0039328639947561	0.6911716194208987	0.0048928611168029	935126	HPF-2	CEMBA191126_9J_1	20	15	9	CEMBA191126_9J	99220	0.2076648897316597	62855	0.1315538867575436	snm3C-seq	1490650	True	0.748248953292752	9J	HPF	HIP	c4_c6_c1_c1_r0	DG-PIR Ex IMN	-37.67713	33.46709
CEMBA191126_9J_1-CEMBA191126_9J_2-H11-AD004	0.0049819178861004	0.766040515299147	0.0137121869552839	1011473	HPF-2	CEMBA191126_9J_1	21	14	9	CEMBA191126_9J	92615	0.1793168476324716	64148	0.1242003686436083	snm3C-seq	1619526	True	0.8093386490525124	9J	HPF	HIP	c45_c0_c0_c0_r2	HPF CR Glut	-19.401981	-2.0250754
CEMBA191126_9J_1-CEMBA191126_9J_2-H11-AD006	0.0043885458462524	0.7058240472192541	0.0094072385379958	1201180	HPF-2	CEMBA191126_9J_1	21	15	9	CEMBA191126_9J	123775	0.2017505969796497	74428	0.1213160446940122	snm3C-seq	1947336	True	0.9611343045923092	9J	HPF	HIP	c5_c0_c0_c0_r3	DG Glut	13.08693	14.260227
CEMBA191126_9J_1-CEMBA191126_9J_2-H11-AD007	0.0044744706477191	0.7185612294700521	0.0098613150686673	1085109	HPF-2	CEMBA191126_9J_2	20	14	9	CEMBA191126_9J	146701	0.2637567916461404	67590	0.121521472569121	snm3C-seq	1720020	True	0.9549523385841636	9J	HPF	HIP	c5_c0_c0_c0_r3	DG Glut	13.653264	13.770909
CEMBA191126_9J_1-CEMBA191126_9J_2-H11-AD008	0.0046364770591711	0.7141331135784736	0.009601861450989	947337	HPF-2	CEMBA191126_9J_2	20	15	9	CEMBA191126_9J	109303	0.226212157586695	60093	0.1243677409207182	snm3C-seq	1548294	True	0.8337058153395702	9J	HPF	HIP	c5_c0_c0_c0_r3	DG Glut	13.81675	14.549408
CEMBA191126_9J_1-CEMBA191126_9J_2-H11-AD010	0.0043202133482883	0.6989148606715649	0.007299418471484	996079	HPF-2	CEMBA191126_9J_2	21	14	9	CEMBA191126_9J	119722	0.2354188092002933	65933	0.1296492570037498	snm3C-seq	1550886	True	0.8766013096053715	9J	HPF	HIP	c5_c0_c1_c0_r3	DG Glut	8.852987	22.434906
CEMBA191126_9J_1-CEMBA191126_9J_2-H11-AD012	0.0043278630271829	0.7044358527386358	0.0078116295037595	1039735	HPF-2	CEMBA191126_9J_2	21	15	9	CEMBA191126_9J	131008	0.2464594777635638	66511	0.1251241628414478	snm3C-seq	1609536	True	0.9150208594323752	9J	HPF	HIP	c5_c0_c0_c1_r2	DG Glut	10.9643	21.580423
CEMBA191126_9J_1-CEMBA191126_9J_2-H12-AD001	0.0044718441075237	0.7076990296825457	0.0076761847366996	508153	HPF-2	CEMBA191126_9J_1	22	14	9	CEMBA191126_9J	60848	0.2394007113405306	31247	0.1229383714708381	snm3C-seq	782470	True	0.4066029073756604	9J	HPF	HIP	c5_c0_c0_c1_r2	DG Glut	8.622594	25.786928
CEMBA191126_9J_1-CEMBA191126_9J_2-H12-AD004	0.0043562276906866	0.7084982931669809	0.0074584906859432	845204	HPF-2	CEMBA191126_9J_1	23	14	9	CEMBA191126_9J	104243	0.2439174485808549	54960	0.1286005100966375	snm3C-seq	1321580	True	0.6762971068271518	9J	HPF	HIP	c5_c0_c0_c1_r2	DG Glut	8.416632	24.70944
CEMBA191126_9J_1-CEMBA191126_9J_2-H12-AD006	0.003677103825389	0.703783864304006	0.0045096167681681	1110990	HPF-2	CEMBA191126_9J_1	23	15	9	CEMBA191126_9J	104043	0.1852195368576962	69343	0.1234458670388515	snm3C-seq	1748142	True	0.888968015667102	9J	HPF	HIP	c4_c6_c0_c0_r3	DG-PIR Ex IMN	-37.51655	33.1132
CEMBA191126_9J_1-CEMBA191126_9J_2-H12-AD010	0.0044276408985944	0.7133869098752647	0.0086385653808232	913849	HPF-2	CEMBA191126_9J_2	23	14	9	CEMBA191126_9J	101231	0.2190104279347496	58554	0.1266799359612306	snm3C-seq	1399834	True	0.8042346341821874	9J	HPF	HIP	c5_c0_c2_c0_r3	DG Glut	13.254087	15.41164
CEMBA191126_9J_1-CEMBA191126_9J_2-H2-AD001	0.0041494938991447	0.7028375137820688	0.0048113137807639	1339021	HPF-2	CEMBA191126_9J_1	2	14	9	CEMBA191126_9J	115572	0.166692388129665	91891	0.1325366891428983	snm3C-seq	2208764	True	1.0714289429307002	9J	HPF	HIP	c4_c6_c1_c1_r0	DG-PIR Ex IMN	-37.428112	33.05538
CEMBA191126_9J_1-CEMBA191126_9J_2-H2-AD002	0.0043055537590597	0.7009560194365215	0.0086494992129273	1742874	HPF-2	CEMBA191126_9J_1	2	15	9	CEMBA191126_9J	236423	0.2602161212638845	113690	0.1251315262326044	snm3C-seq	2896866	True	1.394575325914531	9J	HPF	HIP	c5_c0_c0_c0_r3	DG Glut	11.970987	16.849977
CEMBA191126_9J_1-CEMBA191126_9J_2-H2-AD004	0.0040342504871689	0.7431191106764135	0.0056338335027292	1725829	HPF-2	CEMBA191126_9J_1	3	14	9	CEMBA191126_9J	160100	0.1777368251606958	112186	0.1245445563240338	snm3C-seq	2864476	True	1.3809366254518394	9J	HPF	HIP	c4_c2_c3_c0_r1	OB-STR-CTX Inh IMN	-36.77492	25.395891
CEMBA191126_9J_1-CEMBA191126_9J_2-H2-AD006	0.0044018139568212	0.7132114376600382	0.0087185564680974	1896470	HPF-2	CEMBA191126_9J_1	3	15	9	CEMBA191126_9J	221300	0.2239481873149998	120506	0.1219480355200242	snm3C-seq	3178716	True	1.517476460339147	9J	HPF	HIP	c5_c0_c0_c0_r3	DG Glut	10.843831	15.04476
CEMBA191126_9J_1-CEMBA191126_9J_2-H2-AD007	0.0056822741264565	0.7222262902371615	0.0192768326745642	1408151	HPF-2	CEMBA191126_9J_2	2	14	9	CEMBA191126_9J	178754	0.2428828427322927	88411	0.1201288642984477	snm3C-seq	2355722	True	1.2392460946592725	9J	HPF	HIP	c22_c0_c0_c0_r1	CA3 Glut	44.71055	42.951866
CEMBA191126_9J_1-CEMBA191126_9J_2-H2-AD010	0.0041960997276275	0.6957099140477809	0.0073128356754164	1769858	HPF-2	CEMBA191126_9J_2	3	14	9	CEMBA191126_9J	207839	0.2251342644647077	114531	0.1240616652476553	snm3C-seq	2916374	True	1.5575670610619676	9J	HPF	HIP	c5_c0_c0_c0_r3	DG Glut	8.600472	17.225817
CEMBA191126_9J_1-CEMBA191126_9J_2-H2-AD012	0.0045579447905287	0.7130921576881759	0.0093210462480659	1753118	HPF-2	CEMBA191126_9J_2	3	15	9	CEMBA191126_9J	209326	0.2286658735906788	103186	0.1127194750405004	snm3C-seq	2871660	True	1.54283499069125	9J	HPF	HIP	c5_c0_c0_c0_r3	DG Glut	11.62364	15.339315
CEMBA191126_9J_1-CEMBA191126_9J_2-H3-AD001	0.0047891665450568	0.7095629198102696	0.0100095123537999	1380981	HPF-2	CEMBA191126_9J_1	4	14	9	CEMBA191126_9J	175193	0.2478247277284796	91792	0.1298472393740195	snm3C-seq	2226452	True	1.1050035907109608	9J	HPF	HIP	c5_c0_c0_c0_r3	DG Glut	13.015696	14.32172
CEMBA191126_9J_1-CEMBA191126_9J_2-H3-AD002	0.0079122369853086	0.7874494966415212	0.0353680228334841	1420451	HPF-2	CEMBA191126_9J_1	4	15	9	CEMBA191126_9J	190883	0.2625004813166623	97388	0.1339270488962721	snm3C-seq	2397550	True	1.1365858439971115	9J	HPF	HIP	c19_c5_c1_c1_r0	RHP-COA Ndnf Gaba	19.565416	-51.769173
CEMBA191126_9J_1-CEMBA191126_9J_2-H3-AD004	0.005016685263611	0.7036683706669955	0.0087744921916434	1581070	HPF-2	CEMBA191126_9J_1	5	14	9	CEMBA191126_9J	185569	0.2286695518018129	97347	0.1199569694251253	snm3C-seq	2605940	True	1.265106491085235	9J	HPF	HIP	c5_c0_c0_c0_r3	DG Glut	9.697535	17.705425
CEMBA191126_9J_1-CEMBA191126_9J_2-H3-AD006	0.0043405233006048	0.7074472905389025	0.0081507004255744	1591230	HPF-2	CEMBA191126_9J_1	5	15	9	CEMBA191126_9J	187898	0.229961668567736	105507	0.1291262587445109	snm3C-seq	2625292	True	1.273236100747948	9J	HPF	HIP	c5_c0_c0_c0_r3	DG Glut	9.585667	16.169722
CEMBA191126_9J_1-CEMBA191126_9J_2-H3-AD007	0.0045935898939076	0.7016719873862731	0.0083743831218828	1526865	HPF-2	CEMBA191126_9J_2	4	14	9	CEMBA191126_9J	191275	0.2436732847961374	94149	0.1199403795073665	snm3C-seq	2438708	True	1.3437205870122806	9J	HPF	HIP	c5_c0_c0_c1_r2	DG Glut	10.94335	18.28439
CEMBA191126_9J_1-CEMBA191126_9J_2-H3-AD008	0.0063748900165459	0.7228250871794666	0.0200626642103656	1219965	HPF-2	CEMBA191126_9J_2	4	15	9	CEMBA191126_9J	164686	0.2634933841058543	74553	0.1192828914737364	snm3C-seq	2073980	True	1.0736326302157932	9J	HPF	HIP	c22_c0_c0_c0_r1	CA3 Glut	45.01464	43.495125
CEMBA191126_9J_1-CEMBA191126_9J_2-H3-AD010	0.0047523248687681	0.7137385401350059	0.0101332617733718	1131207	HPF-2	CEMBA191126_9J_2	5	14	9	CEMBA191126_9J	135327	0.2333304596710231	71474	0.1232352839753094	snm3C-seq	1779058	True	0.9955209753792256	9J	HPF	HIP	c5_c0_c0_c0_r3	DG Glut	13.599584	14.115486
CEMBA191126_9J_1-CEMBA191126_9J_2-H3-AD012	0.0043495468397514	0.7025053000871689	0.0083773388576813	1130127	HPF-2	CEMBA191126_9J_2	5	15	9	CEMBA191126_9J	128339	0.2213668830216797	70081	0.120879954877647	snm3C-seq	1787312	True	0.994570519226276	9J	HPF	HIP	c5_c0_c0_c0_r3	DG Glut	11.27801	16.438116
CEMBA191126_9J_1-CEMBA191126_9J_2-H4-AD001	0.0044233076060804	0.696970313052742	0.0081555178449699	1206152	HPF-2	CEMBA191126_9J_1	6	14	9	CEMBA191126_9J	145992	0.2370261652260314	78399	0.1272851548547567	snm3C-seq	1875742	True	0.965112692313078	9J	HPF	HIP	c5_c0_c0_c1_r2	DG Glut	12.20162	20.49382
CEMBA191126_9J_1-CEMBA191126_9J_2-H4-AD002	0.0043628537049821	0.7127884495903047	0.0096471177224894	1343649	HPF-2	CEMBA191126_9J_1	6	15	9	CEMBA191126_9J	163489	0.2372369539917984	85682	0.1243321366692883	snm3C-seq	2108096	True	1.075132076151078	9J	HPF	HIP	c5_c0_c0_c0_r3	DG Glut	13.1957855	13.345536
CEMBA191126_9J_1-CEMBA191126_9J_2-H4-AD004	0.0041337542904081	0.7014557681814895	0.0079969763821797	1496099	HPF-2	CEMBA191126_9J_1	7	14	9	CEMBA191126_9J	173499	0.2260337684671304	89209	0.1162211105031397	snm3C-seq	2347300	True	1.1971162290133446	9J	HPF	HIP	c5_c0_c0_c0_r3	DG Glut	11.505354	18.751534
CEMBA191126_9J_1-CEMBA191126_9J_2-H4-AD006	0.0045992735888089	0.7173222668088326	0.0091936234380821	1401192	HPF-2	CEMBA191126_9J_1	7	15	9	CEMBA191126_9J	164109	0.2289023194441926	86235	0.1202821997408426	snm3C-seq	2246446	True	1.121175592767368	9J	HPF	HIP	c5_c0_c0_c0_r3	DG Glut	12.142085	17.199802
CEMBA191126_9J_1-CEMBA191126_9J_2-H4-AD012	0.0044062587167045	0.7047070025612826	0.0075739251582832	1000233	HPF-2	CEMBA191126_9J_2	7	15	9	CEMBA191126_9J	125677	0.2449266352380822	66493	0.1295854194234888	snm3C-seq	1554868	True	0.8802570455862533	9J	HPF	HIP	c5_c0_c0_c1_r2	DG Glut	9.5154705	23.586441
CEMBA191126_9J_1-CEMBA191126_9J_2-H5-AD001	0.004986851380542	0.6936197731799534	0.0091355161492759	1475947	HPF-2	CEMBA191126_9J_1	8	14	9	CEMBA191126_9J	167286	0.2221345825963637	95085	0.1262608155265548	snm3C-seq	2457466	True	1.1809914363043883	9J	HPF	HIP	c5_c0_c0_c0_r3	DG Glut	8.706306	18.803535
CEMBA191126_9J_1-CEMBA191126_9J_2-H5-AD002	0.0044061923150968	0.6978319069530752	0.0080824745253056	1644814	HPF-2	CEMBA191126_9J_1	8	15	9	CEMBA191126_9J	203858	0.2407978322548943	104129	0.1229975643578858	snm3C-seq	2668870	True	1.3161117901344466	9J	HPF	HIP	c5_c0_c0_c1_r2	DG Glut	10.575911	17.686298
CEMBA191126_9J_1-CEMBA191126_9J_2-H5-AD004	0.0042740241748313	0.7112000933017144	0.0084997484593902	1583348	HPF-2	CEMBA191126_9J_1	9	14	9	CEMBA191126_9J	193367	0.2374220940911836	101095	0.1241276257176675	snm3C-seq	2601492	True	1.2669292519918944	9J	HPF	HIP	c5_c0_c0_c0_r3	DG Glut	12.151916	19.609184
CEMBA191126_9J_1-CEMBA191126_9J_2-H5-AD006	0.0040306389640121	0.6766647444951143	0.0052480847486108	1286258	HPF-2	CEMBA191126_9J_1	9	15	9	CEMBA191126_9J	97347	0.1473405237522968	82500	0.124868698671397	snm3C-seq	2204302	True	1.029210183616356	9J	HPF	HIP	c20_c3_c0_c0_r2	Endo NN	-44.523785	37.68339
CEMBA191126_9J_1-CEMBA191126_9J_2-H5-AD007	0.0043297847619971	0.6925666173251644	0.0073155986796644	1442347	HPF-2	CEMBA191126_9J_2	8	14	9	CEMBA191126_9J	169811	0.2285474716723126	89644	0.1206512508058535	snm3C-seq	2325538	True	1.2693403526280334	9J	HPF	HIP	c5_c0_c1_c0_r3	DG Glut	8.899795	21.13701
CEMBA191126_9J_1-CEMBA191126_9J_2-H5-AD008	0.0043771127744611	0.706430454096971	0.0076199179308594	3138237	HPF-2	CEMBA191126_9J_2	8	15	9	CEMBA191126_9J	306224	0.1892781292726405	183790	0.1136012441187451	snm3C-seq	5038546	True	2.761811727836881	9J	HPF	HIP	c5_c0_c1_c0_r3	DG Glut	4.210779	21.277565
CEMBA191126_9J_1-CEMBA191126_9J_2-H5-AD010	0.0043106222082273	0.6744707723810132	0.0072909716390575	1492688	HPF-2	CEMBA191126_9J_2	9	14	9	CEMBA191126_9J	127836	0.1665242447295199	96300	0.1254442001271376	snm3C-seq	2394618	True	1.3136430500313958	9J	HPF	HIP	c20_c0_c0_c0_r1	VLMC NN	-49.576244	41.86637
CEMBA191126_9J_1-CEMBA191126_9J_2-H5-AD012	0.004280665943996	0.7110910003373125	0.0084812875739618	1453910	HPF-2	CEMBA191126_9J_2	9	15	9	CEMBA191126_9J	130767	0.1747745267333508	88345	0.1180760862010895	snm3C-seq	2311044	True	1.2795163938285474	9J	HPF	HIP	c20_c4_c0_c0_r1	VLMC NN	-48.403996	43.970333
CEMBA191126_9J_1-CEMBA191126_9J_2-H6-AD002	0.004261508879086	0.7099013980386703	0.008797292945482	1639977	HPF-2	CEMBA191126_9J_1	10	15	9	CEMBA191126_9J	195502	0.2249748272429645	106097	0.1220916115742898	snm3C-seq	2847210	True	1.3122414238019129	9J	HPF	HIP	c5_c0_c0_c0_r3	DG Glut	12.403599	14.316196
CEMBA191126_9J_1-CEMBA191126_9J_2-H6-AD004	0.0042359274401948	0.702228336581161	0.0083041920777395	2412911	HPF-2	CEMBA191126_9J_1	11	14	9	CEMBA191126_9J	301954	0.2358271295622319	161340	0.1260071040077975	snm3C-seq	4153804	True	1.930711080793997	9J	HPF	HIP	c5_c0_c0_c1_r2	DG Glut	10.837433	18.528112
CEMBA191126_9J_1-CEMBA191126_9J_2-H6-AD008	0.0050672201061277	0.7184461346804214	0.0119157502062651	1958703	HPF-2	CEMBA191126_9J_2	10	15	9	CEMBA191126_9J	201720	0.1950144288635276	127039	0.122815972776094	snm3C-seq	3430752	True	1.7237604797691448	9J	HPF	HIP	c1_c1_c0_c1_r13	Oligo NN	-14.342404	47.67319
CEMBA191126_9J_1-CEMBA191126_9J_2-H6-AD010	0.0044148206173133	0.7124398590859935	0.0096505822991412	1892529	HPF-2	CEMBA191126_9J_2	11	14	9	CEMBA191126_9J	185598	0.1848042656789091	123953	0.1234228986502969	snm3C-seq	3221688	True	1.6655239191531437	9J	HPF	HIP	c1_c1_c0_c0_r17	Oligo NN	-16.444046	46.000023
CEMBA191126_9J_1-CEMBA191126_9J_2-H6-AD012	0.0047293673910811	0.7577221781984217	0.0133897289755205	1801606	HPF-2	CEMBA191126_9J_2	11	15	9	CEMBA191126_9J	186161	0.195194401717064	119528	0.125328057157177	snm3C-seq	3044436	True	1.5855069517507094	9J	HPF	HIP	c45_c0_c0_c0_r2	HPF CR Glut	-19.374134	-2.0438259
CEMBA191126_9J_1-CEMBA191126_9J_2-H7-AD001	0.0045799193991595	0.7009955406280549	0.0086048289036078	2484667	HPF-2	CEMBA191126_9J_1	12	14	9	CEMBA191126_9J	274097	0.2161019387891063	165152	0.130208164974073	snm3C-seq	3789924	True	1.9881272491953408	9J	HPF	HIP	c5_c0_c0_c0_r3	DG Glut	10.44494	16.76956
CEMBA191126_9J_1-CEMBA191126_9J_2-H7-AD002	0.0044281397501003	0.7101833601562358	0.0091849728777362	1362029	HPF-2	CEMBA191126_9J_1	12	15	9	CEMBA191126_9J	186891	0.2684733345304363	78653	0.1129868917220326	snm3C-seq	2143850	True	1.0898389881196475	9J	HPF	HIP	c5_c0_c0_c0_r3	DG Glut	11.7401495	16.508003
CEMBA191126_9J_1-CEMBA191126_9J_2-H7-AD006	0.004449889482009	0.7055922115616242	0.0077040197955714	1267220	HPF-2	CEMBA191126_9J_1	13	15	9	CEMBA191126_9J	153893	0.2380221762001023	80441	0.1244159375391501	snm3C-seq	2040040	True	1.0139767673999451	9J	HPF	HIP	c5_c0_c0_c1_r2	DG Glut	9.855719	22.545628
CEMBA191126_9J_1-CEMBA191126_9J_2-H7-AD008	0.0042420522098733	0.678843533180681	0.0051117574155112	907641	HPF-2	CEMBA191126_9J_2	12	15	9	CEMBA191126_9J	75725	0.1640279946887204	49344	0.106884085439686	snm3C-seq	1477126	True	0.7987712714067147	9J	HPF	HIP	c11_c0_c0_c1_r0	Microglia NN	-23.994785	30.343956
CEMBA191126_9J_1-CEMBA191126_9J_2-H7-AD010	0.0041074435909641	0.6926875926528869	0.0051365333804996	1042293	HPF-2	CEMBA191126_9J_2	13	14	9	CEMBA191126_9J	128823	0.2416719663670694	69964	0.131252473975188	snm3C-seq	1635460	True	0.917272032431676	9J	HPF	HIP	c4_c6_c1_c1_r0	DG-PIR Ex IMN	-37.670876	33.807705
CEMBA191126_9J_1-CEMBA191126_9J_2-H7-AD012	0.0041824019849305	0.7117990059582622	0.0080672886660684	982928	HPF-2	CEMBA191126_9J_2	13	15	9	CEMBA191126_9J	113541	0.2264551720836723	65044	0.129728910376079	snm3C-seq	1516782	True	0.8650277458392241	9J	HPF	HIP	c5_c0_c0_c1_r2	DG Glut	10.161256	21.74713
CEMBA191126_9J_1-CEMBA191126_9J_2-H8-AD006	0.0043599872060615	0.7020115067687116	0.0084960438003907	1497668	HPF-2	CEMBA191126_9J_1	15	15	9	CEMBA191126_9J	185809	0.2410615014368282	91737	0.1190160807996938	snm3C-seq	2476724	True	1.1983716775921631	9J	HPF	HIP	c5_c0_c0_c1_r2	DG Glut	12.296565	18.949495
CEMBA191126_9J_1-CEMBA191126_9J_2-H8-AD007	0.0045352776063022	0.7293693786829318	0.0107248384264193	1169178	HPF-2	CEMBA191126_9J_2	14	14	9	CEMBA191126_9J	114426	0.1900413711093137	70642	0.1173238821413327	snm3C-seq	1907196	True	1.0289374296233422	9J	HPF	HIP	c1_c1_c1_c0_r17	Oligo NN	-8.666639	53.576294
CEMBA191126_9J_1-CEMBA191126_9J_2-H8-AD008	0.0045933951485664	0.7042337547313274	0.0091090566117983	2193758	HPF-2	CEMBA191126_9J_2	14	15	9	CEMBA191126_9J	271714	0.2402730677230944	146571	0.1296107812230569	snm3C-seq	3541080	True	1.9306211010946528	9J	HPF	HIP	c5_c0_c0_c0_r3	DG Glut	11.696669	14.523923
CEMBA191126_9J_1-CEMBA191126_9J_2-H8-AD010	0.0044960492239153	0.6939016787486066	0.0090409796951688	1245330	HPF-2	CEMBA191126_9J_2	15	14	9	CEMBA191126_9J	142907	0.2225837451735647	77694	0.1210117173932343	snm3C-seq	1987544	True	1.0959551490302046	9J	HPF	HIP	c5_c0_c0_c0_r3	DG Glut	12.270171	17.017605
CEMBA191126_9J_1-CEMBA191126_9J_2-H9-AD001	0.0045152713692918	0.7091151545970684	0.0097352799953322	902274	HPF-2	CEMBA191126_9J_1	16	14	9	CEMBA191126_9J	116574	0.2556301614381636	58405	0.1280738378952077	snm3C-seq	1392988	True	0.7219621485054041	9J	HPF	HIP	c5_c0_c0_c0_r3	DG Glut	14.3926735	16.770767
CEMBA191126_9J_1-CEMBA191126_9J_2-H9-AD002	0.0041259957824807	0.6876202756933396	0.0084492353575237	990803	HPF-2	CEMBA191126_9J_1	16	15	9	CEMBA191126_9J	115042	0.228978036085706	62195	0.1237920842331538	snm3C-seq	1526242	True	0.7927993742761067	9J	HPF	HIP	c5_c0_c0_c0_r3	DG Glut	11.970495	18.844385
CEMBA191126_9J_1-CEMBA191126_9J_2-H9-AD004	0.0046520112450042	0.718284933883746	0.00951744557577	1030417	HPF-2	CEMBA191126_9J_1	17	14	9	CEMBA191126_9J	126723	0.2423377234332659	62322	0.1191809821406374	snm3C-seq	1611608	True	0.8244968503763745	9J	HPF	HIP	c5_c0_c0_c0_r3	DG Glut	13.779219	14.694104
CEMBA191126_9J_1-CEMBA191126_9J_2-H9-AD006	0.0039612417211588	0.6899891621219059	0.005041123167196	1055114	HPF-2	CEMBA191126_9J_1	17	15	9	CEMBA191126_9J	111342	0.2081310600211978	69819	0.1305123177203571	snm3C-seq	1659220	True	0.8442583631559049	9J	HPF	HIP	c4_c6_c1_c1_r0	DG-PIR Ex IMN	-37.551914	33.85638
CEMBA191126_9J_1-CEMBA191126_9J_2-H9-AD007	0.0040759217262664	0.7023092220962148	0.0078046709964384	1107701	HPF-2	CEMBA191126_9J_2	16	14	9	CEMBA191126_9J	141329	0.2511243192338104	70880	0.1259450767166857	snm3C-seq	1695964	True	0.9748344732206778	9J	HPF	HIP	c5_c0_c0_c1_r2	DG Glut	11.40758	20.50133
CEMBA191126_9J_1-CEMBA191126_9J_2-H9-AD008	0.0046045306500452	0.7053790081200682	0.0085080794902616	848794	HPF-2	CEMBA191126_9J_2	16	15	9	CEMBA191126_9J	97897	0.2277166922148278	51388	0.1195328291932906	snm3C-seq	1346538	True	0.7469828517468812	9J	HPF	HIP	c5_c0_c0_c1_r2	DG Glut	10.245992	22.20991
CEMBA191126_9J_1-CEMBA191126_9J_2-H9-AD010	0.0038802732975425	0.6980442566790851	0.0047721674296327	963491	HPF-2	CEMBA191126_9J_2	17	14	9	CEMBA191126_9J	108091	0.2209275231982994	65285	0.1334362097862077	snm3C-seq	1474750	True	0.8479221752421133	9J	HPF	HIP	c4_c6_c1_c1_r0	DG-PIR Ex IMN	-37.58574	33.24327
CEMBA191126_9J_1-CEMBA191126_9J_2-H9-AD012	0.0050985414903832	0.7023674316350916	0.0095248267479092	969534	HPF-2	CEMBA191126_9J_2	17	15	9	CEMBA191126_9J	128949	0.2615587766378229	63991	0.1297986620743932	snm3C-seq	1477130	True	0.8532403294386632	9J	HPF	HIP	c5_c0_c0_c0_r3	DG Glut	10.593884	19.308056
CEMBA191126_9J_3-CEMBA191126_9J_4-A1-AD001	0.0046315521040996	0.7084478012348044	0.0085119034425629	1280374	HPF-2	CEMBA191126_9J_3	0	0	9	CEMBA191126_9J	164691	0.2526772673155524	81474	0.1250015342506106	snm3C-seq	2050480	True	0.8486778743382412	9J	HPF	HIP	c5_c0_c0_c0_r3	DG Glut	11.223555	15.276866
CEMBA191126_9J_3-CEMBA191126_9J_4-A1-AD002	0.0049966320375635	0.720923127653254	0.0143750339049389	3276721	HPF-2	CEMBA191126_9J_3	0	1	9	CEMBA191126_9J	438201	0.2607546157091504	198045	0.1178480831128151	snm3C-seq	5089980	True	2.171928368648126	9J	HPF	HIP	c22_c0_c3_c3_r2	CA3 Glut	42.343975	42.700092
CEMBA191126_9J_3-CEMBA191126_9J_4-A1-AD006	0.0040023061728695	0.7092494575437097	0.0060014078530901	3600090	HPF-2	CEMBA191126_9J_3	1	1	9	CEMBA191126_9J	408589	0.2212081887130978	234109	0.1267455263147921	snm3C-seq	5705172	True	2.38626895627868	9J	HPF	HIP	c5_c0_c1_c1_r2	DG Glut	5.754315	21.442022
CEMBA191126_9J_3-CEMBA191126_9J_4-A1-AD007	0.0043992263461205	0.7194096140785485	0.0100147710211076	1599888	HPF-2	CEMBA191126_9J_4	0	0	9	CEMBA191126_9J	212238	0.2594203323701541	100158	0.122423984628247	snm3C-seq	2511054	True	1.1303773075000485	9J	HPF	HIP	c5_c0_c0_c0_r3	DG Glut	13.539468	13.100032
CEMBA191126_9J_3-CEMBA191126_9J_4-A1-AD008	0.0044412725030388	0.6953370147328449	0.0078238317686683	1320171	HPF-2	CEMBA191126_9J_4	0	1	9	CEMBA191126_9J	157281	0.233995831306265	82871	0.1232918695594604	snm3C-seq	2268378	True	0.9327473800788848	9J	HPF	HIP	c5_c0_c0_c1_r2	DG Glut	10.188565	19.634773
CEMBA191126_9J_3-CEMBA191126_9J_4-A1-AD012	0.0067302295982281	0.7986968233799238	0.0271511015608829	1175398	HPF-2	CEMBA191126_9J_4	1	1	9	CEMBA191126_9J	122699	0.2046101869021732	81944	0.1366480342587281	snm3C-seq	1853876	True	0.830460148761002	9J	HPF	HIP	c19_c4_c2_c2_r0	Vip Gaba	22.915514	-57.305412
CEMBA191126_9J_3-CEMBA191126_9J_4-A10-AD001	0.0045168483585408	0.695475254258088	0.0077790632443739	2380596	HPF-2	CEMBA191126_9J_3	18	0	9	CEMBA191126_9J	271609	0.222546416924766	150653	0.1234395228028776	snm3C-seq	3706648	True	1.5779445325647972	9J	HPF	HIP	c5_c0_c0_c0_r3	DG Glut	8.616875	16.678736
CEMBA191126_9J_3-CEMBA191126_9J_4-A10-AD002	0.0044827745346659	0.7078872738459172	0.0095222667085556	2549338	HPF-2	CEMBA191126_9J_3	18	1	9	CEMBA191126_9J	341131	0.2600020426331065	165245	0.1259458610765591	snm3C-seq	4003330	True	1.689792790864	9J	HPF	HIP	c5_c0_c0_c0_r3	DG Glut	11.279206	14.41547
CEMBA191126_9J_3-CEMBA191126_9J_4-A10-AD004	0.0045164533165753	0.7123889398380798	0.0077053503486696	1547891	HPF-2	CEMBA191126_9J_3	19	0	9	CEMBA191126_9J	191480	0.2408641321507325	107089	0.1347080585329527	snm3C-seq	2502152	True	1.0259977503348978	9J	HPF	HIP	c5_c0_c1_c0_r3	DG Glut	8.283035	20.287569
CEMBA191126_9J_3-CEMBA191126_9J_4-A10-AD006	0.0038997490106328	0.6725763061932609	0.0050441506340773	1604698	HPF-2	CEMBA191126_9J_3	19	1	9	CEMBA191126_9J	139273	0.1692796865105458	91227	0.1108820658799449	snm3C-seq	2645322	True	1.0636514702694893	9J	HPF	HIP	c11_c0_c2_c0_r13	Microglia NN	-23.918413	25.413624
CEMBA191126_9J_3-CEMBA191126_9J_4-A10-AD007	0.0039249015956607	0.7306584456816823	0.0071631313989531	668871	HPF-2	CEMBA191126_9J_4	18	0	9	CEMBA191126_9J	51576	0.1512789903001469	42409	0.124391009377209	snm3C-seq	1140110	True	0.4725809556949392	9J	HPF	HIP	c4_c5_c1_c1_r0	DG-PIR Ex IMN	-39.85906	28.663242
CEMBA191126_9J_3-CEMBA191126_9J_4-A10-AD010	0.0044745384927054	0.7043036694003443	0.0082374028353728	1526638	HPF-2	CEMBA191126_9J_4	19	0	9	CEMBA191126_9J	188897	0.2406567268381739	94834	0.1208194943962656	snm3C-seq	2406488	True	1.0786235986314412	9J	HPF	HIP	c5_c0_c0_c1_r2	DG Glut	12.068481	19.706587
CEMBA191126_9J_3-CEMBA191126_9J_4-A10-AD012	0.0044951291649188	0.7128664468338977	0.0093814863592078	1408011	HPF-2	CEMBA191126_9J_4	19	1	9	CEMBA191126_9J	176459	0.2441849040676957	85124	0.1177950445931266	snm3C-seq	2214254	True	0.994809438604734	9J	HPF	HIP	c5_c0_c0_c0_r3	DG Glut	13.219405	15.701725
CEMBA191126_9J_3-CEMBA191126_9J_4-A11-AD001	0.0043453984787861	0.6938019503994173	0.0076152588731115	1593274	HPF-2	CEMBA191126_9J_3	20	0	9	CEMBA191126_9J	190613	0.2262184223705979	110918	0.1316368504378084	snm3C-seq	2790934	True	1.0560792327541697	9J	HPF	HIP	c5_c0_c0_c0_r3	DG Glut	8.500101	18.202024
CEMBA191126_9J_3-CEMBA191126_9J_4-A11-AD002	0.0044146782118308	0.7022347970758277	0.0086973771679348	1998516	HPF-2	CEMBA191126_9J_3	20	1	9	CEMBA191126_9J	266736	0.2509875360622388	130300	0.1226069070125881	snm3C-seq	3510170	True	1.324688185413765	9J	HPF	HIP	c5_c0_c1_c1_r2	DG Glut	7.056911	22.954794
CEMBA191126_9J_3-CEMBA191126_9J_4-A11-AD004	0.0047338928320288	0.7287398328396805	0.0115596751786314	1821379	HPF-2	CEMBA191126_9J_3	21	0	9	CEMBA191126_9J	148825	0.1534928717219358	110656	0.1141267072955654	snm3C-seq	3292764	True	1.2072754195917064	9J	HPF	HIP	c1_c1_c1_c0_r17	Oligo NN	-10.960379	54.172897
CEMBA191126_9J_3-CEMBA191126_9J_4-A11-AD006	0.0041742995823906	0.7105161103155933	0.0064866265185159	3702778	HPF-2	CEMBA191126_9J_3	21	1	9	CEMBA191126_9J	416825	0.2113633436405659	283223	0.1436165303806441	snm3C-seq	6457922	True	2.454334250919188	9J	HPF	HIP	c5_c0_c1_c0_r3	DG Glut	5.7240596	21.139942
CEMBA191126_9J_3-CEMBA191126_9J_4-A11-AD007	0.0041847819981351	0.687855736366304	0.0071396650280071	1723454	HPF-2	CEMBA191126_9J_4	20	0	9	CEMBA191126_9J	238530	0.2600133424026789	119871	0.1306672509418166	snm3C-seq	3038964	True	1.2176810452482854	9J	HPF	HIP	c5_c0_c1_c0_r3	DG Glut	10.235492	20.904104
CEMBA191126_9J_3-CEMBA191126_9J_4-A11-AD008	0.0047668140851432	0.7162157802856335	0.0104448437870178	1589938	HPF-2	CEMBA191126_9J_4	20	1	9	CEMBA191126_9J	137628	0.1632069329861148	96463	0.1143911876699479	snm3C-seq	2960792	True	1.123347281517214	9J	HPF	HIP	c1_c1_c1_c0_r17	Oligo NN	-7.380214	50.709904
CEMBA191126_9J_3-CEMBA191126_9J_4-A11-AD010	0.0040139900332269	0.7138165561215142	0.0060603944063332	1644400	HPF-2	CEMBA191126_9J_4	21	0	9	CEMBA191126_9J	130203	0.1486676737470584	113348	0.129422390297317	snm3C-seq	2890980	True	1.1618266056455702	9J	HPF	HIP	c4_c3_c0_c0_r3	Astro-TE NN	-35.955498	20.439304
CEMBA191126_9J_3-CEMBA191126_9J_4-A11-AD012	0.0040947579446278	0.7068160794670233	0.007217020595256	1570082	HPF-2	CEMBA191126_9J_4	21	1	9	CEMBA191126_9J	117213	0.1403136836157651	96003	0.1149235542829233	snm3C-seq	2743750	True	1.1093183171036294	9J	HPF	HIP	c20_c0_c3_c3_r0	Endo NN	-48.964752	42.85778
CEMBA191126_9J_3-CEMBA191126_9J_4-A12-AD001	0.0063304204601642	0.7209631996448368	0.020490913948934	1367822	HPF-2	CEMBA191126_9J_3	22	0	9	CEMBA191126_9J	190754	0.2662685633803603	87584	0.1222562350205263	snm3C-seq	2340868	True	0.90664154960432	9J	HPF	HIP	c22_c0_c0_c0_r1	CA3 Glut	44.781395	42.98206
CEMBA191126_9J_3-CEMBA191126_9J_4-A12-AD002	0.0046659216187544	0.700211739657707	0.0089170340288795	1573232	HPF-2	CEMBA191126_9J_3	22	1	9	CEMBA191126_9J	197738	0.2388033384981589	103210	0.1246441886050985	snm3C-seq	2728736	True	1.0427946753065118	9J	HPF	HIP	c5_c0_c0_c0_r3	DG Glut	11.339814	17.228022
CEMBA191126_9J_3-CEMBA191126_9J_4-A12-AD004	0.0044531201033065	0.7047094082956332	0.0085043106017983	1741565	HPF-2	CEMBA191126_9J_3	23	0	9	CEMBA191126_9J	221676	0.2414000760105979	106577	0.1160599068053442	snm3C-seq	3005912	True	1.1543718337156792	9J	HPF	HIP	c5_c0_c0_c0_r3	DG Glut	11.770017	17.357075
CEMBA191126_9J_3-CEMBA191126_9J_4-A12-AD006	0.0044703884673501	0.7071458974179003	0.0089152822466655	1918988	HPF-2	CEMBA191126_9J_3	23	1	9	CEMBA191126_9J	228193	0.2259884823546305	124360	0.1231585879743106	snm3C-seq	3367204	True	1.271974170609988	9J	HPF	HIP	c5_c0_c0_c0_r3	DG Glut	11.41507	16.574183
CEMBA191126_9J_3-CEMBA191126_9J_4-A12-AD008	0.0048120167311361	0.6986962480214759	0.0088130949586874	1847268	HPF-2	CEMBA191126_9J_4	22	1	9	CEMBA191126_9J	236069	0.2432073798046461	122377	0.1260775007237425	snm3C-seq	3268030	True	1.305160003744637	9J	HPF	HIP	c5_c0_c0_c0_r3	DG Glut	10.244029	14.737563
CEMBA191126_9J_3-CEMBA191126_9J_4-A12-AD010	0.0047870801548864	0.717218373801472	0.0119634506644237	1816684	HPF-2	CEMBA191126_9J_4	23	0	9	CEMBA191126_9J	206540	0.2152408980633113	114070	0.1188754199771565	snm3C-seq	3071860	True	1.2835513289045348	9J	HPF	HIP	c5_c0_c0_c0_r3	DG Glut	14.07374	13.132524
CEMBA191126_9J_3-CEMBA191126_9J_4-A12-AD012	0.0043909323683471	0.7082016227672259	0.0088314169156738	1670782	HPF-2	CEMBA191126_9J_4	23	1	9	CEMBA191126_9J	219464	0.2494770920863571	108595	0.1234460540914134	snm3C-seq	2794252	True	1.1804664192615646	9J	HPF	HIP	c5_c0_c0_c0_r3	DG Glut	11.332665	16.689507
CEMBA191126_9J_3-CEMBA191126_9J_4-A2-AD001	0.0046622538819314	0.6977284525163744	0.0082377191975273	1407941	HPF-2	CEMBA191126_9J_3	2	0	9	CEMBA191126_9J	176902	0.2438530832799178	94255	0.1299271481642302	snm3C-seq	2368464	True	0.9332338637567286	9J	HPF	HIP	c5_c0_c0_c1_r2	DG Glut	10.982137	19.483236
CEMBA191126_9J_3-CEMBA191126_9J_4-A2-AD002	0.0045478540227433	0.7115519470376512	0.0094276793942973	1467719	HPF-2	CEMBA191126_9J_3	2	1	9	CEMBA191126_9J	191314	0.2513621570629174	97321	0.1278673619678653	snm3C-seq	2421438	True	0.9728568692006	9J	HPF	HIP	c5_c0_c0_c0_r3	DG Glut	12.281034	14.466991
CEMBA191126_9J_3-CEMBA191126_9J_4-A2-AD004	0.0045583003139695	0.7058548156856159	0.0092233078758624	1758506	HPF-2	CEMBA191126_9J_3	3	0	9	CEMBA191126_9J	240228	0.2631637757080602	105697	0.1157884243344441	snm3C-seq	2904518	True	1.165600936984852	9J	HPF	HIP	c5_c0_c0_c0_r3	DG Glut	11.643091	14.704388
CEMBA191126_9J_3-CEMBA191126_9J_4-A2-AD006	0.0045416813604575	0.7270533127003409	0.0099121137787882	3106729	HPF-2	CEMBA191126_9J_3	3	1	9	CEMBA191126_9J	305666	0.1896132253962346	206197	0.1279098042864675	snm3C-seq	5114382	True	2.059251565452727	9J	HPF	HIP	c5_c0_c0_c0_r3	DG Glut	4.2549176	21.209177
CEMBA191126_9J_3-CEMBA191126_9J_4-A2-AD008	0.0064918358401429	0.7307250606591774	0.0203398278925618	1424416	HPF-2	CEMBA191126_9J_4	2	1	9	CEMBA191126_9J	203598	0.2764395431913873	89250	0.1211810981926704	snm3C-seq	2480694	True	1.0064001497854782	9J	HPF	HIP	c22_c0_c3_c3_r2	CA3 Glut	45.17516	43.679466
CEMBA191126_9J_3-CEMBA191126_9J_4-A2-AD010	0.0043262636377541	0.7071450425408646	0.0078729237993437	1506844	HPF-2	CEMBA191126_9J_4	3	0	9	CEMBA191126_9J	182307	0.2332296654696461	96440	0.1233779774659923	snm3C-seq	2428142	True	1.0646384394048851	9J	HPF	HIP	c5_c0_c0_c0_r3	DG Glut	9.684571	16.672699
CEMBA191126_9J_3-CEMBA191126_9J_4-A3-AD001	0.0044677022558223	0.7043701595539028	0.0088476279707459	2302276	HPF-2	CEMBA191126_9J_3	4	0	9	CEMBA191126_9J	283722	0.2386502711418744	148872	0.1252223767118275	snm3C-seq	3679402	True	1.526031223548704	9J	HPF	HIP	c5_c0_c0_c0_r3	DG Glut	10.542842	14.288609
CEMBA191126_9J_3-CEMBA191126_9J_4-A3-AD002	0.0044477742765572	0.6927481619562204	0.0081786962046374	1515813	HPF-2	CEMBA191126_9J_3	4	1	9	CEMBA191126_9J	205015	0.2611689320883069	85214	0.1085542490987146	snm3C-seq	2551568	True	1.0047352997907426	9J	HPF	HIP	c5_c0_c0_c0_r3	DG Glut	10.5858345	15.622397
CEMBA191126_9J_3-CEMBA191126_9J_4-A3-AD006	0.0046626696307871	0.7085181266220067	0.009235884046685	1690448	HPF-2	CEMBA191126_9J_3	5	1	9	CEMBA191126_9J	186199	0.2157973302180468	110686	0.1282807281054932	snm3C-seq	3345852	True	1.1204896501485746	9J	HPF	HIP	c5_c0_c0_c0_r3	DG Glut	11.894181	17.348862
CEMBA191126_9J_3-CEMBA191126_9J_4-A3-AD007	0.0037689430710344	0.6862095979570675	0.0046227826660506	1588646	HPF-2	CEMBA191126_9J_4	4	0	9	CEMBA191126_9J	193042	0.2348374256712699	107671	0.1309827936897219	snm3C-seq	2572748	True	1.1224344379423574	9J	HPF	HIP	c4_c6_c0_c0_r3	DG-PIR Ex IMN	-37.121582	34.396687
CEMBA191126_9J_3-CEMBA191126_9J_4-A3-AD008	0.0044882198280291	0.6824479350897189	0.0068094406645086	1390905	HPF-2	CEMBA191126_9J_4	4	1	9	CEMBA191126_9J	176576	0.2464957527448366	94361	0.1317256349943114	snm3C-seq	2497646	True	0.9827234461964556	9J	HPF	HIP	c5_c0_c1_c1_r2	DG Glut	6.67883	21.983032
CEMBA191126_9J_3-CEMBA191126_9J_4-A3-AD010	0.0039175038992172	0.6969124296264934	0.0045030314310145	2834697	HPF-2	CEMBA191126_9J_4	5	0	9	CEMBA191126_9J	297770	0.2024445363022751	203409	0.1382914352846474	snm3C-seq	4498098	True	2.0028134234636834	9J	HPF	HIP	c4_c6_c0_c0_r3	DG-PIR Ex IMN	-36.396935	34.034138
CEMBA191126_9J_3-CEMBA191126_9J_4-A3-AD012	0.0043683966790636	0.7159371936348834	0.0083028056745794	1649202	HPF-2	CEMBA191126_9J_4	5	1	9	CEMBA191126_9J	21979	0.025514195964441	53375	0.0619600623141198	snm3C-seq	2759170	True	1.165219388034472	9J	HPF	HIP	c5_c0_c0_c0_r3	DG Glut	10.967352	15.860903
CEMBA191126_9J_3-CEMBA191126_9J_4-A4-AD001	0.0042190213915818	0.6996717364727445	0.0076484517247418	1277821	HPF-2	CEMBA191126_9J_3	6	0	9	CEMBA191126_9J	141721	0.2161613480856463	83016	0.1266209698822194	snm3C-seq	2068454	True	0.8469856542422493	9J	HPF	HIP	c5_c0_c0_c1_r2	DG Glut	10.963551	19.919626
CEMBA191126_9J_3-CEMBA191126_9J_4-A4-AD002	0.0042683077270115	0.6965295897874633	0.0082220822464501	1471812	HPF-2	CEMBA191126_9J_3	6	1	9	CEMBA191126_9J	184772	0.2433692251967466	91193	0.1201132734037999	snm3C-seq	2402232	True	0.975569856608706	9J	HPF	HIP	c5_c0_c0_c0_r3	DG Glut	10.459003	14.932791
CEMBA191126_9J_3-CEMBA191126_9J_4-A4-AD004	0.0044497508466397	0.703056947142419	0.0085257806616871	1739483	HPF-2	CEMBA191126_9J_3	7	0	9	CEMBA191126_9J	220685	0.2460890151198357	126386	0.1409348449823756	snm3C-seq	2851178	True	1.152991809336574	9J	HPF	HIP	c5_c0_c0_c1_r2	DG Glut	11.448347	19.155243
CEMBA191126_9J_3-CEMBA191126_9J_4-A4-AD006	0.0045300363870029	0.6973883748447061	0.007845189394763	1825681	HPF-2	CEMBA191126_9J_3	7	1	9	CEMBA191126_9J	239121	0.2537685189115762	123562	0.1311308740501761	snm3C-seq	3073328	True	1.2101269397064565	9J	HPF	HIP	c5_c0_c0_c1_r2	DG Glut	8.4370775	18.683626
CEMBA191126_9J_3-CEMBA191126_9J_4-A4-AD007	0.0039837182420152	0.6996303348466969	0.0070136031738696	3474112	HPF-2	CEMBA191126_9J_4	6	0	9	CEMBA191126_9J	376762	0.2091635998643186	227466	0.126280270851989	snm3C-seq	5437194	True	2.454582676108333	9J	HPF	HIP	c5_c0_c0_c1_r2	DG Glut	4.782343	21.326994
CEMBA191126_9J_3-CEMBA191126_9J_4-A4-AD008	0.0048508295513726	0.7020330373996683	0.0091293171497536	1386913	HPF-2	CEMBA191126_9J_4	6	1	9	CEMBA191126_9J	156364	0.2196944364046118	86344	0.121314985654753	snm3C-seq	2409312	True	0.979902957380026	9J	HPF	HIP	c5_c0_c0_c0_r3	DG Glut	12.16832	13.881719
CEMBA191126_9J_3-CEMBA191126_9J_4-A4-AD010	0.0043395540294279	0.7020871376157317	0.0083141162451963	1446590	HPF-2	CEMBA191126_9J_4	7	0	9	CEMBA191126_9J	180698	0.2421569494587256	93561	0.1253829392041297	snm3C-seq	2320886	True	1.0220668629657172	9J	HPF	HIP	c5_c0_c0_c0_r3	DG Glut	11.629621	18.816517
CEMBA191126_9J_3-CEMBA191126_9J_4-A5-AD004	0.0039274747583661	0.6779347922138722	0.0060437481034981	1272634	HPF-2	CEMBA191126_9J_3	9	0	9	CEMBA191126_9J	109329	0.1646898085103819	83261	0.1254217832997915	snm3C-seq	2109898	True	0.843547524340992	9J	HPF	HIP	c20_c3_c3_c3_r0	VLMC NN	-44.859325	39.036938
CEMBA191126_9J_3-CEMBA191126_9J_4-A5-AD007	0.0043699160350337	0.7119014610587029	0.0087949939881532	1749162	HPF-2	CEMBA191126_9J_4	8	0	9	CEMBA191126_9J	223045	0.244846902762699	107129	0.1176005014506722	snm3C-seq	2826382	True	1.2358446540891612	9J	HPF	HIP	c5_c0_c0_c0_r3	DG Glut	11.6497965	15.931171
CEMBA191126_9J_3-CEMBA191126_9J_4-A5-AD008	0.0044700451997575	0.6947723426178426	0.0074336520361459	1466805	HPF-2	CEMBA191126_9J_4	8	1	9	CEMBA191126_9J	162440	0.2136674002001981	97699	0.1285095501856633	snm3C-seq	2451136	True	1.0363494735429035	9J	HPF	HIP	c5_c0_c0_c0_r3	DG Glut	10.446194	19.737597
CEMBA191126_9J_3-CEMBA191126_9J_4-A5-AD010	0.0043370183105426	0.6968662407048534	0.008611395759585	1554129	HPF-2	CEMBA191126_9J_4	9	0	9	CEMBA191126_9J	143109	0.1771613626825817	103841	0.1285496583885148	snm3C-seq	2527348	True	1.0980469598670302	9J	HPF	HIP	c5_c0_c0_c0_r3	DG Glut	11.916406	16.541256
CEMBA191126_9J_3-CEMBA191126_9J_4-A5-AD012	0.0037150106085261	0.6866219101225631	0.0046353149551851	1461439	HPF-2	CEMBA191126_9J_4	9	1	9	CEMBA191126_9J	156933	0.2068334253717672	105541	0.1391001672507482	snm3C-seq	2327678	True	1.0325582052590954	9J	HPF	HIP	c4_c6_c0_c0_r3	DG-PIR Ex IMN	-37.125557	34.202793
CEMBA191126_9J_3-CEMBA191126_9J_4-A6-AD001	0.0038591569624891	0.6790812603321004	0.005206868019623	1562000	HPF-2	CEMBA191126_9J_3	10	0	9	CEMBA191126_9J	103224	0.1274268114287125	95762	0.1182152049526889	snm3C-seq	2571142	True	1.035349702287248	9J	HPF	HIP	c20_c3_c0_c0_r2	Endo NN	-45.069336	35.413467
CEMBA191126_9J_3-CEMBA191126_9J_4-A6-AD002	0.0058887363815733	0.7247567925537934	0.0199659686293556	1755211	HPF-2	CEMBA191126_9J_3	10	1	9	CEMBA191126_9J	243472	0.2663615100003719	114747	0.1255346988073071	snm3C-seq	2938032	True	1.163416892638478	9J	HPF	HIP	c22_c0_c3_c3_r2	CA3 Glut	44.803734	43.303
CEMBA191126_9J_3-CEMBA191126_9J_4-A6-AD004	0.0042226909856587	0.6976205501037255	0.007488498011259	3889171	HPF-2	CEMBA191126_9J_3	11	0	9	CEMBA191126_9J	469157	0.2306561914641521	264844	0.1302078160874332	snm3C-seq	6492982	True	2.577882225988603	9J	HPF	HIP	c5_c0_c0_c0_r3	DG Glut	7.1695333	18.259111
CEMBA191126_9J_3-CEMBA191126_9J_4-A6-AD006	0.0044761318930092	0.7009338837694465	0.0078777537430663	1867319	HPF-2	CEMBA191126_9J_3	11	1	9	CEMBA191126_9J	226304	0.2326583652723175	125938	0.1294741993321599	snm3C-seq	3161144	True	1.2377261016167231	9J	HPF	HIP	c5_c0_c0_c1_r2	DG Glut	10.694479	20.264402
CEMBA191126_9J_3-CEMBA191126_9J_4-A6-AD007	0.0045913838267949	0.7673365014903503	0.0110756706472444	1681341	HPF-2	CEMBA191126_9J_4	10	0	9	CEMBA191126_9J	163752	0.1867724517705241	112163	0.1279310085247038	snm3C-seq	2745392	True	1.1879267252266654	9J	HPF	HIP	c45_c0_c0_c0_r2	HPF CR Glut	-19.391176	-2.032035
CEMBA191126_9J_3-CEMBA191126_9J_4-A6-AD008	0.0043592756147956	0.7207939814776932	0.0057686747969723	710072	HPF-2	CEMBA191126_9J_4	10	1	9	CEMBA191126_9J	56022	0.1527367307545503	44199	0.1205028517835916	snm3C-seq	1390158	True	0.5016909155460723	9J	HPF	HIP	c4_c5_c1_c1_r0	DG-PIR Ex IMN	-39.00207	30.101511
CEMBA191126_9J_3-CEMBA191126_9J_4-A6-AD010	0.0045826596460441	0.7060975494623419	0.0106166285495977	1534166	HPF-2	CEMBA191126_9J_4	11	0	9	CEMBA191126_9J	127103	0.1587461969255671	91607	0.1144132149655038	snm3C-seq	2546056	True	1.0839423961790573	9J	HPF	HIP	c1_c0_c0_c0_r12	Oligo NN	-12.793906	53.990257
CEMBA191126_9J_3-CEMBA191126_9J_4-A6-AD012	0.0045275433143074	0.7127618972252516	0.0099771157082208	1485257	HPF-2	CEMBA191126_9J_4	11	1	9	CEMBA191126_9J	199638	0.2582889672348546	98866	0.1279115049972507	snm3C-seq	2420970	True	1.04938646243087	9J	HPF	HIP	c5_c0_c0_c0_r3	DG Glut	12.861706	15.390635
CEMBA191126_9J_3-CEMBA191126_9J_4-A7-AD001	0.0046906523661309	0.7007186440072635	0.0086513715600749	1085944	HPF-2	CEMBA191126_9J_3	12	0	9	CEMBA191126_9J	132070	0.2356810427284537	73381	0.1309495767127785	snm3C-seq	1773124	True	0.7198026870042402	9J	HPF	HIP	c5_c0_c0_c1_r2	DG Glut	11.966531	17.147345
CEMBA191126_9J_3-CEMBA191126_9J_4-A7-AD002	0.0042696642666926	0.7111522407216828	0.0088459384626731	1363255	HPF-2	CEMBA191126_9J_3	12	1	9	CEMBA191126_9J	169086	0.2396292595820667	81562	0.11558994635885	snm3C-seq	2240786	True	0.9036143779715764	9J	HPF	HIP	c5_c0_c0_c0_r3	DG Glut	12.99388	14.358931
CEMBA191126_9J_3-CEMBA191126_9J_4-A7-AD006	0.0045467442495319	0.7245765331628101	0.010174960681477	1398542	HPF-2	CEMBA191126_9J_3	13	1	9	CEMBA191126_9J	183474	0.2529447771564702	94340	0.1300609910774355	snm3C-seq	2297408	True	0.9270038689732472	9J	HPF	HIP	c5_c0_c0_c0_r3	DG Glut	13.332698	13.338265
CEMBA191126_9J_3-CEMBA191126_9J_4-A7-AD007	0.0042573313526606	0.6987770405171221	0.0085803002492885	1460883	HPF-2	CEMBA191126_9J_4	12	0	9	CEMBA191126_9J	182627	0.2404432665431713	86754	0.1142186814966367	snm3C-seq	2348304	True	1.032165371646386	9J	HPF	HIP	c5_c0_c0_c1_r2	DG Glut	12.43541	18.925304
CEMBA191126_9J_3-CEMBA191126_9J_4-A7-AD008	0.0044657391317991	0.688327747295065	0.0073760810266361	1127103	HPF-2	CEMBA191126_9J_4	12	1	9	CEMBA191126_9J	123694	0.2118755406342871	72404	0.1240208631306686	snm3C-seq	1866148	True	0.796338027671454	9J	HPF	HIP	c5_c0_c1_c0_r3	DG Glut	8.351241	23.202799
CEMBA191126_9J_3-CEMBA191126_9J_4-A7-AD010	0.0044359432604733	0.7090096660760726	0.0090590800345511	1363502	HPF-2	CEMBA191126_9J_4	13	0	9	CEMBA191126_9J	184696	0.2611016551404353	92592	0.1308957663011824	snm3C-seq	2209060	True	0.9633622600650366	9J	HPF	HIP	c5_c0_c0_c1_r2	DG Glut	12.982522	20.573555
CEMBA191126_9J_3-CEMBA191126_9J_4-A8-AD002	0.0044528892613458	0.720941118632932	0.0098133555319465	1618862	HPF-2	CEMBA191126_9J_3	14	1	9	CEMBA191126_9J	209591	0.2479953049254503	111479	0.1319058003339087	snm3C-seq	2699494	True	1.073039878197272	9J	HPF	HIP	c5_c0_c0_c0_r3	DG Glut	13.553997	13.19854
CEMBA191126_9J_3-CEMBA191126_9J_4-A8-AD007	0.0037412578797313	0.6983630072972178	0.0049076599700039	1819939	HPF-2	CEMBA191126_9J_4	14	0	9	CEMBA191126_9J	154169	0.1618400568548637	102160	0.1072432214536831	snm3C-seq	2995378	True	1.2858511012235423	9J	HPF	HIP	c20_c3_c0_c0_r2	Endo NN	-45.03329	35.65101
CEMBA191126_9J_3-CEMBA191126_9J_4-A8-AD010	0.0044497829214725	0.7002768643809891	0.0082697375991472	1652501	HPF-2	CEMBA191126_9J_4	15	0	9	CEMBA191126_9J	207864	0.2404113724211154	109196	0.126293924021938	snm3C-seq	2718976	True	1.1675502479055644	9J	HPF	HIP	c5_c0_c0_c1_r2	DG Glut	11.383617	18.712505
CEMBA191126_9J_3-CEMBA191126_9J_4-A8-AD012	0.0039332671904468	0.709377098130354	0.0069630427489306	1647639	HPF-2	CEMBA191126_9J_4	15	1	9	CEMBA191126_9J	170130	0.197558418092742	110803	0.1286666984066895	snm3C-seq	2699488	True	1.1641150734001833	9J	HPF	HIP	c4_c3_c2_c0_r2	Astro-TE NN	-38.272106	17.466404
CEMBA191126_9J_3-CEMBA191126_9J_4-A9-AD001	0.0043066473994318	0.6898923242629253	0.0075247958441918	1078198	HPF-2	CEMBA191126_9J_3	16	0	9	CEMBA191126_9J	94375	0.1703796645664458	66220	0.1195501074181726	snm3C-seq	1749800	True	0.7146683599914891	9J	HPF	HIP	c20_c0_c2_c0_r0	VLMC NN	-49.371525	42.814304
CEMBA191126_9J_3-CEMBA191126_9J_4-A9-AD002	0.0042289182270951	0.6951920479288819	0.0080239142133495	2930093	HPF-2	CEMBA191126_9J_3	16	1	9	CEMBA191126_9J	363572	0.2394767990630967	192048	0.1264977509447086	snm3C-seq	4655586	True	1.942170880425064	9J	HPF	HIP	c5_c0_c0_c0_r3	DG Glut	9.892851	15.589507
CEMBA191126_9J_3-CEMBA191126_9J_4-A9-AD004	0.0043018834106851	0.706527788567999	0.0078043133677425	2705927	HPF-2	CEMBA191126_9J_3	17	0	9	CEMBA191126_9J	331945	0.2364757283697497	170013	0.1211162933839228	snm3C-seq	4352022	True	1.7935856042644212	9J	HPF	HIP	c5_c0_c0_c0_r3	DG Glut	9.700899	17.604958
CEMBA191126_9J_3-CEMBA191126_9J_4-A9-AD006	0.0044744209423815	0.7251218225516816	0.00930910364472	1405118	HPF-2	CEMBA191126_9J_3	17	1	9	CEMBA191126_9J	179945	0.2483133678962395	93396	0.1288809097670798	snm3C-seq	2345430	True	0.9313626779631584	9J	HPF	HIP	c5_c0_c0_c0_r3	DG Glut	13.445336	14.0420685
CEMBA191126_9J_3-CEMBA191126_9J_4-A9-AD007	0.0036447281571031	0.7080454217749214	0.0049784610942923	1325082	HPF-2	CEMBA191126_9J_4	16	0	9	CEMBA191126_9J	131154	0.1913483703422719	87090	0.1270607802515246	snm3C-seq	2113818	True	0.936217174812724	9J	HPF	HIP	c15_c1_c1_c0_r7	Oligo NN	-33.300655	45.62895
CEMBA191126_9J_3-CEMBA191126_9J_4-A9-AD008	0.0050525181557761	0.7038270528133288	0.0088881906367456	1366642	HPF-2	CEMBA191126_9J_4	16	1	9	CEMBA191126_9J	176274	0.2496784720766454	92419	0.1309043574823938	snm3C-seq	2301156	True	0.9655807808274588	9J	HPF	HIP	c5_c0_c0_c1_r2	DG Glut	10.2655325	19.881325
CEMBA191126_9J_3-CEMBA191126_9J_4-A9-AD010	0.0054962034487906	0.7565508453591229	0.0181842017238785	1433256	HPF-2	CEMBA191126_9J_4	17	0	9	CEMBA191126_9J	168016	0.2268496953347672	108375	0.1463243722735061	snm3C-seq	2315816	True	1.012645921613444	9J	HPF	HIP	c9_c5_c1_c0_r0	Lamp5 Lhx6 Gaba	28.55199	-43.96741
CEMBA191126_9J_3-CEMBA191126_9J_4-A9-AD012	0.0043412480632646	0.7217739324753548	0.0094024648964486	1309079	HPF-2	CEMBA191126_9J_4	17	1	9	CEMBA191126_9J	163596	0.2420481681713671	84408	0.1248857049011513	snm3C-seq	2093984	True	0.924910490812392	9J	HPF	HIP	c5_c0_c0_c0_r3	DG Glut	13.362535	15.076158
CEMBA191126_9J_3-CEMBA191126_9J_4-B1-AD001	0.0045780184213022	0.7034692136296511	0.0090245514160918	3076995	HPF-2	CEMBA191126_9J_3	0	2	9	CEMBA191126_9J	381822	0.2394386246554897	196600	0.1232868551504871	snm3C-seq	4955862	True	2.03954280229792	9J	HPF	HIP	c5_c0_c0_c0_r3	DG Glut	10.301331	15.652047
CEMBA191126_9J_3-CEMBA191126_9J_4-B1-AD002	0.0043422882702642	0.6920452140304597	0.0076125379580729	1985264	HPF-2	CEMBA191126_9J_3	0	3	9	CEMBA191126_9J	270850	0.2627695728648335	133475	0.1294929619277594	snm3C-seq	3336412	True	1.3159042838422477	9J	HPF	HIP	c5_c0_c0_c0_r3	DG Glut	8.544372	18.736498
CEMBA191126_9J_3-CEMBA191126_9J_4-B1-AD004	0.0043521548355294	0.70926025222108	0.0085275158760557	2059570	HPF-2	CEMBA191126_9J_3	1	2	9	CEMBA191126_9J	248941	0.232582322357019	127351	0.118982374677087	snm3C-seq	3472946	True	1.3651569694876742	9J	HPF	HIP	c5_c0_c0_c1_r2	DG Glut	12.145392	18.722576
CEMBA191126_9J_3-CEMBA191126_9J_4-B1-AD006	0.0045780191306366	0.7159461839285384	0.009341664002496	2254706	HPF-2	CEMBA191126_9J_3	1	3	9	CEMBA191126_9J	256465	0.2191141454279204	132591	0.113280812806556	snm3C-seq	3862704	True	1.494500118979047	9J	HPF	HIP	c5_c0_c0_c0_r3	DG Glut	13.00265	13.316167
CEMBA191126_9J_3-CEMBA191126_9J_4-B1-AD007	0.0038116705643684	0.704665834527607	0.0059334389168859	1938111	HPF-2	CEMBA191126_9J_4	0	2	9	CEMBA191126_9J	179287	0.1781206658798189	153499	0.1525004272026768	snm3C-seq	3181330	True	1.3693437877002808	9J	HPF	HIP	c4_c3_c0_c0_r3	Astro-TE NN	-36.979	19.089243
CEMBA191126_9J_3-CEMBA191126_9J_4-B1-AD008	0.0047937117610839	0.7053631657353915	0.0090333121339193	1530999	HPF-2	CEMBA191126_9J_4	0	3	9	CEMBA191126_9J	177054	0.2236716440536648	95610	0.1207837489577806	snm3C-seq	2728170	True	1.0817047989642192	9J	HPF	HIP	c5_c0_c0_c0_r3	DG Glut	10.974016	15.163833
CEMBA191126_9J_3-CEMBA191126_9J_4-B1-AD010	0.0043731797398565	0.6950491630884993	0.0074169550610511	1700913	HPF-2	CEMBA191126_9J_4	1	2	9	CEMBA191126_9J	197843	0.2243395158812143	111579	0.1265224387140814	snm3C-seq	2802112	True	1.2017550336222471	9J	HPF	HIP	c5_c0_c0_c0_r3	DG Glut	8.692218	19.056791
CEMBA191126_9J_3-CEMBA191126_9J_4-B1-AD012	0.0042618099412448	0.7001401565815562	0.0074489752753607	1513661	HPF-2	CEMBA191126_9J_4	1	3	9	CEMBA191126_9J	188497	0.240239248963195	97214	0.123899151438527	snm3C-seq	2474712	True	1.0694548903722203	9J	HPF	HIP	c5_c0_c0_c1_r2	DG Glut	10.098187	20.611008
CEMBA191126_9J_3-CEMBA191126_9J_4-B10-AD002	0.0040780566837263	0.6631374996564658	0.0064237991113257	2724670	HPF-2	CEMBA191126_9J_3	18	3	9	CEMBA191126_9J	278604	0.1972518245177807	167821	0.1188173839657667	snm3C-seq	4362154	True	1.806009137855951	9J	HPF	HIP	c5_c0_c1_c0_r3	DG Glut	-28.324038	23.111101
CEMBA191126_9J_3-CEMBA191126_9J_4-B10-AD004	0.0048550648456987	0.7014323550384263	0.0079303690368284	1174064	HPF-2	CEMBA191126_9J_3	19	2	9	CEMBA191126_9J	51877	0.0858954723447939	129496	0.2144133254961048	snm3C-seq	2064152	True	0.7782117880065144	9J	HPF	HIP	c4_c3_c1_c0_r0	Astro-TE NN	-35.582676	18.55092
CEMBA191126_9J_3-CEMBA191126_9J_4-B10-AD006	0.004650204278557	0.7570408194323862	0.008926643212154	1709182	HPF-2	CEMBA191126_9J_3	19	3	9	CEMBA191126_9J	204217	0.231405267714287	129399	0.1466264328482008	snm3C-seq	2877154	True	1.132907218216852	9J	HPF	HIP	c46_c0_c0_c0_r1	CHOR NN	-55.347054	33.71421
CEMBA191126_9J_3-CEMBA191126_9J_4-B10-AD008	0.0047375624425872	0.7006267910788697	0.0094034248282648	1407892	HPF-2	CEMBA191126_9J_4	18	3	9	CEMBA191126_9J	172276	0.237630590890156	90540	0.1248872373354079	snm3C-seq	2403468	True	0.99472536090705	9J	HPF	HIP	c5_c0_c0_c0_r3	DG Glut	12.0501	16.452496
CEMBA191126_9J_3-CEMBA191126_9J_4-B10-AD010	0.0039184003322151	0.6657991974180439	0.0050832588211447	3256309	HPF-2	CEMBA191126_9J_4	19	2	9	CEMBA191126_9J	272258	0.1612476798191947	213112	0.1262178358087851	snm3C-seq	5117750	True	2.300697173682268	9J	HPF	HIP	c20_c3_c0_c0_r2	Endo NN	-45.08451	35.111214
CEMBA191126_9J_3-CEMBA191126_9J_4-B11-AD001	0.0049980369581232	0.6994672055404788	0.0091353555421155	1005137	HPF-2	CEMBA191126_9J_3	20	2	9	CEMBA191126_9J	106310	0.2050270290077278	63920	0.123274646732894	snm3C-seq	1764962	True	0.6662409050626744	9J	HPF	HIP	c5_c0_c0_c1_r2	DG Glut	9.08899	25.262922
CEMBA191126_9J_3-CEMBA191126_9J_4-B11-AD002	0.004493185800983	0.7184891025871488	0.0094376109075376	1576968	HPF-2	CEMBA191126_9J_3	20	3	9	CEMBA191126_9J	227625	0.2777587961528042	93550	0.1141541367604386	snm3C-seq	2595902	True	1.0452710302922643	9J	HPF	HIP	c5_c0_c0_c0_r3	DG Glut	13.449506	13.608136
CEMBA191126_9J_3-CEMBA191126_9J_4-B11-AD004	0.0045703938691616	0.7140272214208827	0.0093859140898121	3549247	HPF-2	CEMBA191126_9J_3	21	2	9	CEMBA191126_9J	447818	0.2411874260120793	232083	0.124996095268974	snm3C-seq	5759278	True	2.352568389752822	9J	HPF	HIP	c5_c0_c0_c0_r3	DG Glut	11.035189	14.250218
CEMBA191126_9J_3-CEMBA191126_9J_4-B11-AD008	0.004220973160718	0.7120701666394752	0.0062559882933111	2503078	HPF-2	CEMBA191126_9J_4	20	3	9	CEMBA191126_9J	245511	0.1882011231769072	160272	0.1228595476936238	snm3C-seq	4097522	True	1.7685129022172843	9J	HPF	HIP	c4_c3_c0_c0_r3	Astro-TE NN	-37.46621	19.913816
CEMBA191126_9J_3-CEMBA191126_9J_4-B11-AD010	0.0039729757488157	0.7020582876444503	0.0046611803651472	1467016	HPF-2	CEMBA191126_9J_4	21	2	9	CEMBA191126_9J	140152	0.1831925369876335	105817	0.1383132933273904	snm3C-seq	2409526	True	1.036498552485856	9J	HPF	HIP	c4_c6_c0_c0_r3	DG-PIR Ex IMN	-37.184067	33.8665
CEMBA191126_9J_3-CEMBA191126_9J_4-B11-AD012	0.0043600944844542	0.7102265244587368	0.0090739684328197	1414635	HPF-2	CEMBA191126_9J_4	21	3	9	CEMBA191126_9J	167628	0.2278241534810771	93497	0.127072296263275	snm3C-seq	2290520	True	0.9994895282640603	9J	HPF	HIP	c5_c0_c0_c0_r3	DG Glut	12.659871	16.713976
CEMBA191126_9J_3-CEMBA191126_9J_4-B12-AD001	0.0045078216319298	0.692452810714167	0.008019933166452	2135736	HPF-2	CEMBA191126_9J_3	22	2	9	CEMBA191126_9J	259143	0.2345166419459027	137661	0.1245790758265317	snm3C-seq	3474332	True	1.4156425299386413	9J	HPF	HIP	c5_c0_c0_c0_r3	DG Glut	9.584444	17.805151
CEMBA191126_9J_3-CEMBA191126_9J_4-B12-AD002	0.0043457180311383	0.6993881980938194	0.0080166050970296	2838893	HPF-2	CEMBA191126_9J_3	22	3	9	CEMBA191126_9J	365357	0.2474284123777526	182713	0.1237375704058669	snm3C-seq	4599816	True	1.8817202447985608	9J	HPF	HIP	c5_c0_c0_c0_r3	DG Glut	9.498682	15.364694
CEMBA191126_9J_3-CEMBA191126_9J_4-B12-AD004	0.0046374985847649	0.7074349122326552	0.009191260085255	3158960	HPF-2	CEMBA191126_9J_3	23	2	9	CEMBA191126_9J	398476	0.2421644301318098	207438	0.1260655724753369	snm3C-seq	5141024	True	2.0938721482313216	9J	HPF	HIP	c5_c0_c0_c0_r3	DG Glut	10.591374	15.737591
CEMBA191126_9J_3-CEMBA191126_9J_4-B12-AD006	0.0062066395884718	0.7475973102953288	0.0208672089846804	1599053	HPF-2	CEMBA191126_9J_3	23	3	9	CEMBA191126_9J	226911	0.2736234477535988	99594	0.1200966619316468	snm3C-seq	2733212	True	1.0599097615182655	9J	HPF	HIP	c22_c0_c3_c3_r2	CA3 Glut	45.028137	43.79901
CEMBA191126_9J_3-CEMBA191126_9J_4-B12-AD007	0.0042304036078601	0.7019048513311997	0.0086632402152991	1525628	HPF-2	CEMBA191126_9J_4	22	2	9	CEMBA191126_9J	183494	0.2316869762408916	103393	0.1305482006739975	snm3C-seq	2483148	True	1.077909998004038	9J	HPF	HIP	c5_c0_c0_c0_r3	DG Glut	11.220975	16.804829
CEMBA191126_9J_3-CEMBA191126_9J_4-B12-AD008	0.0047079967622417	0.7125637201909149	0.0092538484383743	1418427	HPF-2	CEMBA191126_9J_4	22	3	9	CEMBA191126_9J	165660	0.2259719001500477	88934	0.1213122357113627	snm3C-seq	2517050	True	1.002168710025559	9J	HPF	HIP	c5_c0_c0_c0_r3	DG Glut	12.431193	13.67141
CEMBA191126_9J_3-CEMBA191126_9J_4-B12-AD012	0.0045180605798678	0.7296452962856749	0.0106436949890609	2735966	HPF-2	CEMBA191126_9J_4	23	3	9	CEMBA191126_9J	275171	0.1932323625286333	176117	0.1236740208505086	snm3C-seq	4340010	True	1.933056489261547	9J	HPF	HIP	c45_c0_c0_c0_r2	HPF CR Glut	-48.843384	42.948124
CEMBA191126_9J_3-CEMBA191126_9J_4-B2-AD002	0.0041358155103603	0.6803937416540069	0.0074417882360265	1789265	HPF-2	CEMBA191126_9J_3	2	3	9	CEMBA191126_9J	223871	0.2391817407720406	115753	0.1236694526740221	snm3C-seq	3031784	True	1.1859891069545407	9J	HPF	HIP	c5_c0_c0_c0_r3	DG Glut	9.05441	17.926666
CEMBA191126_9J_3-CEMBA191126_9J_4-B2-AD004	0.0040083374338362	0.7113351605794432	0.0057846591227073	5121879	HPF-2	CEMBA191126_9J_3	3	2	9	CEMBA191126_9J	571948	0.2116978116525071	377440	0.1397036479367395	snm3C-seq	8439898	True	3.3949653635091592	9J	HPF	HIP	c5_c0_c1_c1_r2	DG Glut	5.522353	22.094084
CEMBA191126_9J_3-CEMBA191126_9J_4-B2-AD006	0.0043326001678344	0.7074062121907392	0.0086246960131272	3569622	HPF-2	CEMBA191126_9J_3	3	3	9	CEMBA191126_9J	445460	0.2378271484713895	226600	0.1209797329583282	snm3C-seq	6058680	True	2.366073671560826	9J	HPF	HIP	c5_c0_c0_c0_r3	DG Glut	10.386997	14.893814
CEMBA191126_9J_3-CEMBA191126_9J_4-B2-AD008	0.0041514788364883	0.7187586948403433	0.0056264417197713	1434423	HPF-2	CEMBA191126_9J_4	2	3	9	CEMBA191126_9J	116652	0.1555521774264523	88539	0.1180642786849832	snm3C-seq	2627530	True	1.0134704482789685	9J	HPF	HIP	c4_c2_c3_c0_r1	OB-STR-CTX Inh IMN	-39.86696	27.738426
CEMBA191126_9J_3-CEMBA191126_9J_4-B3-AD001	0.0043154256605696	0.7106618640769999	0.0072040443885956	1245985	HPF-2	CEMBA191126_9J_3	4	2	9	CEMBA191126_9J	134213	0.2076790478017863	84830	0.1312645840941304	snm3C-seq	2046516	True	0.8258836099899978	9J	HPF	HIP	c4_c6_c1_c1_r0	DG-PIR Ex IMN	-37.705593	31.59292
CEMBA191126_9J_3-CEMBA191126_9J_4-B3-AD002	0.0040076218294672	0.7074919789134381	0.0068346863332431	1601287	HPF-2	CEMBA191126_9J_3	4	3	9	CEMBA191126_9J	171975	0.2062958160245575	100236	0.1202399617097691	snm3C-seq	2623776	True	1.061390536956748	9J	HPF	HIP	c4_c3_c2_c0_r2	Astro-TE NN	-39.264847	17.585798
CEMBA191126_9J_3-CEMBA191126_9J_4-B3-AD004	0.0058538684920676	0.7271088073607194	0.0190532319987294	1453576	HPF-2	CEMBA191126_9J_3	5	2	9	CEMBA191126_9J	202347	0.2672379978842519	88664	0.1170978064632009	snm3C-seq	2418508	True	0.9634823808270734	9J	HPF	HIP	c22_c0_c0_c0_r1	CA3 Glut	44.789326	43.27038
CEMBA191126_9J_3-CEMBA191126_9J_4-B3-AD006	0.0049389786964734	0.7235420015672573	0.0103835169737753	2000026	HPF-2	CEMBA191126_9J_3	5	3	9	CEMBA191126_9J	285551	0.2737777360180172	127451	0.1221961969428659	snm3C-seq	3330256	True	1.3256890676483708	9J	HPF	HIP	c5_c0_c0_c0_r3	DG Glut	12.861771	14.723446
CEMBA191126_9J_3-CEMBA191126_9J_4-B3-AD007	0.0043082584232747	0.7089140637882617	0.0087476886679619	1473672	HPF-2	CEMBA191126_9J_4	4	2	9	CEMBA191126_9J	191888	0.2493042689692267	94199	0.1223849997531486	snm3C-seq	2412868	True	1.0412012512739717	9J	HPF	HIP	c5_c0_c0_c0_r3	DG Glut	12.683224	14.054518
CEMBA191126_9J_3-CEMBA191126_9J_4-B3-AD008	0.0048355598707708	0.7041030017560848	0.0092805868558481	1480421	HPF-2	CEMBA191126_9J_4	4	3	9	CEMBA191126_9J	193861	0.2518280366061975	95206	0.1236738696959659	snm3C-seq	2493402	True	1.04596965784263	9J	HPF	HIP	c5_c0_c0_c0_r3	DG Glut	11.91721	16.020422
CEMBA191126_9J_3-CEMBA191126_9J_4-B3-AD010	0.0042832891927523	0.7068015022363754	0.0084037570797415	1008537	HPF-2	CEMBA191126_9J_4	5	2	9	CEMBA191126_9J	113304	0.2159174930824993	62178	0.1184893550526339	snm3C-seq	1657272	True	0.7125669662965011	9J	HPF	HIP	c5_c0_c1_c1_r2	DG Glut	8.343395	26.276354
CEMBA191126_9J_3-CEMBA191126_9J_4-B4-AD001	0.0048057712648146	0.7002525690140222	0.0092825812398516	1660334	HPF-2	CEMBA191126_9J_3	6	2	9	CEMBA191126_9J	224627	0.2612582854630613	102330	0.1190175729161457	snm3C-seq	2737652	True	1.1005290093453235	9J	HPF	HIP	c5_c0_c0_c0_r3	DG Glut	12.052487	18.245125
CEMBA191126_9J_3-CEMBA191126_9J_4-B4-AD006	0.0040499391652554	0.7028899032930654	0.0064386403992718	4041060	HPF-2	CEMBA191126_9J_3	7	3	9	CEMBA191126_9J	368685	0.1750093394327226	258675	0.1227892126822613	snm3C-seq	6594148	True	2.678559710579325	9J	HPF	HIP	c4_c0_c0_c1_r6	Astro-TE NN	-43.705307	20.591427
CEMBA191126_9J_3-CEMBA191126_9J_4-B4-AD007	0.0042641204155724	0.7017477656729608	0.0084162361013891	1486208	HPF-2	CEMBA191126_9J_4	6	2	9	CEMBA191126_9J	170818	0.2208585942823304	95691	0.1237233766082642	snm3C-seq	2432100	True	1.0500583774770684	9J	HPF	HIP	c5_c0_c0_c0_r3	DG Glut	10.97272	16.00143
CEMBA191126_9J_3-CEMBA191126_9J_4-B4-AD008	0.0043570317451172	0.7113030463068	0.0062193285101548	1529010	HPF-2	CEMBA191126_9J_4	6	3	9	CEMBA191126_9J	137900	0.1738707228936929	106857	0.1347302671229249	snm3C-seq	2654920	True	1.080299500302927	9J	HPF	HIP	c4_c3_c0_c0_r3	Astro-TE NN	-39.079613	21.813742
CEMBA191126_9J_3-CEMBA191126_9J_4-B4-AD010	0.0045083587515654	0.7233595654741372	0.0099616971633434	1670499	HPF-2	CEMBA191126_9J_4	7	2	9	CEMBA191126_9J	160142	0.1840454556947186	102519	0.1178214089518481	snm3C-seq	2795620	True	1.1802664697788368	9J	HPF	HIP	c1_c1_c1_c0_r17	Oligo NN	-8.685298	53.802994
CEMBA191126_9J_3-CEMBA191126_9J_4-B4-AD012	0.0043971764009127	0.701844373145473	0.0081073505689626	1380579	HPF-2	CEMBA191126_9J_4	7	3	9	CEMBA191126_9J	175074	0.2441236388887727	87785	0.1224076312864897	snm3C-seq	2231522	True	0.97542776295035	9J	HPF	HIP	c5_c0_c0_c1_r2	DG Glut	11.636171	19.26264
CEMBA191126_9J_3-CEMBA191126_9J_4-B5-AD001	0.0047076985840217	0.7107514944970335	0.0096245849007206	1522013	HPF-2	CEMBA191126_9J_3	8	2	9	CEMBA191126_9J	199239	0.2516047396489083	103744	0.1310109070520146	snm3C-seq	2510768	True	1.0088448824758778	9J	HPF	HIP	c5_c0_c0_c0_r3	DG Glut	11.713437	15.033669
CEMBA191126_9J_3-CEMBA191126_9J_4-B5-AD002	0.0041189026544911	0.6946290225615082	0.0071150269835958	1600224	HPF-2	CEMBA191126_9J_3	8	3	9	CEMBA191126_9J	196135	0.2346634538306369	102533	0.1226744227782736	snm3C-seq	2654462	True	1.0606859423770223	9J	HPF	HIP	c5_c0_c1_c0_r3	DG Glut	7.6538143	20.725843
CEMBA191126_9J_3-CEMBA191126_9J_4-B5-AD004	0.0043668877726373	0.7032252664471849	0.0085191424342185	1950657	HPF-2	CEMBA191126_9J_3	9	2	9	CEMBA191126_9J	260463	0.2552497785234373	131532	0.1288993594819408	snm3C-seq	3259582	True	1.2929655212641076	9J	HPF	HIP	c5_c0_c0_c0_r3	DG Glut	11.134057	17.219345
CEMBA191126_9J_3-CEMBA191126_9J_4-B5-AD006	0.0045833614176557	0.7203385689177826	0.0090062368567423	1460804	HPF-2	CEMBA191126_9J_3	9	3	9	CEMBA191126_9J	181823	0.2381375233949033	90095	0.1179993739530412	snm3C-seq	2480186	True	0.9682733588348406	9J	HPF	HIP	c5_c0_c0_c0_r3	DG Glut	13.183251	13.919289
CEMBA191126_9J_3-CEMBA191126_9J_4-B5-AD008	0.0047993160223494	0.7160210589838832	0.0101574546063884	1642672	HPF-2	CEMBA191126_9J_4	8	3	9	CEMBA191126_9J	218631	0.2552362117856647	105817	0.1235338548628679	snm3C-seq	2797156	True	1.1606057126909632	9J	HPF	HIP	c5_c0_c0_c0_r3	DG Glut	13.290928	13.232965
CEMBA191126_9J_3-CEMBA191126_9J_4-B5-AD012	0.0045421436850754	0.7257479746468098	0.010300325866619	1563602	HPF-2	CEMBA191126_9J_4	9	3	9	CEMBA191126_9J	208746	0.2555593643642418	107036	0.131039886388678	snm3C-seq	2579118	True	1.1047399685238537	9J	HPF	HIP	c5_c0_c0_c0_r3	DG Glut	14.075266	13.321718
CEMBA191126_9J_3-CEMBA191126_9J_4-B6-AD002	0.0042889444606283	0.7045356095266777	0.0078105929236424	1186560	HPF-2	CEMBA191126_9J_3	10	3	9	CEMBA191126_9J	156121	0.2551113449634951	74050	0.1210022680776244	snm3C-seq	1887016	True	0.7864945856248123	9J	HPF	HIP	c5_c0_c0_c1_r2	DG Glut	10.717598	20.496523
CEMBA191126_9J_3-CEMBA191126_9J_4-B6-AD007	0.0042721853210185	0.7250086438183967	0.0094120145454121	1361366	HPF-2	CEMBA191126_9J_4	10	2	9	CEMBA191126_9J	171452	0.2434049319269154	91035	0.1292394838086855	snm3C-seq	2166616	True	0.9618531007183696	9J	HPF	HIP	c5_c0_c0_c0_r3	DG Glut	13.608801	13.425905
CEMBA191126_9J_3-CEMBA191126_9J_4-B6-AD008	0.004038645234491	0.6649684110847481	0.0053424263260815	1562617	HPF-2	CEMBA191126_9J_4	10	3	9	CEMBA191126_9J	103219	0.1276167750550184	87086	0.1076704334709824	snm3C-seq	2529690	True	1.1040440312783166	9J	HPF	HIP	c20_c3_c0_c0_r2	Endo NN	-45.17194	35.26532
CEMBA191126_9J_3-CEMBA191126_9J_4-B6-AD010	0.0041277565672644	0.7064501353762682	0.0049439039405453	1386297	HPF-2	CEMBA191126_9J_4	11	2	9	CEMBA191126_9J	154743	0.2156859192190074	90990	0.1268248760185435	snm3C-seq	2212122	True	0.9794677316508372	9J	HPF	HIP	c4_c6_c0_c0_r3	DG-PIR Ex IMN	-37.34045	33.573154
CEMBA191126_9J_3-CEMBA191126_9J_4-B6-AD012	0.0042820468727803	0.7124212047242262	0.0087615220514425	1105805	HPF-2	CEMBA191126_9J_4	11	3	9	CEMBA191126_9J	142080	0.2490743857287108	73718	0.1292318803994165	snm3C-seq	1736964	True	0.7812902393918144	9J	HPF	HIP	c5_c0_c0_c1_r2	DG Glut	12.184971	19.553587
CEMBA191126_9J_3-CEMBA191126_9J_4-B7-AD001	0.0048052561581961	0.7097748943031627	0.0098719932308077	959861	HPF-2	CEMBA191126_9J_3	12	2	9	CEMBA191126_9J	117141	0.2366255393416396	65342	0.1319912412533734	snm3C-seq	1564230	True	0.6362303460865173	9J	HPF	HIP	c5_c0_c0_c0_r3	DG Glut	13.550571	15.155867
CEMBA191126_9J_3-CEMBA191126_9J_4-B7-AD002	0.0043172787577515	0.694276129357154	0.0077566017190082	1123064	HPF-2	CEMBA191126_9J_3	12	3	9	CEMBA191126_9J	141574	0.2434203399913687	75394	0.1296313808560134	snm3C-seq	1818358	True	0.7444071562416938	9J	HPF	HIP	c5_c0_c0_c1_r2	DG Glut	10.035962	21.30949
CEMBA191126_9J_3-CEMBA191126_9J_4-B7-AD004	0.0042808521232187	0.7019213283685487	0.0084100297060637	1116913	HPF-2	CEMBA191126_9J_3	13	2	9	CEMBA191126_9J	118395	0.2045012911416455	73740	0.1273696119665944	snm3C-seq	1853206	True	0.7403300525164896	9J	HPF	HIP	c5_c0_c0_c1_r2	DG Glut	12.741264	18.902908
CEMBA191126_9J_3-CEMBA191126_9J_4-B7-AD006	0.0044661433495994	0.704680842070782	0.0084269744834058	1867479	HPF-2	CEMBA191126_9J_3	13	3	9	CEMBA191126_9J	228231	0.2353656386029718	118178	0.1218723154997437	snm3C-seq	3042462	True	1.2378321553634362	9J	HPF	HIP	c5_c0_c0_c0_r3	DG Glut	12.051237	18.573347
CEMBA191126_9J_3-CEMBA191126_9J_4-B7-AD007	0.0037827867737905	0.6333100149133477	0.0056053502412209	1353892	HPF-2	CEMBA191126_9J_4	12	2	9	CEMBA191126_9J	99139	0.1408520541250149	76949	0.1093255400283014	snm3C-seq	2190176	True	0.9565724560755852	9J	HPF	HIP	c20_c2_c0_c0_r1	Peri NN	-50.041004	36.62888
CEMBA191126_9J_3-CEMBA191126_9J_4-B7-AD010	0.0042745987476803	0.6946460543973119	0.0085152873489518	1386530	HPF-2	CEMBA191126_9J_4	13	2	9	CEMBA191126_9J	181113	0.2511756980338695	92158	0.1278088816341474	snm3C-seq	2240606	True	0.9796323543698324	9J	HPF	HIP	c5_c0_c0_c0_r3	DG Glut	12.204244	16.772684
CEMBA191126_9J_3-CEMBA191126_9J_4-B8-AD001	0.0044115815278605	0.7294963271790476	0.0078280234640345	1364399	HPF-2	CEMBA191126_9J_3	14	2	9	CEMBA191126_9J	124826	0.1753952596939091	99963	0.1404598108149122	snm3C-seq	2254306	True	0.9043726622605752	9J	HPF	HIP	c46_c0_c0_c0_r1	CHOR NN	-55.24627	33.724342
CEMBA191126_9J_3-CEMBA191126_9J_4-B8-AD002	0.0051612386972873	0.7512027831952323	0.0156369502615451	1466482	HPF-2	CEMBA191126_9J_3	14	3	9	CEMBA191126_9J	128533	0.1682067482663449	87468	0.1144663849545304	snm3C-seq	2463404	True	0.972036941171324	9J	HPF	HIP	c45_c0_c0_c0_r2	HPF CR Glut	-19.373312	-2.045125
CEMBA191126_9J_3-CEMBA191126_9J_4-B8-AD004	0.0044841957227731	0.7133609049390327	0.0094347802038677	1933137	HPF-2	CEMBA191126_9J_3	15	2	9	CEMBA191126_9J	248138	0.2460236725580362	124150	0.1230921460964471	snm3C-seq	3219900	True	1.2813526359990164	9J	HPF	HIP	c5_c0_c0_c0_r3	DG Glut	13.156241	13.590633
CEMBA191126_9J_3-CEMBA191126_9J_4-B8-AD006	0.0045772666660128	0.716793038870872	0.0099006801786929	2047571	HPF-2	CEMBA191126_9J_3	15	3	9	CEMBA191126_9J	251407	0.235504554928456	135309	0.1267501932039062	snm3C-seq	3441240	True	1.357203601320104	9J	HPF	HIP	c5_c0_c0_c0_r3	DG Glut	13.139634	13.694205
CEMBA191126_9J_3-CEMBA191126_9J_4-B8-AD008	0.0046494143526151	0.6930602673485404	0.0088417085124541	1536814	HPF-2	CEMBA191126_9J_4	14	3	9	CEMBA191126_9J	189120	0.236327329346226	98406	0.1229696868213024	snm3C-seq	2644190	True	1.0858133015863485	9J	HPF	HIP	c5_c0_c0_c0_r3	DG Glut	12.543755	18.737305
CEMBA191126_9J_3-CEMBA191126_9J_4-B8-AD012	0.0039346713401818	0.7239590437600574	0.0066744950067599	1332396	HPF-2	CEMBA191126_9J_4	15	3	9	CEMBA191126_9J	110594	0.1590907456236882	81655	0.1174616600710912	snm3C-seq	2192592	True	0.9413847738115636	9J	HPF	HIP	c4_c3_c0_c0_r3	Astro-TE NN	-40.415344	23.020779
CEMBA191126_9J_3-CEMBA191126_9J_4-B9-AD002	0.004350394941389	0.7128538793981611	0.0089857732830696	2824247	HPF-2	CEMBA191126_9J_3	16	3	9	CEMBA191126_9J	326137	0.2217840540327341	185384	0.1260673124263863	snm3C-seq	4572920	True	1.8720123499588048	9J	HPF	HIP	c5_c0_c0_c0_r3	DG Glut	10.275029	15.240669
CEMBA191126_9J_3-CEMBA191126_9J_4-B9-AD004	0.0041385224845297	0.6965706849334659	0.0070193855656354	1717949	HPF-2	CEMBA191126_9J_3	17	2	9	CEMBA191126_9J	210860	0.2354357224524796	115260	0.128693547234529	snm3C-seq	2829760	True	1.1387183007008164	9J	HPF	HIP	c5_c0_c0_c1_r2	DG Glut	8.988696	20.93124
CEMBA191126_9J_3-CEMBA191126_9J_4-B9-AD006	0.0043070377163305	0.7095738045738046	0.0079436211648453	2861424	HPF-2	CEMBA191126_9J_3	17	3	9	CEMBA191126_9J	345638	0.2314399661449126	194922	0.1305202005592517	snm3C-seq	4680992	True	1.896654600843525	9J	HPF	HIP	c5_c0_c0_c0_r3	DG Glut	9.669526	17.915232
CEMBA191126_9J_3-CEMBA191126_9J_4-B9-AD007	0.0044832676587385	0.7134886072822942	0.009965580984294	1458683	HPF-2	CEMBA191126_9J_4	16	2	9	CEMBA191126_9J	182827	0.2403395280418244	98180	0.1290648255626703	snm3C-seq	2442728	True	1.0306109940421413	9J	HPF	HIP	c5_c0_c0_c0_r3	DG Glut	13.172997	14.465485
CEMBA191126_9J_3-CEMBA191126_9J_4-B9-AD008	0.0044537896149938	0.7039856543381892	0.0075109372251993	3175488	HPF-2	CEMBA191126_9J_4	16	3	9	CEMBA191126_9J	312953	0.1891026667480393	197477	0.119325992469804	snm3C-seq	5195000	True	2.243594286249234	9J	HPF	HIP	c1_c1_c3_c1_r2	Oligo NN	-23.147783	49.800655
CEMBA191126_9J_3-CEMBA191126_9J_4-B9-AD010	0.0042581388854713	0.6897035406696951	0.0070457609450821	1423859	HPF-2	CEMBA191126_9J_4	17	2	9	CEMBA191126_9J	91618	0.1231565434222995	85256	0.1146044911044944	snm3C-seq	2345486	True	1.0060066096374944	9J	HPF	HIP	c20_c0_c1_c0_r0	VLMC NN	-48.688778	43.79346
CEMBA191126_9J_3-CEMBA191126_9J_4-B9-AD012	0.0043368074978024	0.7012180716593716	0.0088157643144498	1320332	HPF-2	CEMBA191126_9J_4	17	3	9	CEMBA191126_9J	180080	0.261731632058346	85082	0.123659766319348	snm3C-seq	2170724	True	0.9328611322581044	9J	HPF	HIP	c5_c0_c0_c0_r3	DG Glut	11.629857	17.28809
CEMBA191126_9J_3-CEMBA191126_9J_4-C1-AD001	0.0073141321245681	0.7915206244590131	0.0308304897377276	1266712	HPF-2	CEMBA191126_9J_3	0	4	9	CEMBA191126_9J	168740	0.260075337694124	88746	0.1367823036565291	snm3C-seq	2065284	True	0.8396222100407711	9J	HPF	HIP	c19_c3_c2_c2_r0	Sncg Gaba	17.633078	-52.24821
CEMBA191126_9J_3-CEMBA191126_9J_4-C1-AD002	0.0044393333389705	0.6863486862587467	0.0081825612258938	1773274	HPF-2	CEMBA191126_9J_3	0	5	9	CEMBA191126_9J	245822	0.2696108431329968	117002	0.1283245920554177	snm3C-seq	2874516	True	1.175389697806477	9J	HPF	HIP	c5_c0_c0_c1_r2	DG Glut	12.073452	20.12518
CEMBA191126_9J_3-CEMBA191126_9J_4-C1-AD004	0.004111098756044	0.6953813801032698	0.0052348878932818	1625964	HPF-2	CEMBA191126_9J_3	1	4	9	CEMBA191126_9J	112466	0.1344764296176725	94920	0.1134965473948524	snm3C-seq	2670646	True	1.0777473388795025	9J	HPF	HIP	c20_c3_c0_c0_r2	Endo NN	-44.95003	35.95261
CEMBA191126_9J_3-CEMBA191126_9J_4-C1-AD006	0.0048478537767113	0.7182674318254834	0.0100528422572389	1951044	HPF-2	CEMBA191126_9J_3	1	5	9	CEMBA191126_9J	271020	0.2697655900064699	127479	0.1268889663066739	snm3C-seq	3324208	True	1.29322203876397	9J	HPF	HIP	c5_c0_c0_c0_r3	DG Glut	13.280198	14.682977
CEMBA191126_9J_3-CEMBA191126_9J_4-C1-AD007	0.0045946586291456	0.6900354715104452	0.0077901316679802	1611621	HPF-2	CEMBA191126_9J_4	0	4	9	CEMBA191126_9J	187532	0.2265798681590597	101637	0.1227998318158093	snm3C-seq	2624444	True	1.1386670858775962	9J	HPF	HIP	c5_c0_c0_c1_r2	DG Glut	10.094138	20.606125
CEMBA191126_9J_3-CEMBA191126_9J_4-C1-AD010	0.004501960776851	0.7005856687468851	0.0075670200604207	1570126	HPF-2	CEMBA191126_9J_4	1	4	9	CEMBA191126_9J	198624	0.2459502363858351	98248	0.1216575983991639	snm3C-seq	2503590	True	1.1093494046557142	9J	HPF	HIP	c5_c0_c1_c0_r3	DG Glut	8.16972	19.427332
CEMBA191126_9J_3-CEMBA191126_9J_4-C1-AD012	0.0037465688107143	0.6684854529690546	0.0048651499554767	1450536	HPF-2	CEMBA191126_9J_4	1	5	9	CEMBA191126_9J	111789	0.150056175929319	77586	0.1041449379245913	snm3C-seq	2295880	True	1.0248548511595128	9J	HPF	HIP	c11_c0_c1_c1_r8	Microglia NN	-24.30064	25.763288
CEMBA191126_9J_3-CEMBA191126_9J_4-C10-AD002	0.0043087975265257	0.724534846763381	0.0082127642838148	1307840	HPF-2	CEMBA191126_9J_3	18	5	9	CEMBA191126_9J	105467	0.1553388477468082	82916	0.1221242274813387	snm3C-seq	2174704	True	0.8668833256333894	9J	HPF	HIP	c20_c0_c3_c3_r0	Endo NN	-47.697628	43.430305
CEMBA191126_9J_3-CEMBA191126_9J_4-C10-AD006	0.0046409352315444	0.7121235836863081	0.00873976688843	1817228	HPF-2	CEMBA191126_9J_3	19	5	9	CEMBA191126_9J	221237	0.2353700287460875	119878	0.1275360283588345	snm3C-seq	2976792	True	1.2045239877004168	9J	HPF	HIP	c5_c0_c0_c0_r3	DG Glut	12.309125	19.094372
CEMBA191126_9J_3-CEMBA191126_9J_4-C10-AD007	0.0041715047169715	0.6960406812456232	0.0071379693138172	1820380	HPF-2	CEMBA191126_9J_4	18	4	9	CEMBA191126_9J	219456	0.2327381324826525	121052	0.1283784285382493	snm3C-seq	2900388	True	1.286162683279666	9J	HPF	HIP	c5_c0_c0_c0_r3	DG Glut	8.96899	19.240767
CEMBA191126_9J_3-CEMBA191126_9J_4-C10-AD008	0.0049276693481239	0.7052653831881186	0.0088914256411763	1351009	HPF-2	CEMBA191126_9J_4	18	5	9	CEMBA191126_9J	168657	0.2430244152670347	86555	0.1247204578727132	snm3C-seq	2225936	True	0.9545355148787498	9J	HPF	HIP	c5_c0_c0_c0_r3	DG Glut	11.741364	17.734156
CEMBA191126_9J_3-CEMBA191126_9J_4-C11-AD001	0.0044903608275194	0.7163509776927385	0.0088624183578577	820691	HPF-2	CEMBA191126_9J_3	20	4	9	CEMBA191126_9J	70454	0.169614591082318	49878	0.120078868112582	snm3C-seq	1277132	True	0.5439834715235747	9J	HPF	HIP	c20_c0_c0_c0_r1	VLMC NN	-48.65871	44.098335
CEMBA191126_9J_3-CEMBA191126_9J_4-C11-AD002	0.0038114975606271	0.6702917560446908	0.0050478718349932	1004367	HPF-2	CEMBA191126_9J_3	20	5	9	CEMBA191126_9J	90496	0.1774139161393025	55984	0.1097544718124858	snm3C-seq	1554970	True	0.6657305214066174	9J	HPF	HIP	c11_c0_c1_c1_r8	Microglia NN	-24.309866	28.475979
CEMBA191126_9J_3-CEMBA191126_9J_4-C11-AD004	0.0041683695420179	0.7040648530132995	0.0069948907277423	1102354	HPF-2	CEMBA191126_9J_3	21	4	9	CEMBA191126_9J	127808	0.2279688497747209	69417	0.1238178646470628	snm3C-seq	1725792	True	0.7306798244015089	9J	HPF	HIP	c5_c0_c1_c0_r3	DG Glut	8.264482	23.122093
CEMBA191126_9J_3-CEMBA191126_9J_4-C11-AD007	0.0044617616426127	0.7191184687894788	0.0108604087850859	1188058	HPF-2	CEMBA191126_9J_4	20	4	9	CEMBA191126_9J	137141	0.22669807422101	79138	0.1308174229275146	snm3C-seq	1836308	True	0.8394048853381566	9J	HPF	HIP	c5_c0_c0_c0_r3	DG Glut	14.071357	13.204781
CEMBA191126_9J_3-CEMBA191126_9J_4-C11-AD008	0.0047859379200764	0.7055571358082025	0.0094876615669663	1037989	HPF-2	CEMBA191126_9J_4	20	5	9	CEMBA191126_9J	127605	0.2425945958277645	62721	0.119241218172589	snm3C-seq	1635902	True	0.7333758432056918	9J	HPF	HIP	c5_c0_c0_c0_r3	DG Glut	13.119084	16.123266
CEMBA191126_9J_3-CEMBA191126_9J_4-C12-AD001	0.0046504511876149	0.7034204768122779	0.0085022033112048	1520395	HPF-2	CEMBA191126_9J_3	22	4	9	CEMBA191126_9J	190160	0.2372672837911858	104607	0.1305207128499399	snm3C-seq	2631942	True	1.0077724139622408	9J	HPF	HIP	c5_c0_c0_c1_r2	DG Glut	10.622387	18.75069
CEMBA191126_9J_3-CEMBA191126_9J_4-C12-AD002	0.0046018768183171	0.6982035481234243	0.0082844330468058	1686144	HPF-2	CEMBA191126_9J_3	22	5	9	CEMBA191126_9J	185192	0.2075047816679757	100069	0.1121257721539411	snm3C-seq	2931842	True	1.1176368043619906	9J	HPF	HIP	c5_c0_c1_c0_r3	DG Glut	8.922713	20.546528
CEMBA191126_9J_3-CEMBA191126_9J_4-C12-AD004	0.0047638014570489	0.7147767518605354	0.0099596987009516	1917460	HPF-2	CEMBA191126_9J_3	23	4	9	CEMBA191126_9J	236381	0.2328500616649132	118634	0.1168619060565583	snm3C-seq	3452954	True	1.2709613573288774	9J	HPF	HIP	c5_c0_c0_c0_r3	DG Glut	13.557176	13.593616
CEMBA191126_9J_3-CEMBA191126_9J_4-C12-AD008	0.004500447057998	0.6944121994865012	0.0062702076009892	1544483	HPF-2	CEMBA191126_9J_4	22	5	9	CEMBA191126_9J	147232	0.1804999448319827	106059	0.1300236609496254	snm3C-seq	2728084	True	1.091231720607691	9J	HPF	HIP	c4_c3_c0_c0_r3	Astro-TE NN	-39.60918	21.639507
CEMBA191126_9J_3-CEMBA191126_9J_4-C2-AD001	0.0046928934979541	0.7042213984362745	0.0096133237952969	2960948	HPF-2	CEMBA191126_9J_3	2	4	9	CEMBA191126_9J	363362	0.2337471188651851	193958	0.1247712300153939	snm3C-seq	4982624	True	1.96262268264278	9J	HPF	HIP	c5_c0_c0_c0_r3	DG Glut	11.048746	14.599623
CEMBA191126_9J_3-CEMBA191126_9J_4-C2-AD002	0.0038058942895005	0.683927305058374	0.0050733397481422	1694514	HPF-2	CEMBA191126_9J_3	2	5	9	CEMBA191126_9J	146329	0.1643761907329523	90149	0.1012673442611165	snm3C-seq	2983950	True	1.123184740986923	9J	HPF	HIP	c11_c0_c1_c1_r8	Microglia NN	-26.96309	28.065369
CEMBA191126_9J_3-CEMBA191126_9J_4-C2-AD004	0.004480585680436	0.7027331039954261	0.0088555259754133	1918716	HPF-2	CEMBA191126_9J_3	3	4	9	CEMBA191126_9J	249246	0.2471327677033685	124505	0.1234493843147247	snm3C-seq	3353652	True	1.2717938792405756	9J	HPF	HIP	c5_c0_c0_c0_r3	DG Glut	10.869491	14.813256
CEMBA191126_9J_3-CEMBA191126_9J_4-C2-AD006	0.0045335364773411	0.7083974723772218	0.009606508089005	4176675	HPF-2	CEMBA191126_9J_3	3	5	9	CEMBA191126_9J	528112	0.2396104614971388	279956	0.1270192428100346	snm3C-seq	7158818	True	2.7684502034574847	9J	HPF	HIP	c5_c0_c0_c0_r3	DG Glut	10.768714	15.014307
CEMBA191126_9J_3-CEMBA191126_9J_4-C2-AD007	0.0042843073080349	0.687356297389872	0.0079180021481996	1837384	HPF-2	CEMBA191126_9J_4	2	4	9	CEMBA191126_9J	233841	0.2420867156207586	129177	0.1337320472617836	snm3C-seq	3133314	True	1.2981766090899296	9J	HPF	HIP	c5_c0_c0_c1_r2	DG Glut	10.546167	18.948147
CEMBA191126_9J_3-CEMBA191126_9J_4-C2-AD008	0.0050058296832942	0.7118779802852183	0.009591130900216	1710384	HPF-2	CEMBA191126_9J_4	2	5	9	CEMBA191126_9J	216492	0.2415679623296269	114926	0.1282377161220493	snm3C-seq	3152736	True	1.2084466292085214	9J	HPF	HIP	c5_c0_c0_c0_r3	DG Glut	12.580629	13.005721
CEMBA191126_9J_3-CEMBA191126_9J_4-C3-AD001	0.0045891598504564	0.6866013206598353	0.0079458222389718	1469892	HPF-2	CEMBA191126_9J_3	4	4	9	CEMBA191126_9J	187282	0.2448940630038431	93567	0.1223502674740796	snm3C-seq	2483976	True	0.974297211648148	9J	HPF	HIP	c5_c0_c0_c1_r2	DG Glut	12.079203	21.132315
CEMBA191126_9J_3-CEMBA191126_9J_4-C3-AD002	0.0042559092489365	0.6928966303040534	0.0081427602079646	1128271	HPF-2	CEMBA191126_9J_3	4	5	9	CEMBA191126_9J	131301	0.2214525693699528	72687	0.1225940618106013	snm3C-seq	1953596	True	0.7478585428612903	9J	HPF	HIP	c5_c0_c1_c1_r2	DG Glut	8.389179	26.081093
CEMBA191126_9J_3-CEMBA191126_9J_4-C3-AD012	0.0042682951542564	0.7011809640160659	0.0087011817298223	1437030	HPF-2	CEMBA191126_9J_4	5	5	9	CEMBA191126_9J	166902	0.2212908700379199	89870	0.1191562143671607	snm3C-seq	2406202	True	1.0153123857399986	9J	HPF	HIP	c5_c0_c0_c0_r3	DG Glut	11.94739	16.44373
CEMBA191126_9J_3-CEMBA191126_9J_4-C4-AD004	0.0047481874653719	0.7007806785662948	0.0085904846306373	2140412	HPF-2	CEMBA191126_9J_3	7	4	9	CEMBA191126_9J	267890	0.2399022802761442	144248	0.1291777375985413	snm3C-seq	3592544	True	1.4187419506863337	9J	HPF	HIP	c5_c0_c0_c0_r3	DG Glut	10.009873	15.422905
CEMBA191126_9J_3-CEMBA191126_9J_4-C4-AD006	0.0040271825379112	0.6906465433624055	0.0063167240234841	2121794	HPF-2	CEMBA191126_9J_3	7	5	9	CEMBA191126_9J	153835	0.1389586434651905	129972	0.1174032749924123	snm3C-seq	3594860	True	1.4064012715844232	9J	HPF	HIP	c20_c0_c1_c0_r0	VLMC NN	-49.496815	41.659016
CEMBA191126_9J_3-CEMBA191126_9J_4-C4-AD008	0.0049099857157882	0.7018439271078559	0.0095931617181697	1750469	HPF-2	CEMBA191126_9J_4	6	5	9	CEMBA191126_9J	215493	0.2364004962926151	116175	0.1274464955093417	snm3C-seq	3022418	True	1.2367680956931375	9J	HPF	HIP	c5_c0_c0_c0_r3	DG Glut	11.025523	13.919037
CEMBA191126_9J_3-CEMBA191126_9J_4-C4-AD010	0.0044534828497419	0.6979841592003239	0.0077824979635353	1707348	HPF-2	CEMBA191126_9J_4	7	4	9	CEMBA191126_9J	218078	0.244025745578895	111601	0.1248797092432536	snm3C-seq	2869560	True	1.2063015881146637	9J	HPF	HIP	c5_c0_c0_c1_r2	DG Glut	9.484677	23.10068
CEMBA191126_9J_3-CEMBA191126_9J_4-C5-AD001	0.0049013326105762	0.7086758698526873	0.0094182331416852	3598848	HPF-2	CEMBA191126_9J_3	8	4	9	CEMBA191126_9J	424040	0.2241585201012635	231691	0.1224778598263886	snm3C-seq	6010090	True	2.385445714069819	9J	HPF	HIP	c5_c0_c0_c0_r3	DG Glut	9.727074	15.019834
CEMBA191126_9J_3-CEMBA191126_9J_4-C5-AD002	0.004386934985836	0.7017600529230419	0.0089456036438354	1882855	HPF-2	CEMBA191126_9J_3	8	5	9	CEMBA191126_9J	249933	0.2520065095606651	117081	0.1180523346091642	snm3C-seq	3214920	True	1.2480239204225712	9J	HPF	HIP	c5_c0_c0_c0_r3	DG Glut	11.100943	14.232351
CEMBA191126_9J_3-CEMBA191126_9J_4-C5-AD004	0.0041230037384293	0.6758424518253123	0.0061118042024267	1980886	HPF-2	CEMBA191126_9J_3	9	4	9	CEMBA191126_9J	143071	0.1368389439745663	113317	0.1083810039376668	snm3C-seq	3416392	True	1.3130023881978088	9J	HPF	HIP	c20_c0_c1_c0_r0	VLMC NN	-49.55061	41.26454
CEMBA191126_9J_3-CEMBA191126_9J_4-C5-AD006	0.004472134010181	0.7057722809331171	0.00860305435668	2221694	HPF-2	CEMBA191126_9J_3	9	5	9	CEMBA191126_9J	292403	0.2510095217819776	146572	0.1258228117585251	snm3C-seq	4483284	True	1.472618579688454	9J	HPF	HIP	c5_c0_c0_c0_r3	DG Glut	11.085796	18.16584
CEMBA191126_9J_3-CEMBA191126_9J_4-C5-AD007	0.004284697998483	0.706150962443039	0.0085580414457255	2041175	HPF-2	CEMBA191126_9J_4	8	4	9	CEMBA191126_9J	258179	0.2399083033423562	124587	0.1157702825888787	snm3C-seq	3431712	True	1.4421621392475046	9J	HPF	HIP	c5_c0_c0_c0_r3	DG Glut	11.107361	16.997051
CEMBA191126_9J_3-CEMBA191126_9J_4-C5-AD010	0.0044108031813134	0.6986134334917885	0.0083128278343777	1953612	HPF-2	CEMBA191126_9J_4	9	4	9	CEMBA191126_9J	263762	0.2562455493023152	132825	0.1290398733937413	snm3C-seq	3422000	True	1.3802957909927351	9J	HPF	HIP	c5_c0_c0_c0_r3	DG Glut	10.344122	15.139303
CEMBA191126_9J_3-CEMBA191126_9J_4-C5-AD012	0.0042587684509875	0.702448654897625	0.0087154024387275	1924066	HPF-2	CEMBA191126_9J_4	9	5	9	CEMBA191126_9J	247557	0.2443354372597304	123017	0.1214161283477351	snm3C-seq	3225706	True	1.3594204997677266	9J	HPF	HIP	c5_c0_c0_c0_r3	DG Glut	11.564047	16.467072
CEMBA191126_9J_3-CEMBA191126_9J_4-C6-AD002	0.0040494453242374	0.701782313120182	0.0066042128056911	2892686	HPF-2	CEMBA191126_9J_3	10	5	9	CEMBA191126_9J	289439	0.1872984257145371	201986	0.1307068495136333	snm3C-seq	4947056	True	1.917376177279443	9J	HPF	HIP	c5_c0_c1_c0_r3	DG Glut	5.937501	20.717438
CEMBA191126_9J_3-CEMBA191126_9J_4-C6-AD004	0.003896444518163	0.688175621489485	0.0053155864242098	2313670	HPF-2	CEMBA191126_9J_3	11	4	9	CEMBA191126_9J	172911	0.1400777548155247	157367	0.127485330846821	snm3C-seq	4034594	True	1.5335835759865153	9J	HPF	HIP	c20_c3_c0_c0_r2	Endo NN	-45.098602	35.5371
CEMBA191126_9J_3-CEMBA191126_9J_4-C6-AD007	0.0045098647718314	0.7206696693449154	0.0099451931842368	2088639	HPF-2	CEMBA191126_9J_4	10	4	9	CEMBA191126_9J	264532	0.2372094983513916	136209	0.1221404917399207	snm3C-seq	3593560	True	1.4756971295238128	9J	HPF	HIP	c5_c0_c0_c0_r3	DG Glut	13.254208	13.276793
CEMBA191126_9J_3-CEMBA191126_9J_4-C6-AD008	0.0043112254615088	0.7354871939888503	0.005681664528905	1899414	HPF-2	CEMBA191126_9J_4	10	5	9	CEMBA191126_9J	148000	0.1463962293079316	108063	0.1068919981601555	snm3C-seq	3360314	True	1.342002992176888	9J	HPF	HIP	c11_c0_c1_c0_r16	Microglia NN	-27.796879	31.3595
CEMBA191126_9J_3-CEMBA191126_9J_4-C6-AD010	0.0046301902241288	0.7297921698840715	0.01043461917828	1160280	HPF-2	CEMBA191126_9J_4	11	4	9	CEMBA191126_9J	107441	0.173615364105713	76632	0.1238306845817611	snm3C-seq	2060020	True	0.8197787484787412	9J	HPF	HIP	c1_c1_c3_c1_r2	Oligo NN	-20.975597	58.387115
CEMBA191126_9J_3-CEMBA191126_9J_4-C7-AD001	0.0043629907312742	0.7125883873904344	0.0082188894743894	1887745	HPF-2	CEMBA191126_9J_3	12	4	9	CEMBA191126_9J	151179	0.1567195046478141	116522	0.1207923727539711	snm3C-seq	2877324	True	1.2512651880564922	9J	HPF	HIP	c1_c1_c3_c0_r6	Oligo NN	-15.804181	49.96192
CEMBA191126_9J_3-CEMBA191126_9J_4-C7-AD004	0.0046338442824951	0.7044817506477821	0.0090631985124496	1546763	HPF-2	CEMBA191126_9J_3	13	4	9	CEMBA191126_9J	193136	0.2436638393808988	83146	0.1048984839137406	snm3C-seq	2447156	True	1.02525007142057	9J	HPF	HIP	c5_c0_c0_c0_r3	DG Glut	11.595651	16.195263
CEMBA191126_9J_3-CEMBA191126_9J_4-C7-AD006	0.0041531987948931	0.6926638162183313	0.0074734583452386	1514754	HPF-2	CEMBA191126_9J_3	13	5	9	CEMBA191126_9J	195437	0.2522750800957276	98579	0.1272482954648134	snm3C-seq	2397812	True	1.004033356554685	9J	HPF	HIP	c5_c0_c0_c1_r2	DG Glut	10.533589	21.194506
CEMBA191126_9J_3-CEMBA191126_9J_4-C7-AD007	0.005740181839591	0.7159536788061448	0.0193648842182186	1169869	HPF-2	CEMBA191126_9J_4	12	4	9	CEMBA191126_9J	153385	0.257291764516432	62050	0.1040841932929856	snm3C-seq	1840044	True	0.8265537152274248	9J	HPF	HIP	c22_c0_c3_c3_r2	CA3 Glut	45.14602	43.54062
CEMBA191126_9J_3-CEMBA191126_9J_4-C7-AD010	0.004413769796413	0.694393081967056	0.0081439834678978	1530648	HPF-2	CEMBA191126_9J_4	13	4	9	CEMBA191126_9J	194912	0.2487321693367465	96891	0.1236450737728139	snm3C-seq	2380274	True	1.0814568050828148	9J	HPF	HIP	c5_c0_c0_c0_r3	DG Glut	10.683874	19.061644
CEMBA191126_9J_3-CEMBA191126_9J_4-C8-AD001	0.0045472232365741	0.7164945737553594	0.0097143033290274	616174	HPF-2	CEMBA191126_9J_3	14	4	9	CEMBA191126_9J	74561	0.2419648999831249	36723	0.1191732544102184	snm3C-seq	920792	True	0.4084222582952257	9J	HPF	HIP	c5_c0_c0_c0_r3	DG Glut	13.938565	17.29268
CEMBA191126_9J_3-CEMBA191126_9J_4-C8-AD002	0.0037725909291758	0.702644459509046	0.0046780816365676	770922	HPF-2	CEMBA191126_9J_3	14	5	9	CEMBA191126_9J	83177	0.2148621350595942	51847	0.1339307394644527	snm3C-seq	1162050	True	0.5109947907725286	9J	HPF	HIP	c4_c6_c0_c0_r3	DG-PIR Ex IMN	-37.596237	33.077507
CEMBA191126_9J_3-CEMBA191126_9J_4-C8-AD004	0.0044409891584485	0.7117771176509105	0.0091287425028664	904904	HPF-2	CEMBA191126_9J_3	15	4	9	CEMBA191126_9J	110905	0.2436647815904067	57090	0.1254300742166387	snm3C-seq	1363692	True	0.5998028725982969	9J	HPF	HIP	c5_c0_c0_c0_r3	DG Glut	12.584499	17.033892
CEMBA191126_9J_3-CEMBA191126_9J_4-C8-AD006	0.0074244990856264	0.7678064702743408	0.0293182472668945	985739	HPF-2	CEMBA191126_9J_3	15	5	9	CEMBA191126_9J	142168	0.2870254282628226	60858	0.1228672662850913	snm3C-seq	1504338	True	0.6533832139455374	9J	HPF	HIP	c22_c8_c0_c0_r0	CA3 Glut	54.216557	32.21636
CEMBA191126_9J_3-CEMBA191126_9J_4-C8-AD008	0.003940543124099	0.7126532481963063	0.0050729536584747	765310	HPF-2	CEMBA191126_9J_4	14	5	9	CEMBA191126_9J	69623	0.1812622200931525	46007	0.1197783916209538	snm3C-seq	1169500	True	0.5407185110475622	9J	HPF	HIP	c4_c2_c3_c0_r1	OB-STR-CTX Inh IMN	-39.209824	27.788515
CEMBA191126_9J_3-CEMBA191126_9J_4-C8-AD010	0.0043637383050889	0.7106000524041337	0.0086307187067981	963246	HPF-2	CEMBA191126_9J_4	15	4	9	CEMBA191126_9J	113922	0.2346430160325594	57381	0.1181865741732439	snm3C-seq	1433360	True	0.6805672771720219	9J	HPF	HIP	c5_c0_c0_c0_r3	DG Glut	12.114197	19.01807
CEMBA191126_9J_3-CEMBA191126_9J_4-C9-AD001	0.0047773684683412	0.7014357328006869	0.0090286230019106	1455869	HPF-2	CEMBA191126_9J_3	16	4	9	CEMBA191126_9J	188731	0.2497046242675145	98122	0.1298224305618952	snm3C-seq	2419454	True	0.9650022635846564	9J	HPF	HIP	c5_c0_c0_c0_r3	DG Glut	12.117598	15.348645
CEMBA191126_9J_3-CEMBA191126_9J_4-C9-AD002	0.0043302360825131	0.7010498672209432	0.0086452999874517	1457200	HPF-2	CEMBA191126_9J_3	16	5	9	CEMBA191126_9J	178668	0.235126908363042	84954	0.1117993785852747	snm3C-seq	2446036	True	0.9658844981901266	9J	HPF	HIP	c5_c0_c0_c0_r3	DG Glut	10.859024	16.720255
CEMBA191126_9J_3-CEMBA191126_9J_4-C9-AD004	0.0052508615302436	0.7436573312655775	0.0150556949619786	3151016	HPF-2	CEMBA191126_9J_3	17	4	9	CEMBA191126_9J	352839	0.213727830005815	228704	0.1385345997286295	snm3C-seq	5270144	True	2.088606579707013	9J	HPF	HIP	c5_c0_c0_c0_r3	DG Glut	16.98905	-59.868618
CEMBA191126_9J_3-CEMBA191126_9J_4-C9-AD006	0.0045171692353422	0.6989106993227929	0.0081991647418111	1900637	HPF-2	CEMBA191126_9J_3	17	5	9	CEMBA191126_9J	239270	0.2417305755283026	128981	0.1303073990145693	snm3C-seq	3323792	True	1.2598104686979053	9J	HPF	HIP	c5_c0_c0_c0_r3	DG Glut	9.911216	17.800852
CEMBA191126_9J_3-CEMBA191126_9J_4-C9-AD007	0.0044484803101156	0.7020928443810263	0.0079990989972208	1812475	HPF-2	CEMBA191126_9J_4	16	4	9	CEMBA191126_9J	215438	0.2274196017164301	112439	0.1186923040382555	snm3C-seq	3006238	True	1.2805775219335045	9J	HPF	HIP	c5_c0_c0_c0_r3	DG Glut	10.637065	19.132631
CEMBA191126_9J_3-CEMBA191126_9J_4-C9-AD008	0.0042492712789298	0.6773835681714395	0.0052861060719883	1456967	HPF-2	CEMBA191126_9J_4	16	5	9	CEMBA191126_9J	119300	0.1576182599366884	85991	0.1136106604376846	snm3C-seq	2544728	True	1.0293985795108302	9J	HPF	HIP	c11_c0_c1_c1_r8	Microglia NN	-23.893862	27.18459
CEMBA191126_9J_3-CEMBA191126_9J_4-C9-AD010	0.0048951858722065	0.7201674051902638	0.0111603902985891	1698043	HPF-2	CEMBA191126_9J_4	17	4	9	CEMBA191126_9J	201381	0.2274987686342911	108899	0.1230224718593396	snm3C-seq	2784534	True	1.1997272773839824	9J	HPF	HIP	c5_c0_c0_c0_r3	DG Glut	13.747537	13.039998
CEMBA191126_9J_3-CEMBA191126_9J_4-C9-AD012	0.0078346504534748	0.7871079770867511	0.0346991694162719	1512776	HPF-2	CEMBA191126_9J_4	17	5	9	CEMBA191126_9J	228861	0.2900473609303375	95165	0.1206075176763868	snm3C-seq	2489136	True	1.0688296066541492	9J	HPF	HIP	c9_c4_c2_c2_r1	Sst Gaba	6.8265715	-32.936558
CEMBA191126_9J_3-CEMBA191126_9J_4-D1-AD001	0.004393346593517	0.7044756915398903	0.0090221296201288	668695	HPF-2	CEMBA191126_9J_3	0	6	9	CEMBA191126_9J	71284	0.2145150660692199	41666	0.1253855667869384	snm3C-seq	1036424	True	0.4432350634897383	9J	HPF	HIP	c5_c0_c0_c1_r2	DG Glut	8.697598	25.737015
CEMBA191126_9J_3-CEMBA191126_9J_4-D1-AD002	0.0042792602220221	0.7107548521026533	0.0086130173354417	1069615	HPF-2	CEMBA191126_9J_3	0	7	9	CEMBA191126_9J	134442	0.2514457353612281	67978	0.1271386783771854	snm3C-seq	1630392	True	0.708979239316245	9J	HPF	HIP	c5_c0_c0_c0_r3	DG Glut	11.728117	18.82684
CEMBA191126_9J_3-CEMBA191126_9J_4-D1-AD004	0.0045810210399397	0.7423538394415358	0.0109739169485603	2203976	HPF-2	CEMBA191126_9J_3	1	6	9	CEMBA191126_9J	197782	0.1782473393397398	137512	0.1239301257307859	snm3C-seq	3247252	True	1.460874452911805	9J	HPF	HIP	c45_c0_c0_c0_r2	HPF CR Glut	-19.403666	-2.0284123
CEMBA191126_9J_3-CEMBA191126_9J_4-D1-AD006	0.0038764817860195	0.7066645810780092	0.0047679393322703	1072846	HPF-2	CEMBA191126_9J_3	1	7	9	CEMBA191126_9J	111911	0.2080087581852415	68946	0.1281497961937581	snm3C-seq	1637642	True	0.7111208621639339	9J	HPF	HIP	c4_c6_c0_c0_r3	DG-PIR Ex IMN	-37.592575	33.272015
CEMBA191126_9J_3-CEMBA191126_9J_4-D1-AD008	0.0042518254201711	0.6725001023010926	0.005511683542008	936826	HPF-2	CEMBA191126_9J_4	0	7	9	CEMBA191126_9J	71919	0.1538631044323972	52447	0.1122048170603865	snm3C-seq	1486880	True	0.6619006152155904	9J	HPF	HIP	c11_c0_c0_c0_r15	Microglia NN	-23.752396	30.42578
CEMBA191126_9J_3-CEMBA191126_9J_4-D1-AD010	0.0047055399582615	0.7304951814347245	0.0099381066003785	1056612	HPF-2	CEMBA191126_9J_4	1	6	9	CEMBA191126_9J	121823	0.2296506312314905	61383	0.1157141483700334	snm3C-seq	1573910	True	0.7465336496256246	9J	HPF	HIP	c5_c0_c0_c0_r3	DG Glut	13.559054	14.433523
CEMBA191126_9J_3-CEMBA191126_9J_4-D1-AD012	0.0049651623539652	0.7603885282902745	0.0136862218719404	953476	HPF-2	CEMBA191126_9J_4	1	7	9	CEMBA191126_9J	96320	0.2015383199002351	55580	0.1162946409889438	snm3C-seq	1411860	True	0.6736644275386254	9J	HPF	HIP	c45_c0_c0_c0_r2	HPF CR Glut	-19.396372	-2.0276875
CEMBA191126_9J_3-CEMBA191126_9J_4-D10-AD001	0.0042218011244198	0.7054583752875317	0.0072520537307214	1520484	HPF-2	CEMBA191126_9J_3	18	6	9	CEMBA191126_9J	138954	0.175678990181477	88907	0.1124047669017414	snm3C-seq	2527808	True	1.00783140635885	9J	HPF	HIP	c4_c3_c2_c0_r2	Astro-TE NN	-39.25681	17.523056
CEMBA191126_9J_3-CEMBA191126_9J_4-D10-AD002	0.0037362239867446	0.698545045346307	0.004540662867095	3120263	HPF-2	CEMBA191126_9J_3	18	7	9	CEMBA191126_9J	312417	0.1911255052406771	225432	0.1379112048877504	snm3C-seq	5150242	True	2.0682223867528267	9J	HPF	HIP	c4_c6_c0_c0_r3	DG-PIR Ex IMN	-36.30265	34.292366
CEMBA191126_9J_3-CEMBA191126_9J_4-D10-AD004	0.0047218198823888	0.7037763428994616	0.0079379847715523	1834295	HPF-2	CEMBA191126_9J_3	19	6	9	CEMBA191126_9J	219997	0.2297849183834619	123175	0.1286551967612418	snm3C-seq	3096020	True	1.2158366082951264	9J	HPF	HIP	c5_c0_c0_c1_r2	DG Glut	10.646044	19.779215
CEMBA191126_9J_3-CEMBA191126_9J_4-D10-AD006	0.0047779157557026	0.7138806006479989	0.0093102284758862	1930437	HPF-2	CEMBA191126_9J_3	19	7	9	CEMBA191126_9J	260057	0.2580447669076541	129585	0.1285823151067971	snm3C-seq	3335866	True	1.2795629790232317	9J	HPF	HIP	c5_c0_c0_c0_r3	DG Glut	11.369506	16.179579
CEMBA191126_9J_3-CEMBA191126_9J_4-D10-AD007	0.0043215895530473	0.7028416289360314	0.007884174174231	1892069	HPF-2	CEMBA191126_9J_4	18	6	9	CEMBA191126_9J	244038	0.2469203006697176	122408	0.1238537447626139	snm3C-seq	3128298	True	1.3368134905845344	9J	HPF	HIP	c5_c0_c0_c1_r2	DG Glut	8.815414	19.7109
CEMBA191126_9J_3-CEMBA191126_9J_4-D10-AD010	0.0049152190503481	0.7219974625911172	0.0108720469997017	1793950	HPF-2	CEMBA191126_9J_4	19	6	9	CEMBA191126_9J	246758	0.2633990235071337	122694	0.1309683162863383	snm3C-seq	2989494	True	1.267488955970488	9J	HPF	HIP	c5_c0_c0_c0_r3	DG Glut	13.473537	12.948128
CEMBA191126_9J_3-CEMBA191126_9J_4-D10-AD012	0.0048825715969041	0.7245276803723062	0.0118734226242534	1511105	HPF-2	CEMBA191126_9J_4	19	7	9	CEMBA191126_9J	213496	0.2713917253845636	99732	0.1267772677523386	snm3C-seq	2485600	True	1.067648986210198	9J	HPF	HIP	c5_c0_c0_c0_r3	DG Glut	14.020656	13.268039
CEMBA191126_9J_3-CEMBA191126_9J_4-D11-AD001	0.0045206760372835	0.7007665094339622	0.0071210883895572	1478411	HPF-2	CEMBA191126_9J_3	20	6	9	CEMBA191126_9J	165561	0.2128791356305522	93739	0.1205300601885247	snm3C-seq	2497854	True	0.9799439108247072	9J	HPF	HIP	c4_c3_c2_c0_r2	Astro-TE NN	-40.36667	17.98121
CEMBA191126_9J_3-CEMBA191126_9J_4-D11-AD002	0.0044218139009256	0.7096236120016493	0.0089579748596893	1558817	HPF-2	CEMBA191126_9J_3	20	7	9	CEMBA191126_9J	195009	0.2370085793146028	102146	0.1241454411984545	snm3C-seq	2672134	True	1.0332398955635729	9J	HPF	HIP	c5_c0_c0_c0_r3	DG Glut	10.60697	14.714069
CEMBA191126_9J_3-CEMBA191126_9J_4-D11-AD004	0.0044177662759871	0.7043318167455092	0.0078740801910534	1596724	HPF-2	CEMBA191126_9J_3	21	6	9	CEMBA191126_9J	200167	0.2373488904303695	109091	0.1293551274982362	snm3C-seq	2761480	True	1.058366016667672	9J	HPF	HIP	c5_c0_c0_c1_r2	DG Glut	10.340906	20.578554
CEMBA191126_9J_3-CEMBA191126_9J_4-D11-AD006	0.0043393813161313	0.7114637648609293	0.0073143829420314	3660253	HPF-2	CEMBA191126_9J_3	21	7	9	CEMBA191126_9J	425726	0.219374473110877	237730	0.1225010769665202	snm3C-seq	6151950	True	2.42614715355058	9J	HPF	HIP	c5_c0_c1_c0_r3	DG Glut	4.204562	21.282839
CEMBA191126_9J_3-CEMBA191126_9J_4-D11-AD007	0.0045677880367987	0.7079990198645367	0.0091168742874795	1612850	HPF-2	CEMBA191126_9J_4	20	6	9	CEMBA191126_9J	228721	0.2679314242873292	106955	0.1252906619184565	snm3C-seq	2739880	True	1.1395354177301495	9J	HPF	HIP	c5_c0_c0_c0_r3	DG Glut	11.460874	16.505922
CEMBA191126_9J_3-CEMBA191126_9J_4-D11-AD008	0.0046756777886845	0.6877954374186477	0.0082366778991206	1704211	HPF-2	CEMBA191126_9J_4	20	7	9	CEMBA191126_9J	205191	0.2280977128088264	96700	0.1074952060695328	snm3C-seq	2995076	True	1.204085186958065	9J	HPF	HIP	c5_c0_c0_c0_r3	DG Glut	9.885712	19.1177
CEMBA191126_9J_3-CEMBA191126_9J_4-D11-AD010	0.0046388548076449	0.7061249441437863	0.0091907341178839	1584535	HPF-2	CEMBA191126_9J_4	21	6	9	CEMBA191126_9J	189942	0.2262666163168986	107065	0.1275401716101165	snm3C-seq	2716246	True	1.1195298714282431	9J	HPF	HIP	c5_c0_c0_c0_r3	DG Glut	11.944481	14.084693
CEMBA191126_9J_3-CEMBA191126_9J_4-D12-AD001	0.0048179589876552	0.7265717740649528	0.0106103872222802	1091951	HPF-2	CEMBA191126_9J_3	22	6	9	CEMBA191126_9J	133625	0.2389471839549089	68198	0.1219511322833068	snm3C-seq	1770318	True	0.7237843423574024	9J	HPF	HIP	c5_c0_c0_c0_r3	DG Glut	13.718473	13.756513
CEMBA191126_9J_3-CEMBA191126_9J_4-D12-AD002	0.0043695667133059	0.7109476571936408	0.0095459558422193	1286874	HPF-2	CEMBA191126_9J_3	22	7	9	CEMBA191126_9J	166103	0.2509499212113062	81307	0.1228393541593329	snm3C-seq	2080590	True	0.8529863077984634	9J	HPF	HIP	c5_c0_c0_c0_r3	DG Glut	13.567939	13.371044
CEMBA191126_9J_3-CEMBA191126_9J_4-D12-AD004	0.0044579017832483	0.7047380962527601	0.0082489411117378	1681805	HPF-2	CEMBA191126_9J_3	23	6	9	CEMBA191126_9J	199225	0.2296729761167772	106677	0.1229806704640956	snm3C-seq	2699370	True	1.114760759318313	9J	HPF	HIP	c5_c0_c0_c1_r2	DG Glut	10.498185	19.310833
CEMBA191126_9J_3-CEMBA191126_9J_4-D12-AD006	0.0042953464322647	0.7203580949636141	0.0058867709287459	1329610	HPF-2	CEMBA191126_9J_3	23	7	9	CEMBA191126_9J	126569	0.1856787001067987	137252	0.2013508279836163	snm3C-seq	2246086	True	0.8813132635455491	9J	HPF	HIP	c4_c2_c3_c0_r1	OB-STR-CTX Inh IMN	-37.756115	26.258299
CEMBA191126_9J_3-CEMBA191126_9J_4-D12-AD007	0.0038316134992961	0.7256364157481956	0.0051395053494176	1371625	HPF-2	CEMBA191126_9J_4	22	6	9	CEMBA191126_9J	127917	0.1807945138489414	75813	0.1071520945490419	snm3C-seq	2190192	True	0.9691014461010734	9J	HPF	HIP	c11_c0_c1_c0_r16	Microglia NN	-27.365856	30.586117
CEMBA191126_9J_3-CEMBA191126_9J_4-D12-AD008	0.006201020047533	0.7350597838940002	0.020554281585368	1379945	HPF-2	CEMBA191126_9J_4	22	7	9	CEMBA191126_9J	190488	0.2689756254606762	84371	0.1191347617474209	snm3C-seq	2301850	True	0.9749798195862176	9J	HPF	HIP	c22_c0_c3_c3_r2	CA3 Glut	45.104702	43.670635
CEMBA191126_9J_3-CEMBA191126_9J_4-D12-AD010	0.00445976595132	0.6992136435686321	0.0089433241064511	1464732	HPF-2	CEMBA191126_9J_4	23	6	9	CEMBA191126_9J	196146	0.2598266550626498	97262	0.1288390287066952	snm3C-seq	2336146	True	1.03488482591854	9J	HPF	HIP	c5_c0_c0_c0_r3	DG Glut	12.357624	14.992412
CEMBA191126_9J_3-CEMBA191126_9J_4-D12-AD012	0.004481393093402	0.6921241201942956	0.0089266921873939	1338660	HPF-2	CEMBA191126_9J_4	23	7	9	CEMBA191126_9J	178179	0.2584278137069907	84710	0.1228619539851451	snm3C-seq	2103322	True	0.9458105107720134	9J	HPF	HIP	c5_c0_c0_c1_r2	DG Glut	12.387617	19.885141
CEMBA191126_9J_3-CEMBA191126_9J_4-D2-AD001	0.0062561093871687	0.7281133311340285	0.0208591688162539	1542499	HPF-2	CEMBA191126_9J_3	2	6	9	CEMBA191126_9J	217513	0.2738172118135938	99944	0.12581495091097	snm3C-seq	2513368	True	1.0224237390706643	9J	HPF	HIP	c22_c0_c3_c3_r2	CA3 Glut	44.80448	43.573254
CEMBA191126_9J_3-CEMBA191126_9J_4-D2-AD002	0.0042435008665511	0.6975602246925159	0.0076215200733795	1717906	HPF-2	CEMBA191126_9J_3	2	7	9	CEMBA191126_9J	223584	0.2514841551394847	110149	0.1238940541561967	snm3C-seq	2790668	True	1.138689798756387	9J	HPF	HIP	c5_c0_c0_c0_r3	DG Glut	9.051758	17.18145
CEMBA191126_9J_3-CEMBA191126_9J_4-D2-AD008	0.0041690046281751	0.6988969699950954	0.0058220065939527	1663597	HPF-2	CEMBA191126_9J_4	2	7	9	CEMBA191126_9J	146985	0.1710904462424354	111259	0.129505405031038	snm3C-seq	2792966	True	1.175389963313156	9J	HPF	HIP	c4_c3_c0_c0_r3	Astro-TE NN	-36.63636	23.012983
CEMBA191126_9J_3-CEMBA191126_9J_4-D2-AD012	0.0043815706520813	0.7024796851885223	0.0079158931612216	1747080	HPF-2	CEMBA191126_9J_4	3	7	9	CEMBA191126_9J	212301	0.2349590400701221	114239	0.1264312734210893	snm3C-seq	2812726	True	1.234373647647326	9J	HPF	HIP	c5_c0_c0_c1_r2	DG Glut	10.520218	18.987663
CEMBA191126_9J_3-CEMBA191126_9J_4-D3-AD002	0.0042515274591424	0.6930956169134813	0.0080369137371588	2117837	HPF-2	CEMBA191126_9J_3	4	7	9	CEMBA191126_9J	280550	0.2470302221290826	140437	0.1236577554986347	snm3C-seq	3760348	True	1.4037784298610232	9J	HPF	HIP	c5_c0_c0_c0_r3	DG Glut	9.552962	15.68104
CEMBA191126_9J_3-CEMBA191126_9J_4-D3-AD007	0.0043340463547972	0.6920469245475256	0.0079558545373644	2576996	HPF-2	CEMBA191126_9J_4	4	6	9	CEMBA191126_9J	349796	0.2519565027922257	184149	0.132641705544619	snm3C-seq	4581070	True	1.8207385766493625	9J	HPF	HIP	c5_c0_c0_c0_r3	DG Glut	10.938772	18.458452
CEMBA191126_9J_3-CEMBA191126_9J_4-D3-AD008	0.0039970002521098	0.6765578477596302	0.0049833083525691	1824786	HPF-2	CEMBA191126_9J_4	4	7	9	CEMBA191126_9J	170344	0.1741349171462743	119128	0.1217791316970446	snm3C-seq	3347916	True	1.2892756776998038	9J	HPF	HIP	c11_c0_c1_c1_r8	Microglia NN	-24.719702	27.488312
CEMBA191126_9J_3-CEMBA191126_9J_4-D3-AD012	0.0042196520771551	0.6913644342398275	0.0082983247744227	2143501	HPF-2	CEMBA191126_9J_4	5	7	9	CEMBA191126_9J	262671	0.2281334245851977	141548	0.1229364108835218	snm3C-seq	3802956	True	1.5144590677620318	9J	HPF	HIP	c5_c0_c0_c1_r2	DG Glut	11.673401	19.54062
CEMBA191126_9J_3-CEMBA191126_9J_4-D4-AD001	0.0048152027993997	0.6991500974904379	0.0090720267395651	1547238	HPF-2	CEMBA191126_9J_3	6	6	9	CEMBA191126_9J	188336	0.231757364549993	105946	0.1303721314279456	snm3C-seq	2664042	True	1.0255649184811249	9J	HPF	HIP	c5_c0_c0_c0_r3	DG Glut	12.385362	14.028863
CEMBA191126_9J_3-CEMBA191126_9J_4-D4-AD002	0.0042508497447222	0.6873252712946781	0.0083093614943209	2627730	HPF-2	CEMBA191126_9J_3	6	7	9	CEMBA191126_9J	317506	0.2284819085326845	180288	0.1297378516486007	snm3C-seq	4490674	True	1.741753824066114	9J	HPF	HIP	c5_c0_c0_c0_r3	DG Glut	10.491358	17.638039
CEMBA191126_9J_3-CEMBA191126_9J_4-D4-AD004	0.0039755622725008	0.7102591365424721	0.0048642925680216	2360485	HPF-2	CEMBA191126_9J_3	7	6	9	CEMBA191126_9J	35594	0.0282813932682116	82382	0.0654570360235379	snm3C-seq	4240262	True	1.5646142394388696	9J	HPF	HIP	c4_c6_c0_c0_r3	DG-PIR Ex IMN	-36.588703	34.458656
CEMBA191126_9J_3-CEMBA191126_9J_4-D4-AD008	0.0048441933179993	0.6989649483519759	0.0083002530795018	1652175	HPF-2	CEMBA191126_9J_4	6	7	9	CEMBA191126_9J	212735	0.244596648645914	115430	0.132718128907786	snm3C-seq	3011878	True	1.1673199174060265	9J	HPF	HIP	c5_c0_c0_c1_r2	DG Glut	9.111837	18.29428
CEMBA191126_9J_3-CEMBA191126_9J_4-D4-AD010	0.0047193114432776	0.712230044084179	0.0097343736062034	1884306	HPF-2	CEMBA191126_9J_4	7	6	9	CEMBA191126_9J	266627	0.2677168753997524	117996	0.1184783252621421	snm3C-seq	3203486	True	1.331328657247374	9J	HPF	HIP	c5_c0_c0_c0_r3	DG Glut	12.436212	15.086696
CEMBA191126_9J_3-CEMBA191126_9J_4-D4-AD012	0.0043484291348665	0.6986582811900511	0.0079170079835771	1722833	HPF-2	CEMBA191126_9J_4	7	7	9	CEMBA191126_9J	204377	0.2248824570843195	110726	0.1218353089785952	snm3C-seq	2903886	True	1.2172422868427235	9J	HPF	HIP	c5_c0_c0_c0_r3	DG Glut	10.219956	18.844797
CEMBA191126_9J_3-CEMBA191126_9J_4-D5-AD001	0.0047668654757944	0.6996886936171153	0.0085116329598708	1599865	HPF-2	CEMBA191126_9J_3	8	6	9	CEMBA191126_9J	189303	0.2242397823262051	102526	0.1214476681445962	snm3C-seq	2735418	True	1.0604479842828347	9J	HPF	HIP	c5_c0_c0_c1_r2	DG Glut	11.860579	19.131592
CEMBA191126_9J_3-CEMBA191126_9J_4-D5-AD002	0.004376819845831	0.6937550007786447	0.0076019544901089	1836681	HPF-2	CEMBA191126_9J_3	8	7	9	CEMBA191126_9J	253286	0.260200569945738	125192	0.128609673462595	snm3C-seq	3200202	True	1.2174181347929864	9J	HPF	HIP	c5_c0_c0_c1_r2	DG Glut	8.720445	19.23967
CEMBA191126_9J_3-CEMBA191126_9J_4-D5-AD004	0.0042025525564091	0.6782572409582542	0.0056547993700232	2169854	HPF-2	CEMBA191126_9J_3	9	6	9	CEMBA191126_9J	183988	0.1598029431715831	125138	0.1086887226482464	snm3C-seq	3780466	True	1.4382571657533894	9J	HPF	HIP	c11_c0_c1_c1_r8	Microglia NN	-24.916971	25.487604
CEMBA191126_9J_3-CEMBA191126_9J_4-D5-AD006	0.0047596571628089	0.7015077267651707	0.0081825000106692	4557054	HPF-2	CEMBA191126_9J_3	9	7	9	CEMBA191126_9J	495463	0.2045528483479317	293472	0.1211604771907574	snm3C-seq	7851686	True	3.0205790667137724	9J	HPF	HIP	c5_c0_c2_c0_r3	DG Glut	-28.352247	23.096853
CEMBA191126_9J_3-CEMBA191126_9J_4-D5-AD007	0.0044262679037924	0.7174529612183285	0.0100098087072466	2079634	HPF-2	CEMBA191126_9J_4	8	6	9	CEMBA191126_9J	271499	0.2456933373875145	135384	0.1225159090415481	snm3C-seq	3569656	True	1.4693347793755287	9J	HPF	HIP	c5_c0_c0_c0_r3	DG Glut	13.468081	12.864877
CEMBA191126_9J_3-CEMBA191126_9J_4-D5-AD010	0.0045919879210569	0.7103951209514366	0.0094500435130224	1761670	HPF-2	CEMBA191126_9J_4	9	6	9	CEMBA191126_9J	192658	0.2061318054641651	119769	0.1281452117671604	snm3C-seq	3099932	True	1.244681997304568	9J	HPF	HIP	c5_c0_c0_c0_r3	DG Glut	13.062967	13.572171
CEMBA191126_9J_3-CEMBA191126_9J_4-D5-AD012	0.0043795875623527	0.6964989653631735	0.0088365231493257	1890992	HPF-2	CEMBA191126_9J_4	9	7	9	CEMBA191126_9J	252092	0.2516184540694413	122207	0.1219774384608167	snm3C-seq	3208586	True	1.336052552093729	9J	HPF	HIP	c5_c0_c0_c0_r3	DG Glut	10.324639	16.236515
CEMBA191126_9J_3-CEMBA191126_9J_4-D6-AD001	0.0048272391788369	0.699333886751012	0.0085122731990226	1797099	HPF-2	CEMBA191126_9J_3	10	6	9	CEMBA191126_9J	22492	0.023887635079521	60063	0.0637899264530175	snm3C-seq	3065236	True	1.191181763527984	9J	HPF	HIP	c5_c0_c0_c0_r3	DG Glut	9.589643	17.021059
CEMBA191126_9J_3-CEMBA191126_9J_4-D6-AD002	0.0045260880798828	0.7019130692751103	0.0093339833326352	1472510	HPF-2	CEMBA191126_9J_3	10	7	9	CEMBA191126_9J	182843	0.2374834235809221	98816	0.1283459688616594	snm3C-seq	2542896	True	0.9760325160787424	9J	HPF	HIP	c5_c0_c0_c0_r3	DG Glut	13.2828455	15.007505
CEMBA191126_9J_3-CEMBA191126_9J_4-D6-AD004	0.0045653245077846	0.7299289353671461	0.0106646333375956	1901430	HPF-2	CEMBA191126_9J_3	11	6	9	CEMBA191126_9J	157986	0.1589009516797721	113934	0.1145938312805131	snm3C-seq	3219290	True	1.2603360975800524	9J	HPF	HIP	c1_c1_c0_c1_r13	Oligo NN	-10.059326	47.731476
CEMBA191126_9J_3-CEMBA191126_9J_4-D6-AD007	0.0045798933529061	0.7262905926501597	0.0105017192551198	1666702	HPF-2	CEMBA191126_9J_4	10	6	9	CEMBA191126_9J	149928	0.1718872886777354	109732	0.1258039589748763	snm3C-seq	2777248	True	1.1775837553409652	9J	HPF	HIP	c1_c1_c0_c1_r13	Oligo NN	-11.162035	49.024776
CEMBA191126_9J_3-CEMBA191126_9J_4-D6-AD008	0.0047162876947917	0.7124493535089462	0.0097048748509548	1809030	HPF-2	CEMBA191126_9J_4	10	7	9	CEMBA191126_9J	232182	0.2454718457276975	115879	0.1225117882139005	snm3C-seq	3125206	True	1.278143507912312	9J	HPF	HIP	c5_c0_c0_c0_r3	DG Glut	12.854064	14.523739
CEMBA191126_9J_3-CEMBA191126_9J_4-D6-AD010	0.0045071754066616	0.7120156484364285	0.0096267677968194	1988083	HPF-2	CEMBA191126_9J_4	11	6	9	CEMBA191126_9J	244605	0.2348146384638867	127616	0.122508145386265	snm3C-seq	3274182	True	1.404650768445428	9J	HPF	HIP	c5_c0_c0_c0_r3	DG Glut	12.573324	14.251442
CEMBA191126_9J_3-CEMBA191126_9J_4-D6-AD012	0.0043853901452748	0.6998681138188183	0.0087695406153664	1760239	HPF-2	CEMBA191126_9J_4	11	7	9	CEMBA191126_9J	218333	0.2369463180113843	115085	0.124896222780524	snm3C-seq	2905856	True	1.2436709453265342	9J	HPF	HIP	c5_c0_c0_c0_r3	DG Glut	12.5608635	18.693127
CEMBA191126_9J_3-CEMBA191126_9J_4-D7-AD001	0.0044293088055512	0.6965183060295668	0.0086038747062389	1015771	HPF-2	CEMBA191126_9J_3	12	6	9	CEMBA191126_9J	116320	0.2241712582074393	64306	0.1239301661819772	snm3C-seq	1605700	True	0.673289502203598	9J	HPF	HIP	c5_c0_c0_c0_r3	DG Glut	12.319347	17.763132
CEMBA191126_9J_3-CEMBA191126_9J_4-D7-AD006	0.0045650300470577	0.7175966031738501	0.0101624695255054	1296496	HPF-2	CEMBA191126_9J_3	13	7	9	CEMBA191126_9J	143548	0.2154644219829307	82637	0.1240374887800836	snm3C-seq	2087612	True	0.8593641149914262	9J	HPF	HIP	c5_c0_c0_c0_r3	DG Glut	13.843335	14.153609
CEMBA191126_9J_3-CEMBA191126_9J_4-D7-AD007	0.0041890887053099	0.7034180337839198	0.0080483962194453	1388806	HPF-2	CEMBA191126_9J_4	12	6	9	CEMBA191126_9J	170218	0.2379919074530288	86261	0.1206066334277557	snm3C-seq	2185032	True	0.9812404286549512	9J	HPF	HIP	c5_c0_c0_c0_r3	DG Glut	11.235299	17.607967
CEMBA191126_9J_3-CEMBA191126_9J_4-D7-AD010	0.0047608625990722	0.7056165122070187	0.0096647569120464	1205780	HPF-2	CEMBA191126_9J_4	13	6	9	CEMBA191126_9J	166870	0.2690874376948171	77388	0.1247925848164829	snm3C-seq	1897560	True	0.8519261034756237	9J	HPF	HIP	c5_c0_c0_c0_r3	DG Glut	13.580177	14.737844
CEMBA191126_9J_3-CEMBA191126_9J_4-D8-AD004	0.0045292287848694	0.6994294713756488	0.0089100700169923	1817124	HPF-2	CEMBA191126_9J_3	15	6	9	CEMBA191126_9J	240372	0.2521806092067136	114655	0.1202875865266992	snm3C-seq	3095504	True	1.2044550527650533	9J	HPF	HIP	c5_c0_c0_c0_r3	DG Glut	11.770845	15.08
CEMBA191126_9J_3-CEMBA191126_9J_4-D8-AD006	0.0045785832028035	0.7192088869111944	0.0096970734289685	2017521	HPF-2	CEMBA191126_9J_3	15	7	9	CEMBA191126_9J	236517	0.2237100472169254	133460	0.1262333908411271	snm3C-seq	3510148	True	1.337285382015538	9J	HPF	HIP	c5_c0_c0_c0_r3	DG Glut	13.354185	13.144043
CEMBA191126_9J_3-CEMBA191126_9J_4-D8-AD007	0.0037495977005734	0.7116476228741101	0.0045827965216218	1973129	HPF-2	CEMBA191126_9J_4	14	6	9	CEMBA191126_9J	214986	0.2072174189630743	117345	0.113104704623659	snm3C-seq	3290728	True	1.3940852399482109	9J	HPF	HIP	c4_c6_c0_c0_r3	DG-PIR Ex IMN	-36.86207	33.85539
CEMBA191126_9J_3-CEMBA191126_9J_4-D8-AD008	0.004605783765086	0.6965597219593558	0.0083068099395673	1727659	HPF-2	CEMBA191126_9J_4	14	7	9	CEMBA191126_9J	214766	0.2376321540206356	114650	0.1268567951094022	snm3C-seq	2978242	True	1.220652026078217	9J	HPF	HIP	c5_c0_c0_c0_r3	DG Glut	10.598089	15.985747
CEMBA191126_9J_3-CEMBA191126_9J_4-D8-AD010	0.0045093007696684	0.7169492678998627	0.0102057765407892	1934950	HPF-2	CEMBA191126_9J_4	15	6	9	CEMBA191126_9J	229483	0.2258564234093166	127044	0.1250362922552573	snm3C-seq	3218664	True	1.3671104296970906	9J	HPF	HIP	c5_c0_c0_c0_r3	DG Glut	13.645835	13.105476
CEMBA191126_9J_3-CEMBA191126_9J_4-D9-AD002	0.0044246511458328	0.7043672901896206	0.0092470647467802	1368709	HPF-2	CEMBA191126_9J_3	16	7	9	CEMBA191126_9J	164738	0.2314190992610906	94823	0.1332045626949119	snm3C-seq	2266084	True	0.9072294850626612	9J	HPF	HIP	c5_c0_c0_c0_r3	DG Glut	12.076024	15.787156
CEMBA191126_9J_3-CEMBA191126_9J_4-D9-AD004	0.0045567276893284	0.7097861932161859	0.0093084676177819	1681984	HPF-2	CEMBA191126_9J_3	17	6	9	CEMBA191126_9J	217678	0.2485643586402829	107618	0.1228879314774573	snm3C-seq	2759738	True	1.1148794069474484	9J	HPF	HIP	c5_c0_c0_c0_r3	DG Glut	11.381766	13.832222
CEMBA191126_9J_3-CEMBA191126_9J_4-D9-AD006	0.0041137734730646	0.7146889531362729	0.0057970835065912	1639483	HPF-2	CEMBA191126_9J_3	17	7	9	CEMBA191126_9J	156949	0.1840355339175135	106610	0.1250089409358844	snm3C-seq	2736676	True	1.0867082176408476	9J	HPF	HIP	c4_c3_c0_c0_r3	Astro-TE NN	-39.14872	22.13465
CEMBA191126_9J_3-CEMBA191126_9J_4-D9-AD007	0.0042603523349601	0.6979755859882716	0.0087172515505253	1821933	HPF-2	CEMBA191126_9J_4	16	6	9	CEMBA191126_9J	224343	0.2362126875493551	114432	0.1204864438010002	snm3C-seq	2980992	True	1.287259932561208	9J	HPF	HIP	c5_c0_c0_c0_r3	DG Glut	11.85691	14.457826
CEMBA191126_9J_3-CEMBA191126_9J_4-D9-AD008	0.0046791125574732	0.7003659559328064	0.0085412170267946	1436602	HPF-2	CEMBA191126_9J_4	16	7	9	CEMBA191126_9J	161664	0.2174683309321743	99015	0.1331937029100433	snm3C-seq	2455770	True	1.0150099886424455	9J	HPF	HIP	c5_c0_c0_c0_r3	DG Glut	12.450125	17.614239
CEMBA191126_9J_3-CEMBA191126_9J_4-D9-AD010	0.0044339118149725	0.7046827558608829	0.0081466382866905	1649217	HPF-2	CEMBA191126_9J_4	17	6	9	CEMBA191126_9J	185006	0.2153285691007705	100202	0.1166251542168113	snm3C-seq	2679138	True	1.1652299860635915	9J	HPF	HIP	c5_c0_c0_c1_r2	DG Glut	10.440598	18.817951
CEMBA191126_9J_3-CEMBA191126_9J_4-D9-AD012	0.0047132197551975	0.7160629447796008	0.0099059110412205	1496698	HPF-2	CEMBA191126_9J_4	17	7	9	CEMBA191126_9J	217234	0.2789399884948843	92062	0.1182124953774088	snm3C-seq	2410224	True	1.057469932508218	9J	HPF	HIP	c5_c0_c0_c0_r3	DG Glut	13.535829	13.448497
CEMBA191126_9J_3-CEMBA191126_9J_4-E1-AD001	0.004441331943477	0.7000014804391138	0.0074908789287687	1531275	HPF-2	CEMBA191126_9J_3	0	8	9	CEMBA191126_9J	112329	0.1434639842549653	98089	0.1252769877020653	snm3C-seq	2487024	True	1.014984068738736	9J	HPF	HIP	c20_c0_c0_c0_r1	VLMC NN	-48.66873	43.74393
CEMBA191126_9J_3-CEMBA191126_9J_4-E1-AD004	0.0043585421745094	0.7147605474472271	0.0086945467718314	1925705	HPF-2	CEMBA191126_9J_3	1	8	9	CEMBA191126_9J	217650	0.2209689536843387	116960	0.1187435277873662	snm3C-seq	3250810	True	1.27642643946419	9J	HPF	HIP	c5_c0_c0_c0_r3	DG Glut	11.544617	15.150985
CEMBA191126_9J_3-CEMBA191126_9J_4-E1-AD006	0.0043996395196136	0.7019305195032685	0.0081982862448244	4114554	HPF-2	CEMBA191126_9J_3	1	9	9	CEMBA191126_9J	521120	0.2456332366581398	270784	0.127635765956474	snm3C-seq	6586684	True	2.727274173460182	9J	HPF	HIP	c5_c0_c0_c0_r3	DG Glut	9.807102	17.28127
CEMBA191126_9J_3-CEMBA191126_9J_4-E1-AD007	0.0043077013956033	0.7035934959677176	0.0078592159832817	1814502	HPF-2	CEMBA191126_9J_4	0	8	9	CEMBA191126_9J	249409	0.2670251855404763	112733	0.1206955251876817	snm3C-seq	2884998	True	1.2820096689352336	9J	HPF	HIP	c5_c0_c0_c1_r2	DG Glut	10.619342	19.311167
CEMBA191126_9J_3-CEMBA191126_9J_4-E1-AD008	0.0048843740981979	0.7096210927952108	0.009673213802581	1558129	HPF-2	CEMBA191126_9J_4	0	9	9	CEMBA191126_9J	174357	0.2186209689654696	103914	0.1302946217764576	snm3C-seq	2708570	True	1.1008731009656572	9J	HPF	HIP	c5_c0_c0_c0_r3	DG Glut	11.554602	14.877417
CEMBA191126_9J_3-CEMBA191126_9J_4-E1-AD010	0.0045147701752754	0.7053600151804412	0.009118036069826	1778670	HPF-2	CEMBA191126_9J_4	1	8	9	CEMBA191126_9J	197224	0.2155594902397971	110468	0.120737971888867	snm3C-seq	2831366	True	1.2566930969737329	9J	HPF	HIP	c5_c0_c0_c0_r3	DG Glut	11.695549	15.807874
CEMBA191126_9J_3-CEMBA191126_9J_4-E10-AD001	0.0047205074575042	0.7120364305963764	0.009828567469321	1255870	HPF-2	CEMBA191126_9J_3	18	8	9	CEMBA191126_9J	120972	0.1871855019898865	81372	0.125910612934572	snm3C-seq	2000682	True	0.8324357430291204	9J	HPF	HIP	c1_c1_c2_c0_r6	Oligo NN	-17.062727	49.009384
CEMBA191126_9J_3-CEMBA191126_9J_4-E10-AD002	0.0046325155381092	0.7106417443449388	0.0096760331584222	1438082	HPF-2	CEMBA191126_9J_3	18	9	9	CEMBA191126_9J	184881	0.24878119672151	93989	0.1264743045453994	snm3C-seq	2305476	True	0.9532124011297376	9J	HPF	HIP	c5_c0_c0_c0_r3	DG Glut	13.684902	13.969055
CEMBA191126_9J_3-CEMBA191126_9J_4-E10-AD004	0.0045410481227658	0.7494600986514591	0.0056803982798651	1703682	HPF-2	CEMBA191126_9J_3	19	8	9	CEMBA191126_9J	120307	0.1366854735540927	94059	0.1068640973262105	snm3C-seq	2803836	True	1.129261620673587	9J	HPF	HIP	c11_c1_c0_c0_r0	Microglia NN	-26.814558	32.88253
CEMBA191126_9J_3-CEMBA191126_9J_4-E10-AD007	0.0047589569156002	0.72989195159016	0.01116174529153	1706437	HPF-2	CEMBA191126_9J_4	18	8	9	CEMBA191126_9J	220677	0.2495310204926235	112386	0.1270807255358917	snm3C-seq	2749900	True	1.2056579344794514	9J	HPF	HIP	c5_c0_c0_c0_r3	DG Glut	14.199835	13.266721
CEMBA191126_9J_3-CEMBA191126_9J_4-E11-AD001	0.0044073055734107	0.6987643286879053	0.0087641253548898	1103234	HPF-2	CEMBA191126_9J_3	20	8	9	CEMBA191126_9J	132699	0.233193509896301	73434	0.1290464299333451	snm3C-seq	1773768	True	0.7312631200084313	9J	HPF	HIP	c5_c0_c0_c0_r3	DG Glut	12.108946	16.650888
CEMBA191126_9J_3-CEMBA191126_9J_4-E11-AD002	0.0044056891103479	0.7146714962396686	0.0095322955700413	1165115	HPF-2	CEMBA191126_9J_3	20	9	9	CEMBA191126_9J	134824	0.2238511820658716	70038	0.1162855952169459	snm3C-seq	1891538	True	0.7722800693856637	9J	HPF	HIP	c5_c0_c0_c0_r3	DG Glut	13.38315	16.266876
CEMBA191126_9J_3-CEMBA191126_9J_4-E11-AD004	0.0045259040322386	0.7203224731947533	0.0104650465459081	1361399	HPF-2	CEMBA191126_9J_3	21	8	9	CEMBA191126_9J	167495	0.2374949840979955	85009	0.1205362016966864	snm3C-seq	2207348	True	0.9023841545097036	9J	HPF	HIP	c5_c0_c0_c0_r3	DG Glut	14.038499	14.390596
CEMBA191126_9J_3-CEMBA191126_9J_4-E11-AD006	0.0043069079144791	0.7093215654184117	0.0079525588688113	1301594	HPF-2	CEMBA191126_9J_3	21	9	9	CEMBA191126_9J	160445	0.2386235698127687	84191	0.1252139796572458	snm3C-seq	2116312	True	0.8627432524960743	9J	HPF	HIP	c5_c0_c0_c0_r3	DG Glut	9.455675	17.462694
CEMBA191126_9J_3-CEMBA191126_9J_4-E11-AD007	0.0047002425431764	0.7280684657951638	0.0107052691636905	1197557	HPF-2	CEMBA191126_9J_4	20	8	9	CEMBA191126_9J	160031	0.257254787227202	75428	0.121252845329801	snm3C-seq	1922254	True	0.8461162639121211	9J	HPF	HIP	c5_c0_c0_c0_r3	DG Glut	13.944799	13.878106
CEMBA191126_9J_3-CEMBA191126_9J_4-E11-AD010	0.0039055634566184	0.7040386220801109	0.0052813633970438	774424	HPF-2	CEMBA191126_9J_4	21	8	9	CEMBA191126_9J	59286	0.1482598486042027	48095	0.1202738828495619	snm3C-seq	1302684	True	0.5471578735407838	9J	HPF	HIP	c11_c1_c1_c0_r0	Microglia NN	-38.990932	30.438522
CEMBA191126_9J_3-CEMBA191126_9J_4-E11-AD012	0.0051686063614254	0.7322045372981577	0.0124407205548837	1084836	HPF-2	CEMBA191126_9J_4	21	9	9	CEMBA191126_9J	144416	0.2566993963611026	70000	0.1244249788477536	snm3C-seq	1750856	True	0.7664749012175369	9J	HPF	HIP	c5_c0_c0_c0_r3	DG Glut	14.42026	13.44672
CEMBA191126_9J_3-CEMBA191126_9J_4-E12-AD001	0.0046716178967082	0.6922505910398847	0.0083724303721243	1224125	HPF-2	CEMBA191126_9J_3	22	8	9	CEMBA191126_9J	163366	0.2592876517521431	79709	0.1265107760091547	snm3C-seq	1983024	True	0.811394016845312	9J	HPF	HIP	c5_c0_c0_c0_r3	DG Glut	10.830725	18.3082
CEMBA191126_9J_3-CEMBA191126_9J_4-E12-AD002	0.0039119224896134	0.6896504802783643	0.0047093747709448	1293306	HPF-2	CEMBA191126_9J_3	22	9	9	CEMBA191126_9J	140166	0.2097473891189221	98605	0.1475546231188113	snm3C-seq	2122798	True	0.8572496684163325	9J	HPF	HIP	c4_c6_c0_c0_r3	DG-PIR Ex IMN	-37.42483	33.332573
CEMBA191126_9J_3-CEMBA191126_9J_4-E12-AD004	0.0038731371252668	0.6847432653745916	0.0065880644992968	1366931	HPF-2	CEMBA191126_9J_3	23	8	9	CEMBA191126_9J	95050	0.1344888574460558	81876	0.1158486027591085	snm3C-seq	2234306	True	0.9060509628023112	9J	HPF	HIP	c20_c0_c3_c3_r0	Endo NN	-49.673565	40.91376
CEMBA191126_9J_3-CEMBA191126_9J_4-E12-AD007	0.0042228315316645	0.7067063666358482	0.008318300239689	1477823	HPF-2	CEMBA191126_9J_4	22	8	9	CEMBA191126_9J	172874	0.2258783993017491	92409	0.1207422573728573	snm3C-seq	2383134	True	1.0441340791990716	9J	HPF	HIP	c5_c0_c0_c0_r3	DG Glut	11.242612	15.416396
CEMBA191126_9J_3-CEMBA191126_9J_4-E12-AD008	0.0044251274882085	0.6914101323231107	0.0084407552778874	1391569	HPF-2	CEMBA191126_9J_4	22	9	9	CEMBA191126_9J	168831	0.2351730948974858	87723	0.1221937286617514	snm3C-seq	2297090	True	0.9831925856188276	9J	HPF	HIP	c5_c0_c0_c1_r2	DG Glut	12.334751	19.777758
CEMBA191126_9J_3-CEMBA191126_9J_4-E12-AD010	0.0041210255744635	0.7122987032857744	0.0052044593386054	1248458	HPF-2	CEMBA191126_9J_4	23	8	9	CEMBA191126_9J	107935	0.1670574760677609	60247	0.0932478969810941	snm3C-seq	2045054	True	0.8820796159274247	9J	HPF	HIP	c11_c0_c1_c0_r16	Microglia NN	-26.179441	32.50391
CEMBA191126_9J_3-CEMBA191126_9J_4-E2-AD001	0.0049990926452415	0.7041561473731448	0.0099257681813995	1567833	HPF-2	CEMBA191126_9J_3	2	8	9	CEMBA191126_9J	203228	0.2477713405118601	96910	0.1181506515293383	snm3C-seq	2622528	True	1.0392160241908597	9J	HPF	HIP	c5_c0_c0_c0_r3	DG Glut	12.561504	16.34386
CEMBA191126_9J_3-CEMBA191126_9J_4-E2-AD002	0.0042986305096471	0.6900664643356416	0.0089159146649281	1666307	HPF-2	CEMBA191126_9J_3	2	9	9	CEMBA191126_9J	215807	0.2463662724325311	112367	0.1282786885245901	snm3C-seq	2830474	True	1.1044881282773094	9J	HPF	HIP	c5_c0_c0_c0_r3	DG Glut	12.309362	15.910589
CEMBA191126_9J_3-CEMBA191126_9J_4-E2-AD004	0.0061856456410647	0.7405208506833582	0.0198198679495006	2293628	HPF-2	CEMBA191126_9J_3	3	8	9	CEMBA191126_9J	321746	0.2664556526981713	140269	0.1161645147051394	snm3C-seq	3905684	True	1.5202990185388578	9J	HPF	HIP	c22_c0_c3_c3_r2	CA3 Glut	45.139004	43.34594
CEMBA191126_9J_3-CEMBA191126_9J_4-E2-AD007	0.0045494712129976	0.7078244407274612	0.0093070670634691	1996829	HPF-2	CEMBA191126_9J_4	2	8	9	CEMBA191126_9J	270593	0.2569504716578007	123678	0.1174425075064524	snm3C-seq	3347398	True	1.4108301259575762	9J	HPF	HIP	c5_c0_c0_c0_r3	DG Glut	12.066642	14.606227
CEMBA191126_9J_3-CEMBA191126_9J_4-E2-AD008	0.0049359659039174	0.6934389240728989	0.0078511473171772	1797316	HPF-2	CEMBA191126_9J_4	2	9	9	CEMBA191126_9J	210448	0.223021506493066	116182	0.1231234540949659	snm3C-seq	3130452	True	1.2698671537049826	9J	HPF	HIP	c5_c0_c1_c0_r3	DG Glut	8.751209	20.937643
CEMBA191126_9J_3-CEMBA191126_9J_4-E2-AD010	0.0063742190024776	0.7771502275424044	0.023771836308681	923439	HPF-2	CEMBA191126_9J_4	3	8	9	CEMBA191126_9J	92189	0.1897787228961794	61921	0.1274695278227807	snm3C-seq	1676970	True	0.6524422274937605	9J	HPF	HIP	c9_c5_c1_c0_r0	Lamp5 Lhx6 Gaba	27.877567	-43.98262
CEMBA191126_9J_3-CEMBA191126_9J_4-E2-AD012	0.0044010039590671	0.7046771039989774	0.0086138975632073	1896259	HPF-2	CEMBA191126_9J_4	3	9	9	CEMBA191126_9J	252960	0.2536183933491343	124967	0.1252922587035945	snm3C-seq	3156246	True	1.339773873385346	9J	HPF	HIP	c5_c0_c0_c0_r3	DG Glut	10.58437	17.206406
CEMBA191126_9J_3-CEMBA191126_9J_4-E3-AD001	0.0043571681573694	0.7259215758007529	0.0078928788514255	613626	HPF-2	CEMBA191126_9J_3	4	8	9	CEMBA191126_9J	54056	0.172624008839412	34462	0.1100519570930852	snm3C-seq	961964	True	0.4067333523788187	9J	HPF	HIP	c4_c2_c0_c0_r1	Astro-TE NN	-39.950504	28.507181
CEMBA191126_9J_3-CEMBA191126_9J_4-E3-AD002	0.0043243021017817	0.6989879018637956	0.0080468394845266	1370573	HPF-2	CEMBA191126_9J_3	4	9	9	CEMBA191126_9J	171567	0.2431291468153308	82255	0.1165643041569476	snm3C-seq	2199780	True	0.9084650112118696	9J	HPF	HIP	c5_c0_c0_c0_r3	DG Glut	10.726724	18.782406
CEMBA191126_9J_3-CEMBA191126_9J_4-E3-AD004	0.0037500237429144	0.685302011393569	0.004785883117325	1346355	HPF-2	CEMBA191126_9J_3	5	8	9	CEMBA191126_9J	113520	0.1632542708277906	81566	0.1173008972369588	snm3C-seq	2184810	True	0.8924124509749984	9J	HPF	HIP	c11_c0_c0_c0_r15	Microglia NN	-24.034153	29.148016
CEMBA191126_9J_3-CEMBA191126_9J_4-E3-AD007	0.0042595343765426	0.6974416971080786	0.0081616894126336	1587373	HPF-2	CEMBA191126_9J_4	4	8	9	CEMBA191126_9J	205663	0.2513231360309707	106321	0.1299257870688886	snm3C-seq	2600050	True	1.1215350185377193	9J	HPF	HIP	c5_c0_c0_c0_r3	DG Glut	10.921405	14.44065
CEMBA191126_9J_3-CEMBA191126_9J_4-E3-AD008	0.0048147567849112	0.7065784166298862	0.010126595040652	1409508	HPF-2	CEMBA191126_9J_4	4	9	9	CEMBA191126_9J	178348	0.2465573516664754	88334	0.1221174170840516	snm3C-seq	2367932	True	0.9958671219108952	9J	HPF	HIP	c5_c0_c0_c0_r3	DG Glut	13.325074	14.867018
CEMBA191126_9J_3-CEMBA191126_9J_4-E3-AD010	0.0039964218740505	0.6831266502248659	0.0054055444511278	1029897	HPF-2	CEMBA191126_9J_4	5	8	9	CEMBA191126_9J	73375	0.1383676856059891	64465	0.121565558468008	snm3C-seq	1680880	True	0.7276585597631694	9J	HPF	HIP	c20_c3_c3_c3_r0	VLMC NN	-44.615334	38.703617
CEMBA191126_9J_3-CEMBA191126_9J_4-E3-AD012	0.0043431634527506	0.7163935227108164	0.0087882839779215	1397444	HPF-2	CEMBA191126_9J_4	5	9	9	CEMBA191126_9J	185000	0.2564550427378863	90693	0.1257225794109574	snm3C-seq	2211732	True	0.9873434803574362	9J	HPF	HIP	c5_c0_c0_c0_r3	DG Glut	12.551938	16.857615
CEMBA191126_9J_3-CEMBA191126_9J_4-E4-AD001	0.0043434230432368	0.6889378384314567	0.0066143390664478	3256426	HPF-2	CEMBA191126_9J_3	6	8	9	CEMBA191126_9J	333342	0.1966145042287731	193334	0.114033840801836	snm3C-seq	5651720	True	2.1584761137134785	9J	HPF	HIP	c5_c0_c1_c0_r3	DG Glut	-28.343897	23.120213
CEMBA191126_9J_3-CEMBA191126_9J_4-E4-AD004	0.0045853662551009	0.7091874627494898	0.0100090350186185	1998359	HPF-2	CEMBA191126_9J_3	7	8	9	CEMBA191126_9J	251408	0.2398768785702495	129260	0.1233313391936233	snm3C-seq	3385178	True	1.324584120174803	9J	HPF	HIP	c5_c0_c0_c0_r3	DG Glut	11.86027	15.491134
CEMBA191126_9J_3-CEMBA191126_9J_4-E4-AD006	0.0047570450355543	0.720116965972111	0.0098332940898855	2048169	HPF-2	CEMBA191126_9J_3	7	9	9	CEMBA191126_9J	258981	0.2411018511277691	135804	0.1264285634488845	snm3C-seq	3535638	True	1.3575999771984444	9J	HPF	HIP	c5_c0_c0_c0_r3	DG Glut	11.946703	15.075864
CEMBA191126_9J_3-CEMBA191126_9J_4-E4-AD007	0.0045172014066425	0.7075905298154828	0.0097192110906252	1938585	HPF-2	CEMBA191126_9J_4	6	8	9	CEMBA191126_9J	245208	0.2408193089143449	117340	0.1152398686340137	snm3C-seq	3253440	True	1.369678685420468	9J	HPF	HIP	c5_c0_c0_c0_r3	DG Glut	12.806502	13.272346
CEMBA191126_9J_3-CEMBA191126_9J_4-E4-AD008	0.0080608988931653	0.7844387850611139	0.0339601416888649	1465954	HPF-2	CEMBA191126_9J_4	6	9	9	CEMBA191126_9J	187377	0.2449017201425675	105010	0.1372480594318994	snm3C-seq	2663626	True	1.0357482120241706	9J	HPF	HIP	c9_c8_c0_c0_r0	Pvalb Gaba	9.949418	-33.436096
CEMBA191126_9J_3-CEMBA191126_9J_4-E4-AD010	0.0042802144361515	0.6988758118754455	0.0082421760969483	1524882	HPF-2	CEMBA191126_9J_4	7	8	9	CEMBA191126_9J	185738	0.2326211680779303	98649	0.1235495461872085	snm3C-seq	2564044	True	1.0773829226891438	9J	HPF	HIP	c5_c0_c0_c1_r2	DG Glut	12.536859	18.784893
CEMBA191126_9J_3-CEMBA191126_9J_4-E4-AD012	0.0044003870071838	0.7078801783432396	0.0086407690582237	1572230	HPF-2	CEMBA191126_9J_4	7	9	9	CEMBA191126_9J	188386	0.2288821120925316	99669	0.1210941961194066	snm3C-seq	2610692	True	1.110835954873592	9J	HPF	HIP	c5_c0_c0_c0_r3	DG Glut	11.371846	14.942738
CEMBA191126_9J_3-CEMBA191126_9J_4-E5-AD001	0.0047513692672562	0.698752224517068	0.0073386995088473	3610364	HPF-2	CEMBA191126_9J_3	8	8	9	CEMBA191126_9J	438752	0.2319556508104004	262498	0.1387751951590613	snm3C-seq	6025466	True	2.393078932489499	9J	HPF	HIP	c5_c0_c1_c0_r3	DG Glut	5.995511	20.770758
CEMBA191126_9J_3-CEMBA191126_9J_4-E5-AD004	0.0046809041095627	0.7067418399505884	0.0092005712086582	2362543	HPF-2	CEMBA191126_9J_3	9	8	9	CEMBA191126_9J	322239	0.2596641052584078	179396	0.1445594786072987	snm3C-seq	4060866	True	1.5659783557559677	9J	HPF	HIP	c5_c0_c0_c0_r3	DG Glut	10.878308	14.368756
CEMBA191126_9J_3-CEMBA191126_9J_4-E5-AD006	0.0049069136526866	0.7070849678718115	0.0092184675754941	2252019	HPF-2	CEMBA191126_9J_3	9	9	9	CEMBA191126_9J	304209	0.2575316465876373	152998	0.1295222260505617	snm3C-seq	3956210	True	1.492719078870183	9J	HPF	HIP	c5_c0_c0_c0_r3	DG Glut	11.213175	16.26587
CEMBA191126_9J_3-CEMBA191126_9J_4-E5-AD007	0.003821331212174	0.7113837959027062	0.0045764088581054	4060628	HPF-2	CEMBA191126_9J_4	8	8	9	CEMBA191126_9J	448531	0.2093465245978	307933	0.1437240756134456	snm3C-seq	6667564	True	2.868976919258915	9J	HPF	HIP	c4_c6_c0_c0_r3	DG-PIR Ex IMN	-36.166946	34.25087
CEMBA191126_9J_3-CEMBA191126_9J_4-E5-AD010	0.0042587955883205	0.7025861128193803	0.0077799595228256	1924485	HPF-2	CEMBA191126_9J_4	9	8	9	CEMBA191126_9J	237453	0.2349563537846839	119203	0.1179496668401565	snm3C-seq	3219882	True	1.3597165380478078	9J	HPF	HIP	c5_c0_c0_c0_r3	DG Glut	10.124979	18.421127
CEMBA191126_9J_3-CEMBA191126_9J_4-E5-AD012	0.0044783368442081	0.702341329503846	0.0083819331223031	1845279	HPF-2	CEMBA191126_9J_4	9	9	9	CEMBA191126_9J	222596	0.2297703493893325	109321	0.112844455271394	snm3C-seq	3083158	True	1.303754705083345	9J	HPF	HIP	c5_c0_c0_c0_r3	DG Glut	10.553576	17.295723
CEMBA191126_9J_3-CEMBA191126_9J_4-E6-AD001	0.0042263150943069	0.7037988269924966	0.00621933495357	4927915	HPF-2	CEMBA191126_9J_3	10	8	9	CEMBA191126_9J	541019	0.2109638055754099	345247	0.1346248856019724	snm3C-seq	7799444	True	3.2663990577124604	9J	HPF	HIP	c5_c0_c1_c1_r2	DG Glut	5.5915647	21.406666
CEMBA191126_9J_3-CEMBA191126_9J_4-E6-AD002	0.0038504469072985	0.6587341973072398	0.0049102261655769	1535119	HPF-2	CEMBA191126_9J_3	10	9	9	CEMBA191126_9J	151903	0.1909024644656973	88470	0.1111837227130487	snm3C-seq	2540500	True	1.0175320100035197	9J	HPF	HIP	c11_c0_c0_c0_r15	Microglia NN	-23.930937	25.067762
CEMBA191126_9J_3-CEMBA191126_9J_4-E6-AD004	0.0042933840848239	0.6974417601188596	0.0079550434930373	1928381	HPF-2	CEMBA191126_9J_3	11	8	9	CEMBA191126_9J	243488	0.2426339285714285	116796	0.1163863201530612	snm3C-seq	3184136	True	1.2782001883779677	9J	HPF	HIP	c5_c0_c0_c0_r3	DG Glut	11.02001	16.80594
CEMBA191126_9J_3-CEMBA191126_9J_4-E6-AD007	0.0041440044627109	0.7055950691017144	0.0079483690904637	1803854	HPF-2	CEMBA191126_9J_4	10	8	9	CEMBA191126_9J	219893	0.2340317969829265	113821	0.1211395231516859	snm3C-seq	2946938	True	1.2744864813306884	9J	HPF	HIP	c5_c0_c0_c0_r3	DG Glut	11.05199	18.511806
CEMBA191126_9J_3-CEMBA191126_9J_4-E6-AD008	0.0045689493116702	0.6993358110843435	0.0079211065918009	1517661	HPF-2	CEMBA191126_9J_4	10	9	9	CEMBA191126_9J	160238	0.2034259366228384	97652	0.1239715271227388	snm3C-seq	2619048	True	1.0722810314708475	9J	HPF	HIP	c5_c0_c0_c0_r3	DG Glut	8.937452	17.663237
CEMBA191126_9J_3-CEMBA191126_9J_4-E6-AD010	0.0044462010564355	0.702060227681967	0.0079388433553658	1670917	HPF-2	CEMBA191126_9J_4	11	8	9	CEMBA191126_9J	209272	0.2404165173196577	108081	0.1241659543963164	snm3C-seq	2762862	True	1.1805618015236434	9J	HPF	HIP	c5_c0_c0_c1_r2	DG Glut	10.08392	19.235228
CEMBA191126_9J_3-CEMBA191126_9J_4-E6-AD012	0.0037516475375236	0.6720271163326165	0.0050710523180412	1019492	HPF-2	CEMBA191126_9J_4	11	9	9	CEMBA191126_9J	90653	0.1715616418653328	62679	0.118620587851226	snm3C-seq	1682242	True	0.7203070602303658	9J	HPF	HIP	c11_c0_c1_c1_r8	Microglia NN	-24.443586	27.507801
CEMBA191126_9J_3-CEMBA191126_9J_4-E7-AD001	0.0051045830994627	0.7208601433937352	0.0117075826698509	1560512	HPF-2	CEMBA191126_9J_3	12	8	9	CEMBA191126_9J	184003	0.2236156110318476	106656	0.1296171617322149	snm3C-seq	2664198	True	1.0343634024428154	9J	HPF	HIP	c5_c0_c0_c0_r3	DG Glut	14.052015	13.247433
CEMBA191126_9J_3-CEMBA191126_9J_4-E7-AD002	0.0042778728509673	0.7030031042300142	0.0083232480669005	1777410	HPF-2	CEMBA191126_9J_3	12	9	9	CEMBA191126_9J	232429	0.2467242001571025	116222	0.123370061354903	snm3C-seq	3066450	True	1.1781311871590123	9J	HPF	HIP	c5_c0_c0_c1_r2	DG Glut	11.447468	18.538235
CEMBA191126_9J_3-CEMBA191126_9J_4-E7-AD004	0.0041761659972891	0.7238979358130035	0.0065304561534734	582425	HPF-2	CEMBA191126_9J_3	13	8	9	CEMBA191126_9J	46455	0.1524969717262637	34617	0.1136365874555607	snm3C-seq	1044972	True	0.3860522089338351	9J	HPF	HIP	c4_c5_c1_c1_r0	DG-PIR Ex IMN	-39.15587	29.85142
CEMBA191126_9J_3-CEMBA191126_9J_4-E7-AD007	0.0043340673547307	0.6998149144931746	0.0088397048280368	1461071	HPF-2	CEMBA191126_9J_4	12	8	9	CEMBA191126_9J	194573	0.2516239497509922	99709	0.1289447785958056	snm3C-seq	2517250	True	1.0322982002780217	9J	HPF	HIP	c5_c0_c0_c0_r3	DG Glut	12.227366	17.54128
CEMBA191126_9J_3-CEMBA191126_9J_4-E7-AD008	0.0047085722197789	0.711284666647266	0.0096679740984196	1683079	HPF-2	CEMBA191126_9J_4	12	9	9	CEMBA191126_9J	220058	0.247539041803949	106020	0.1192598733609079	snm3C-seq	2979152	True	1.1891546835340188	9J	HPF	HIP	c5_c0_c0_c0_r3	DG Glut	13.286497	13.424869
CEMBA191126_9J_3-CEMBA191126_9J_4-E7-AD010	0.0043505425720714	0.6975421537318625	0.0081670940660174	1565223	HPF-2	CEMBA191126_9J_4	13	8	9	CEMBA191126_9J	206206	0.2485934145156487	108084	0.1303015945923464	snm3C-seq	2725984	True	1.105885262204072	9J	HPF	HIP	c5_c0_c0_c0_r3	DG Glut	9.875314	17.647722
CEMBA191126_9J_3-CEMBA191126_9J_4-E7-AD012	0.0039950272068124	0.7239260140118946	0.0053290145203839	1633129	HPF-2	CEMBA191126_9J_4	13	9	9	CEMBA191126_9J	145309	0.1677123513131075	106928	0.1234138718263009	snm3C-seq	2799882	True	1.153863246564914	9J	HPF	HIP	c4_c2_c3_c0_r1	OB-STR-CTX Inh IMN	-36.81796	25.437943
CEMBA191126_9J_3-CEMBA191126_9J_4-E8-AD002	0.004198128189266	0.7031512641095143	0.008626391704466	1332479	HPF-2	CEMBA191126_9J_3	14	9	9	CEMBA191126_9J	147490	0.214737994604251	82433	0.1200182867259626	snm3C-seq	2123010	True	0.8832149397912995	9J	HPF	HIP	c5_c0_c0_c0_r3	DG Glut	11.871909	15.226646
CEMBA191126_9J_3-CEMBA191126_9J_4-E8-AD006	0.0041624736074139	0.7308119297973374	0.0066026984700136	1477068	HPF-2	CEMBA191126_9J_3	15	9	9	CEMBA191126_9J	155648	0.2042498691025619	81880	0.1074474409058758	snm3C-seq	2412034	True	0.9790537221882336	9J	HPF	HIP	c4_c3_c0_c0_r3	Astro-TE NN	-39.65645	20.820951
CEMBA191126_9J_3-CEMBA191126_9J_4-E8-AD007	0.0045653294337694	0.7134071475154204	0.0096928628478556	1335225	HPF-2	CEMBA191126_9J_4	14	8	9	CEMBA191126_9J	188188	0.2728924529259504	81904	0.1187694404767946	snm3C-seq	2134728	True	0.9433835621035674	9J	HPF	HIP	c5_c0_c0_c0_r3	DG Glut	13.131934	14.839392
CEMBA191126_9J_3-CEMBA191126_9J_4-E8-AD008	0.0050135027355282	0.7176533646509373	0.010578061755237	1052498	HPF-2	CEMBA191126_9J_4	14	9	9	CEMBA191126_9J	133752	0.2467630704062166	66284	0.1222893366738864	snm3C-seq	1743238	True	0.7436269635056867	9J	HPF	HIP	c5_c0_c0_c0_r3	DG Glut	13.973892	14.135789
CEMBA191126_9J_3-CEMBA191126_9J_4-E8-AD010	0.0047219992444404	0.7135072457145468	0.0107060865002589	1499100	HPF-2	CEMBA191126_9J_4	15	8	9	CEMBA191126_9J	183286	0.2361488688983773	93934	0.1210261986791145	snm3C-seq	2414592	True	1.0591670302379437	9J	HPF	HIP	c5_c0_c0_c0_r3	DG Glut	13.295165	14.860193
CEMBA191126_9J_3-CEMBA191126_9J_4-E8-AD012	0.0044850742057445	0.701790022512778	0.008673306617437	992617	HPF-2	CEMBA191126_9J_4	15	9	9	CEMBA191126_9J	125943	0.2457481931284244	61686	0.1203657451491547	snm3C-seq	1588610	True	0.7013189247239655	9J	HPF	HIP	c5_c0_c0_c0_r3	DG Glut	12.627923	19.350779
CEMBA191126_9J_3-CEMBA191126_9J_4-E9-AD001	0.0045348599365149	0.6990567255682156	0.0088371518432191	1466559	HPF-2	CEMBA191126_9J_3	16	8	9	CEMBA191126_9J	176431	0.2297835152784398	93992	0.1224150640649949	snm3C-seq	2489242	True	0.9720879795369296	9J	HPF	HIP	c5_c0_c0_c0_r3	DG Glut	11.55918	16.039854
CEMBA191126_9J_3-CEMBA191126_9J_4-E9-AD002	0.0045500431152406	0.7165691366394263	0.0100128170890793	1719117	HPF-2	CEMBA191126_9J_3	16	9	9	CEMBA191126_9J	222079	0.2450764874271929	115241	0.1271748318733294	snm3C-seq	2934398	True	1.1394924930518224	9J	HPF	HIP	c5_c0_c0_c0_r3	DG Glut	13.488328	13.080086
CEMBA191126_9J_3-CEMBA191126_9J_4-E9-AD004	0.0046290465466266	0.714228131682419	0.0089048255965574	2104976	HPF-2	CEMBA191126_9J_3	17	8	9	CEMBA191126_9J	283440	0.255242815667572	135419	0.1219472440547803	snm3C-seq	3621052	True	1.3952536971330358	9J	HPF	HIP	c5_c0_c0_c0_r3	DG Glut	12.599973	17.795378
CEMBA191126_9J_3-CEMBA191126_9J_4-E9-AD006	0.0043817308552847	0.708561216381157	0.0081302503407221	1878184	HPF-2	CEMBA191126_9J_3	17	9	9	CEMBA191126_9J	228420	0.230947956329988	128620	0.1300434556657169	snm3C-seq	3251624	True	1.2449278138544635	9J	HPF	HIP	c5_c0_c0_c0_r3	DG Glut	8.919774	17.017738
CEMBA191126_9J_3-CEMBA191126_9J_4-E9-AD007	0.0045175063429361	0.7038142965054917	0.0088102728193396	1852677	HPF-2	CEMBA191126_9J_4	16	8	9	CEMBA191126_9J	253736	0.2596649293314244	114858	0.1175418326652455	snm3C-seq	3118570	True	1.3089816530452554	9J	HPF	HIP	c5_c0_c0_c0_r3	DG Glut	12.031902	18.18302
CEMBA191126_9J_3-CEMBA191126_9J_4-E9-AD008	0.0046604017341188	0.6982901898574527	0.0084529885700793	1750901	HPF-2	CEMBA191126_9J_4	16	9	9	CEMBA191126_9J	223188	0.2426565800760843	119910	0.1303696906505872	snm3C-seq	3068312	True	1.2370733189317893	9J	HPF	HIP	c5_c0_c0_c0_r3	DG Glut	10.427531	18.068401
CEMBA191126_9J_3-CEMBA191126_9J_4-E9-AD010	0.0053858494386246	0.7611587563130529	0.0161084158030022	1856960	HPF-2	CEMBA191126_9J_4	17	8	9	CEMBA191126_9J	185356	0.1890774218161861	122080	0.1245310195263169	snm3C-seq	3138376	True	1.3120077436266102	9J	HPF	HIP	c45_c0_c0_c0_r2	HPF CR Glut	-19.362276	-2.051099
CEMBA191126_9J_3-CEMBA191126_9J_4-E9-AD012	0.0044375912712555	0.7092247287706266	0.0092674122658824	1844784	HPF-2	CEMBA191126_9J_4	17	9	9	CEMBA191126_9J	227074	0.2337496564382191	119254	0.1227598999836325	snm3C-seq	3113140	True	1.3034049701223895	9J	HPF	HIP	c5_c0_c0_c0_r3	DG Glut	13.330863	13.501154
CEMBA191126_9J_3-CEMBA191126_9J_4-F1-AD001	0.0040528575213844	0.7117111404961436	0.0051087690711555	1426477	HPF-2	CEMBA191126_9J_3	0	10	9	CEMBA191126_9J	111157	0.1529564909876252	75826	0.1043396177085354	snm3C-seq	2274364	True	0.9455201903134484	9J	HPF	HIP	c11_c0_c1_c0_r16	Microglia NN	-25.731165	29.95098
CEMBA191126_9J_3-CEMBA191126_9J_4-F1-AD002	0.0044364996439023	0.7165917733675904	0.0086871300085097	1710447	HPF-2	CEMBA191126_9J_3	0	11	9	CEMBA191126_9J	167402	0.1909850214313666	109416	0.1248301519989869	snm3C-seq	2771236	True	1.133745705651803	9J	HPF	HIP	c20_c0_c0_c0_r1	VLMC NN	-48.286716	44.833946
CEMBA191126_9J_3-CEMBA191126_9J_4-F1-AD004	0.0047474353524041	0.7086163685431196	0.0092381029625601	1794146	HPF-2	CEMBA191126_9J_3	1	10	9	CEMBA191126_9J	225060	0.2451150699045177	118586	0.1291531843939267	snm3C-seq	2919896	True	1.189224409065209	9J	HPF	HIP	c5_c0_c0_c0_r3	DG Glut	11.939069	17.026457
CEMBA191126_9J_3-CEMBA191126_9J_4-F1-AD006	0.0044824047301932	0.7074687762732685	0.0087815334974371	1891943	HPF-2	CEMBA191126_9J_3	1	11	9	CEMBA191126_9J	219006	0.2257675111927105	122272	0.1260469810350177	snm3C-seq	3118902	True	1.2540477732358788	9J	HPF	HIP	c5_c0_c0_c0_r3	DG Glut	11.499028	15.575654
CEMBA191126_9J_3-CEMBA191126_9J_4-F1-AD008	0.0044781441699314	0.7021459411002601	0.0081107794780747	1531273	HPF-2	CEMBA191126_9J_4	0	11	9	CEMBA191126_9J	175147	0.2236511110600337	88243	0.112680462658627	snm3C-seq	2538580	True	1.0818983896294752	9J	HPF	HIP	c5_c0_c0_c0_r3	DG Glut	9.825347	18.035204
CEMBA191126_9J_3-CEMBA191126_9J_4-F1-AD010	0.0045410116788477	0.6975545049831205	0.0081316068637519	1468223	HPF-2	CEMBA191126_9J_4	1	10	9	CEMBA191126_9J	170956	0.2281530593724309	95125	0.1269511439949606	snm3C-seq	2427922	True	1.0373513405623669	9J	HPF	HIP	c5_c0_c0_c1_r2	DG Glut	11.969006	20.948856
CEMBA191126_9J_3-CEMBA191126_9J_4-F10-AD001	0.0045067270696367	0.7111992290953786	0.0089483292498403	1154939	HPF-2	CEMBA191126_9J_3	18	10	9	CEMBA191126_9J	130320	0.2193810129032801	68239	0.1148737027279537	snm3C-seq	1870204	True	0.7655350510947067	9J	HPF	HIP	c5_c0_c0_c0_r3	DG Glut	12.063702	16.64099
CEMBA191126_9J_3-CEMBA191126_9J_4-F10-AD002	0.0042246114669408	0.6985568251742942	0.0088305117124763	1359389	HPF-2	CEMBA191126_9J_3	18	11	9	CEMBA191126_9J	146840	0.2092867801847436	79880	0.1138506401604284	snm3C-seq	2238024	True	0.9010518543166196	9J	HPF	HIP	c5_c0_c0_c0_r3	DG Glut	12.161742	16.609402
CEMBA191126_9J_3-CEMBA191126_9J_4-F10-AD004	0.004288324790305	0.7110199978509348	0.0076307887345667	1380650	HPF-2	CEMBA191126_9J_3	19	10	9	CEMBA191126_9J	165179	0.231341517216266	85109	0.1191994453820351	snm3C-seq	2264128	True	0.915144408747048	9J	HPF	HIP	c5_c0_c0_c1_r2	DG Glut	10.45062	19.182491
CEMBA191126_9J_3-CEMBA191126_9J_4-F10-AD006	0.0040692457047757	0.7276453046530923	0.005926514617554	1574998	HPF-2	CEMBA191126_9J_3	19	11	9	CEMBA191126_9J	151681	0.1865853313503852	102744	0.1263871103451584	snm3C-seq	2606886	True	1.0439652435358584	9J	HPF	HIP	c15_c1_c3_c3_r0	OPC NN	-30.219126	42.881927
CEMBA191126_9J_3-CEMBA191126_9J_4-F10-AD007	0.0040432328044494	0.7033634674867761	0.0085790155270806	1636538	HPF-2	CEMBA191126_9J_4	18	10	9	CEMBA191126_9J	210586	0.2484529648213934	103255	0.1218220151512112	snm3C-seq	2617532	True	1.1562718253162187	9J	HPF	HIP	c5_c0_c0_c0_r3	DG Glut	11.931316	17.005596
CEMBA191126_9J_3-CEMBA191126_9J_4-F10-AD008	0.0046679335721772	0.6960016374536281	0.0093050774545657	1481987	HPF-2	CEMBA191126_9J_4	18	11	9	CEMBA191126_9J	202080	0.2642556563630324	86402	0.1129860313790515	snm3C-seq	2485418	True	1.0470760920827424	9J	HPF	HIP	c5_c0_c0_c1_r2	DG Glut	12.421215	18.44499
CEMBA191126_9J_3-CEMBA191126_9J_4-F10-AD010	0.0043714242437244	0.6979698843775208	0.0085162278438119	1437403	HPF-2	CEMBA191126_9J_4	19	10	9	CEMBA191126_9J	180721	0.242857891561165	91827	0.1233996691496123	snm3C-seq	2310094	True	1.0155759233974455	9J	HPF	HIP	c5_c0_c0_c0_r3	DG Glut	11.305489	15.356908
CEMBA191126_9J_3-CEMBA191126_9J_4-F10-AD012	0.0038836150535831	0.7262108065580617	0.0050797337793263	1287539	HPF-2	CEMBA191126_9J_4	19	11	9	CEMBA191126_9J	130544	0.1961743123815649	74851	0.1124819482785307	snm3C-seq	2053064	True	0.9096917209962854	9J	HPF	HIP	c4_c2_c3_c0_r1	OB-STR-CTX Inh IMN	-37.560226	26.169382
CEMBA191126_9J_3-CEMBA191126_9J_4-F11-AD001	0.0045988398819258	0.7089673731946723	0.0084375588377992	1550434	HPF-2	CEMBA191126_9J_3	20	10	9	CEMBA191126_9J	187407	0.2289930547070122	104746	0.1279893841123368	snm3C-seq	2650844	True	1.0276833420717202	9J	HPF	HIP	c5_c0_c0_c0_r3	DG Glut	10.470522	14.271748
CEMBA191126_9J_3-CEMBA191126_9J_4-F11-AD002	0.0040001724340402	0.7070611119769185	0.0049233928968848	1477333	HPF-2	CEMBA191126_9J_3	20	11	9	CEMBA191126_9J	140722	0.1794058476907817	85924	0.1095441228591316	snm3C-seq	2554538	True	0.9792293737062272	9J	HPF	HIP	c11_c0_c0_c0_r15	Microglia NN	-24.874311	27.392899
CEMBA191126_9J_3-CEMBA191126_9J_4-F11-AD004	0.0044204353932886	0.7007544198206727	0.0083178201516531	1750810	HPF-2	CEMBA191126_9J_3	21	10	9	CEMBA191126_9J	231157	0.2487021936558384	116489	0.125330705264279	snm3C-seq	3016518	True	1.1604997517679492	9J	HPF	HIP	c5_c0_c0_c1_r2	DG Glut	12.888222	20.630753
CEMBA191126_9J_3-CEMBA191126_9J_4-F11-AD012	0.004300864973464	0.7107506033412216	0.0083171902671161	1264062	HPF-2	CEMBA191126_9J_4	21	11	9	CEMBA191126_9J	140409	0.2096241786886787	88971	0.1328296106525254	snm3C-seq	2145660	True	0.8931043923531687	9J	HPF	HIP	c5_c0_c0_c1_r2	DG Glut	12.695135	20.14006
CEMBA191126_9J_3-CEMBA191126_9J_4-F12-AD001	0.0044883824099664	0.7013230800872177	0.0090953541653439	1387975	HPF-2	CEMBA191126_9J_3	22	10	9	CEMBA191126_9J	183455	0.254768180467333	90053	0.1250586735473263	snm3C-seq	2343682	True	0.91999968183876	9J	HPF	HIP	c5_c0_c0_c0_r3	DG Glut	12.6614485	18.232561
CEMBA191126_9J_3-CEMBA191126_9J_4-F12-AD002	0.0040390476021673	0.6893941059388745	0.0070292345650886	1427816	HPF-2	CEMBA191126_9J_3	22	11	9	CEMBA191126_9J	187945	0.252310389638285	87255	0.1171371574018386	snm3C-seq	2456694	True	0.9464077276062542	9J	HPF	HIP	c5_c0_c0_c0_r3	DG Glut	8.268727	18.399523
CEMBA191126_9J_3-CEMBA191126_9J_4-F12-AD004	0.00438495640337	0.7105234593667165	0.0088769888513464	1620569	HPF-2	CEMBA191126_9J_3	23	10	9	CEMBA191126_9J	202565	0.2395025148562145	98594	0.1165725122786938	snm3C-seq	2778548	True	1.074171339107518	9J	HPF	HIP	c5_c0_c0_c0_r3	DG Glut	11.710452	16.766819
CEMBA191126_9J_3-CEMBA191126_9J_4-F12-AD006	0.0043455665684436	0.7104094250795937	0.0085898849233047	1388734	HPF-2	CEMBA191126_9J_3	23	11	9	CEMBA191126_9J	161450	0.2233860032653513	89720	0.1241386944129285	snm3C-seq	2442640	True	0.9205027742997304	9J	HPF	HIP	c5_c0_c0_c0_r3	DG Glut	12.278292	18.6292
CEMBA191126_9J_3-CEMBA191126_9J_4-F12-AD007	0.0041425705181163	0.7006841526958373	0.0083128524575703	1560333	HPF-2	CEMBA191126_9J_4	22	10	9	CEMBA191126_9J	186539	0.2285692230026123	101959	0.1249319949615005	snm3C-seq	2579508	True	1.102430304711001	9J	HPF	HIP	c5_c0_c0_c0_r3	DG Glut	11.628401	15.452609
CEMBA191126_9J_3-CEMBA191126_9J_4-F12-AD008	0.004367803988731	0.7107192718513363	0.0079189852362568	1426380	HPF-2	CEMBA191126_9J_4	22	11	9	CEMBA191126_9J	138496	0.1866701530739464	95468	0.1286753853805418	snm3C-seq	2585640	True	1.0077877850649042	9J	HPF	HIP	c4_c3_c2_c0_r2	Astro-TE NN	-39.889256	16.11007
CEMBA191126_9J_3-CEMBA191126_9J_4-F12-AD010	0.0043376191525121	0.7036750728261816	0.0083102241758241	1482982	HPF-2	CEMBA191126_9J_4	23	10	9	CEMBA191126_9J	185665	0.239400624854134	86310	0.1112900542975806	snm3C-seq	2471058	True	1.047779094681026	9J	HPF	HIP	c5_c0_c0_c0_r3	DG Glut	11.33047	16.59257
CEMBA191126_9J_3-CEMBA191126_9J_4-F2-AD001	0.0044762890081907	0.6982206325039115	0.0087078929099207	1486750	HPF-2	CEMBA191126_9J_3	2	10	9	CEMBA191126_9J	171579	0.2241655474437296	94254	0.1231415237806567	snm3C-seq	2426128	True	0.9854712995362136	9J	HPF	HIP	c5_c0_c0_c0_r3	DG Glut	11.232243	16.181507
CEMBA191126_9J_3-CEMBA191126_9J_4-F2-AD006	0.0042700760822601	0.6975520894697251	0.0080917953378016	2031260	HPF-2	CEMBA191126_9J_3	3	11	9	CEMBA191126_9J	246425	0.2336922763244617	132161	0.1253322712034784	snm3C-seq	3383546	True	1.3463920846786142	9J	HPF	HIP	c5_c0_c0_c0_r3	DG Glut	11.513297	18.042334
CEMBA191126_9J_3-CEMBA191126_9J_4-F2-AD008	0.0045948888082525	0.7003304814513871	0.0081811537280771	1421621	HPF-2	CEMBA191126_9J_4	2	11	9	CEMBA191126_9J	174682	0.2374974677469133	85674	0.1164822823859874	snm3C-seq	2446188	True	1.0044253836928123	9J	HPF	HIP	c5_c0_c0_c1_r2	DG Glut	12.749078	20.43144
CEMBA191126_9J_3-CEMBA191126_9J_4-F2-AD010	0.0042977412061393	0.6942112433627481	0.0081763637900982	2716006	HPF-2	CEMBA191126_9J_4	3	10	9	CEMBA191126_9J	309332	0.218591576367699	178331	0.1260188225118259	snm3C-seq	4383748	True	1.918954045179398	9J	HPF	HIP	c5_c0_c0_c0_r3	DG Glut	10.126721	16.88836
CEMBA191126_9J_3-CEMBA191126_9J_4-F2-AD012	0.0040973227480288	0.6946644581341851	0.0073753604383571	1203064	HPF-2	CEMBA191126_9J_4	3	11	9	CEMBA191126_9J	102929	0.1648882231851786	76720	0.1229024325774748	snm3C-seq	1994722	True	0.8500071536696558	9J	HPF	HIP	c20_c0_c0_c0_r1	VLMC NN	-48.969193	43.638542
CEMBA191126_9J_3-CEMBA191126_9J_4-F3-AD001	0.0044408002147838	0.6985332976661948	0.0080171064963535	1121847	HPF-2	CEMBA191126_9J_3	4	10	9	CEMBA191126_9J	133434	0.231589507190636	71669	0.1243894988597036	snm3C-seq	1859664	True	0.7436004849307568	9J	HPF	HIP	c5_c0_c0_c1_r2	DG Glut	9.866129	20.49363
CEMBA191126_9J_3-CEMBA191126_9J_4-F3-AD002	0.0042312827701234	0.6949067455337168	0.008249070915837	1337122	HPF-2	CEMBA191126_9J_3	4	11	9	CEMBA191126_9J	168131	0.2436063317274604	84814	0.1228876734161625	snm3C-seq	2147860	True	0.8862924869537321	9J	HPF	HIP	c5_c0_c0_c1_r2	DG Glut	12.27329	19.333181
CEMBA191126_9J_3-CEMBA191126_9J_4-F3-AD004	0.0043721625328497	0.7123258201179274	0.0091005098099566	1520823	HPF-2	CEMBA191126_9J_3	5	10	9	CEMBA191126_9J	176601	0.2247698540276977	97266	0.123795814417008	snm3C-seq	2476738	True	1.0080561077346986	9J	HPF	HIP	c5_c0_c0_c0_r3	DG Glut	13.353082	13.373103
CEMBA191126_9J_3-CEMBA191126_9J_4-F3-AD007	0.004127047368242	0.6903030805298211	0.0078761031217019	1511003	HPF-2	CEMBA191126_9J_4	4	10	9	CEMBA191126_9J	172125	0.2198393783574597	90373	0.1154250930445822	snm3C-seq	2412774	True	1.0675769196121827	9J	HPF	HIP	c5_c0_c0_c0_r3	DG Glut	11.754019	15.76202
CEMBA191126_9J_3-CEMBA191126_9J_4-F3-AD008	0.0040142253114485	0.682570613863216	0.0046870535589751	2699801	HPF-2	CEMBA191126_9J_4	4	11	9	CEMBA191126_9J	270199	0.1926828729108414	154294	0.1100293161444171	snm3C-seq	4307108	True	1.9075046410535847	9J	HPF	HIP	c4_c6_c0_c0_r3	DG-PIR Ex IMN	-35.328606	33.282772
CEMBA191126_9J_3-CEMBA191126_9J_4-F3-AD012	0.0042814051347244	0.7003271661384443	0.0078712282345006	1293220	HPF-2	CEMBA191126_9J_4	5	11	9	CEMBA191126_9J	140293	0.2097309240730193	80740	0.1207022075916516	snm3C-seq	2057480	True	0.9137055478916104	9J	HPF	HIP	c5_c0_c0_c1_r2	DG Glut	11.54939	19.4808
CEMBA191126_9J_3-CEMBA191126_9J_4-F4-AD001	0.0040872835097252	0.6893668021398968	0.0048629606386974	1432204	HPF-2	CEMBA191126_9J_3	6	10	9	CEMBA191126_9J	131900	0.1781529630254938	115747	0.1563356407226067	snm3C-seq	2359034	True	0.9493162516098628	9J	HPF	HIP	c4_c6_c0_c0_r3	DG-PIR Ex IMN	-37.367115	33.13863
CEMBA191126_9J_3-CEMBA191126_9J_4-F4-AD002	0.0043937807569438	0.7078321480713983	0.0091046909085942	1539915	HPF-2	CEMBA191126_9J_3	6	11	9	CEMBA191126_9J	210362	0.263050486306149	86279	0.1078889386296395	snm3C-seq	2556650	True	1.0207109710612468	9J	HPF	HIP	c5_c0_c0_c0_r3	DG Glut	11.986644	14.445314
CEMBA191126_9J_3-CEMBA191126_9J_4-F4-AD007	0.004040308558694	0.689057072567425	0.0080120220168311	1492333	HPF-2	CEMBA191126_9J_4	6	10	9	CEMBA191126_9J	111850	0.1438810977413819	80543	0.1036085405041048	snm3C-seq	2459194	True	1.0543859060343412	9J	HPF	HIP	c20_c0_c0_c0_r1	VLMC NN	-49.215866	43.298553
CEMBA191126_9J_3-CEMBA191126_9J_4-F4-AD008	0.0048228870513349	0.69850387115837	0.0092081551458119	1593642	HPF-2	CEMBA191126_9J_4	6	11	9	CEMBA191126_9J	203257	0.2462055966994445	102337	0.1239610057682197	snm3C-seq	2749378	True	1.1259642881745424	9J	HPF	HIP	c5_c0_c0_c0_r3	DG Glut	11.812765	16.551945
CEMBA191126_9J_3-CEMBA191126_9J_4-F4-AD012	0.0043965665488601	0.702063824436737	0.0095389451094193	1454711	HPF-2	CEMBA191126_9J_4	7	11	9	CEMBA191126_9J	186996	0.2474493644252832	95954	0.1269746749345634	snm3C-seq	2406364	True	1.0278046359312047	9J	HPF	HIP	c5_c0_c0_c1_r2	DG Glut	12.807713	18.487143
CEMBA191126_9J_3-CEMBA191126_9J_4-F5-AD001	0.0044294212620413	0.7050618148936616	0.008497079811297	1617085	HPF-2	CEMBA191126_9J_3	8	10	9	CEMBA191126_9J	190788	0.2277494598369364	100268	0.1196929725083859	snm3C-seq	2629452	True	1.071862018772839	9J	HPF	HIP	c5_c0_c0_c1_r2	DG Glut	12.944141	19.027725
CEMBA191126_9J_3-CEMBA191126_9J_4-F5-AD004	0.0045762348398001	0.7144663580469253	0.0084754028464574	1769014	HPF-2	CEMBA191126_9J_3	9	10	9	CEMBA191126_9J	226901	0.2462883243132938	112311	0.1219072987424046	snm3C-seq	2910518	True	1.1725660168002392	9J	HPF	HIP	c5_c0_c0_c1_r2	DG Glut	11.680559	19.68625
CEMBA191126_9J_3-CEMBA191126_9J_4-F5-AD008	0.0049451493583424	0.6928658273522376	0.0087495365401254	1638411	HPF-2	CEMBA191126_9J_4	8	11	9	CEMBA191126_9J	198029	0.2334628194170178	105967	0.1249279377523652	snm3C-seq	2787148	True	1.1575951658856507	9J	HPF	HIP	c5_c0_c0_c0_r3	DG Glut	11.045276	19.274094
CEMBA191126_9J_3-CEMBA191126_9J_4-F5-AD012	0.0043520904520369	0.7132089822712956	0.0085849518097893	1434089	HPF-2	CEMBA191126_9J_4	9	11	9	CEMBA191126_9J	187607	0.251780583287815	93710	0.1257648086686592	snm3C-seq	2314856	True	1.013234465497233	9J	HPF	HIP	c5_c0_c0_c0_r3	DG Glut	11.632329	16.958872
CEMBA191126_9J_3-CEMBA191126_9J_4-F6-AD001	0.0047546102854848	0.6933974516835284	0.0086574568715316	2185867	HPF-2	CEMBA191126_9J_3	10	10	9	CEMBA191126_9J	290396	0.250341163498997	136469	0.1176455882365618	snm3C-seq	3779508	True	1.448871157291626	9J	HPF	HIP	c5_c0_c0_c1_r2	DG Glut	10.658512	18.951445
CEMBA191126_9J_3-CEMBA191126_9J_4-F6-AD002	0.0037009997799862	0.7771888394654225	0.0044377441238367	2415272	HPF-2	CEMBA191126_9J_3	10	11	9	CEMBA191126_9J	203615	0.1580874075109278	143556	0.1114573870915146	snm3C-seq	4283200	True	1.6009290308212074	9J	HPF	HIP	c11_c1_c1_c0_r0	Microglia NN	-27.412271	34.06091
CEMBA191126_9J_3-CEMBA191126_9J_4-F6-AD004	0.0041674596319083	0.7044449385419713	0.0061783640606147	4684414	HPF-2	CEMBA191126_9J_3	11	10	9	CEMBA191126_9J	560554	0.2236586065555783	325555	0.129895028234927	snm3C-seq	8109456	True	3.1049978490974497	9J	HPF	HIP	c5_c0_c1_c1_r2	DG Glut	5.70308	21.404507
CEMBA191126_9J_3-CEMBA191126_9J_4-F6-AD006	0.0043373336901216	0.713513124296754	0.0084865863697339	2736540	HPF-2	CEMBA191126_9J_3	11	11	9	CEMBA191126_9J	327806	0.2252507053557562	182319	0.1252798403621536	snm3C-seq	4874856	True	1.813877000190234	9J	HPF	HIP	c5_c0_c0_c0_r3	DG Glut	10.340666	14.659814
CEMBA191126_9J_3-CEMBA191126_9J_4-F6-AD007	0.0044192925522796	0.6916214534594326	0.0086504187621424	1978555	HPF-2	CEMBA191126_9J_4	10	10	9	CEMBA191126_9J	254888	0.2415597018885948	132449	0.1255231354769251	snm3C-seq	3476918	True	1.3979189003484984	9J	HPF	HIP	c5_c0_c0_c1_r2	DG Glut	12.746762	19.972145
CEMBA191126_9J_3-CEMBA191126_9J_4-F6-AD010	0.0044771949782572	0.7047805810757096	0.0087159042194165	1928718	HPF-2	CEMBA191126_9J_4	11	10	9	CEMBA191126_9J	225918	0.220502674809357	135658	0.1324062352680519	snm3C-seq	3503000	True	1.3627073018654297	9J	HPF	HIP	c5_c0_c0_c0_r3	DG Glut	11.540325	15.584166
CEMBA191126_9J_3-CEMBA191126_9J_4-F6-AD012	0.0046389793908327	0.7100880214948435	0.0097616919809075	1793797	HPF-2	CEMBA191126_9J_4	11	11	9	CEMBA191126_9J	260698	0.2731944610367426	115139	0.1206581448622909	snm3C-seq	3138018	True	1.2673808560734656	9J	HPF	HIP	c5_c0_c0_c0_r3	DG Glut	13.363108	13.166755
CEMBA191126_9J_3-CEMBA191126_9J_4-F7-AD001	0.0045021557528153	0.6924318926813992	0.0075545349322447	1415050	HPF-2	CEMBA191126_9J_3	12	10	9	CEMBA191126_9J	163086	0.2200332439273166	89303	0.1204863003718354	snm3C-seq	2424190	True	0.9379459642903778	9J	HPF	HIP	c5_c0_c1_c0_r3	DG Glut	8.569262	21.751308
CEMBA191126_9J_3-CEMBA191126_9J_4-F7-AD004	0.0040140125816806	0.7051653113841122	0.0055721531522147	1853789	HPF-2	CEMBA191126_9J_3	13	10	9	CEMBA191126_9J	169572	0.1734562047939509	103736	0.1061121698187513	snm3C-seq	3205466	True	1.2287579316602912	9J	HPF	HIP	c11_c0_c1_c1_r8	Microglia NN	-27.110662	28.832989
CEMBA191126_9J_3-CEMBA191126_9J_4-F7-AD006	0.004411929891709	0.7025000546164717	0.0081925357711894	2135739	HPF-2	CEMBA191126_9J_3	13	11	9	CEMBA191126_9J	255021	0.2265763752719803	123764	0.1099595661108746	snm3C-seq	3699108	True	1.4156445184463922	9J	HPF	HIP	c5_c0_c0_c0_r3	DG Glut	9.27429	15.866308
CEMBA191126_9J_3-CEMBA191126_9J_4-F7-AD007	0.0042708591914322	0.7051603000237303	0.0087504847144019	2019331	HPF-2	CEMBA191126_9J_4	12	10	9	CEMBA191126_9J	246629	0.2315084862383168	126085	0.1183548872490995	snm3C-seq	3435800	True	1.4267285827079024	9J	HPF	HIP	c5_c0_c0_c0_r3	DG Glut	11.719096	14.994198
CEMBA191126_9J_3-CEMBA191126_9J_4-F7-AD008	0.0047286842513963	0.7134950651034904	0.0098163799494682	1543468	HPF-2	CEMBA191126_9J_4	12	11	9	CEMBA191126_9J	187692	0.2317442678816164	93609	0.1155795088343149	snm3C-seq	2757548	True	1.0905145873039144	9J	HPF	HIP	c5_c0_c0_c0_r3	DG Glut	12.766171	15.207346
CEMBA191126_9J_3-CEMBA191126_9J_4-F7-AD010	0.0044225531874762	0.7212137133162159	0.010398289954734	1392253	HPF-2	CEMBA191126_9J_4	13	10	9	CEMBA191126_9J	113903	0.1553191663439458	92906	0.1266874662506749	snm3C-seq	2404164	True	0.983675855746693	9J	HPF	HIP	c1_c1_c0_c1_r13	Oligo NN	-13.709836	48.264194
CEMBA191126_9J_3-CEMBA191126_9J_4-F7-AD012	0.0043341386455486	0.7197863578115371	0.0095637199777608	1230909	HPF-2	CEMBA191126_9J_4	13	11	9	CEMBA191126_9J	138132	0.2132999791536377	76125	0.1175503208023533	snm3C-seq	2087614	True	0.8696806283924733	9J	HPF	HIP	c5_c0_c0_c0_r3	DG Glut	13.072464	15.077091
CEMBA191126_9J_3-CEMBA191126_9J_4-F8-AD001	0.0043980129019068	0.7545718364888295	0.0075721761564721	2917258	HPF-2	CEMBA191126_9J_3	14	10	9	CEMBA191126_9J	282690	0.1841854246643888	181684	0.1183754101479529	snm3C-seq	4854318	True	1.933663381430917	9J	HPF	HIP	c5_c0_c2_c0_r3	DG Glut	11.948689	21.86303
CEMBA191126_9J_3-CEMBA191126_9J_4-F8-AD002	0.0044810503411563	0.7062334755695954	0.008753828121494	1577650	HPF-2	CEMBA191126_9J_3	14	11	9	CEMBA191126_9J	215217	0.259251362407667	100038	0.1205062229867445	snm3C-seq	2693648	True	1.045723084387629	9J	HPF	HIP	c5_c0_c0_c1_r2	DG Glut	12.25886	18.648506
CEMBA191126_9J_3-CEMBA191126_9J_4-F8-AD004	0.0044186235858262	0.7034782647500011	0.0089814399481733	1950007	HPF-2	CEMBA191126_9J_3	15	10	9	CEMBA191126_9J	259620	0.2525744361048551	138933	0.1351626382072099	snm3C-seq	3339474	True	1.2925346779180855	9J	HPF	HIP	c5_c0_c0_c0_r3	DG Glut	12.478783	14.402021
CEMBA191126_9J_3-CEMBA191126_9J_4-F8-AD006	0.0044589998843357	0.7004323777800185	0.0088059753294889	1823757	HPF-2	CEMBA191126_9J_3	15	11	9	CEMBA191126_9J	216171	0.2254014132750255	119154	0.1242418270599312	snm3C-seq	3171552	True	1.2088516434022307	9J	HPF	HIP	c5_c0_c0_c0_r3	DG Glut	11.682858	17.240704
CEMBA191126_9J_3-CEMBA191126_9J_4-F8-AD007	0.0040386794335852	0.6970950853822329	0.0073751271693867	2234279	HPF-2	CEMBA191126_9J_4	14	10	9	CEMBA191126_9J	266407	0.2257757234760751	138026	0.1169748542962787	snm3C-seq	3790358	True	1.5785969269248228	9J	HPF	HIP	c5_c0_c0_c1_r2	DG Glut	10.446959	19.75031
CEMBA191126_9J_3-CEMBA191126_9J_4-F8-AD010	0.0043051828099404	0.6984948931161484	0.0080583667833302	1608177	HPF-2	CEMBA191126_9J_4	15	10	9	CEMBA191126_9J	207702	0.245203698915896	107644	0.1270796957472856	snm3C-seq	2722222	True	1.1362337783916785	9J	HPF	HIP	c5_c0_c0_c1_r2	DG Glut	10.17519	18.039848
CEMBA191126_9J_3-CEMBA191126_9J_4-F8-AD012	0.0042969908317444	0.6971043492967893	0.008246814484964	1100586	HPF-2	CEMBA191126_9J_4	15	11	9	CEMBA191126_9J	129031	0.222752210586647	74606	0.128795804287554	snm3C-seq	1934942	True	0.7776028317933809	9J	HPF	HIP	c5_c0_c0_c1_r2	DG Glut	8.935719	25.451979
CEMBA191126_9J_3-CEMBA191126_9J_4-F9-AD001	0.0044249503598907	0.6944848673130692	0.0085811042203109	1335299	HPF-2	CEMBA191126_9J_3	16	10	9	CEMBA191126_9J	161483	0.2345350343633628	89027	0.1293012298772446	snm3C-seq	2148020	True	0.885084137077119	9J	HPF	HIP	c5_c0_c0_c1_r2	DG Glut	12.863692	20.801884
CEMBA191126_9J_3-CEMBA191126_9J_4-F9-AD002	0.0043735870340174	0.7194671785803805	0.0103212277313368	1423300	HPF-2	CEMBA191126_9J_3	16	11	9	CEMBA191126_9J	179366	0.2435515846074464	88588	0.1202889498411319	snm3C-seq	2303452	True	0.9434143606052752	9J	HPF	HIP	c5_c0_c0_c0_r3	DG Glut	13.828299	13.471158
CEMBA191126_9J_3-CEMBA191126_9J_4-F9-AD006	0.0044641750834598	0.7263566982027926	0.0104335056299456	1257601	HPF-2	CEMBA191126_9J_3	17	11	9	CEMBA191126_9J	151004	0.2319776569955541	78737	0.1209585493023956	snm3C-seq	2072006	True	0.8335831120013734	9J	HPF	HIP	c5_c0_c0_c0_r3	DG Glut	13.859933	14.227193
CEMBA191126_9J_3-CEMBA191126_9J_4-F9-AD007	0.0043120881523322	0.7087228106444529	0.0089961022247484	1549817	HPF-2	CEMBA191126_9J_4	16	10	9	CEMBA191126_9J	191482	0.2378687934011602	93909	0.1166585920321991	snm3C-seq	2489194	True	1.09500037976271	9J	HPF	HIP	c5_c0_c0_c0_r3	DG Glut	12.815981	13.900447
CEMBA191126_9J_3-CEMBA191126_9J_4-F9-AD008	0.0046630242156577	0.7074982086764727	0.0096970357528816	1418144	HPF-2	CEMBA191126_9J_4	16	11	9	CEMBA191126_9J	190254	0.2593988345363369	88732	0.1209802547440697	snm3C-seq	2338774	True	1.0019687605428311	9J	HPF	HIP	c5_c0_c0_c0_r3	DG Glut	13.296689	14.7811365
CEMBA191126_9J_3-CEMBA191126_9J_4-F9-AD010	0.0043717107023972	0.7061978499781439	0.0081717460772255	1260680	HPF-2	CEMBA191126_9J_4	17	10	9	CEMBA191126_9J	136344	0.207745191252834	78600	0.1197615739047758	snm3C-seq	2029796	True	0.8907148900542796	9J	HPF	HIP	c5_c0_c1_c0_r3	DG Glut	8.817577	25.446602
CEMBA191126_9J_3-CEMBA191126_9J_4-G1-AD004	0.0045574607123418	0.7303248447103245	0.0102298966563751	2186210	HPF-2	CEMBA191126_9J_3	1	12	9	CEMBA191126_9J	252940	0.2248527442986752	150729	0.1339915762449396	snm3C-seq	3630502	True	1.4490985100111422	9J	HPF	HIP	c5_c0_c0_c0_r3	DG Glut	13.975538	13.108778
CEMBA191126_9J_3-CEMBA191126_9J_4-G1-AD006	0.0041441716317276	0.7080356824586782	0.0064509479580711	2300883	HPF-2	CEMBA191126_9J_3	1	13	9	CEMBA191126_9J	221634	0.1868578799605433	171859	0.1448929694547723	snm3C-seq	3767084	True	1.5251078931163826	9J	HPF	HIP	c15_c3_c0_c1_r0	Oligo NN	-27.300568	43.83797
CEMBA191126_9J_3-CEMBA191126_9J_4-G1-AD007	0.0042871820678954	0.7202828628314993	0.010032601379241	3437390	HPF-2	CEMBA191126_9J_4	0	12	9	CEMBA191126_9J	297719	0.1675645648045692	206473	0.1162087686338252	snm3C-seq	5439258	True	2.428637287752388	9J	HPF	HIP	c1_c1_c0_c1_r13	Oligo NN	-10.659654	47.70874
CEMBA191126_9J_3-CEMBA191126_9J_4-G1-AD010	0.0045200615194499	0.6939766511214287	0.0086359848112895	1772241	HPF-2	CEMBA191126_9J_4	1	12	9	CEMBA191126_9J	217826	0.2384729916139344	110045	0.1204757942676972	snm3C-seq	2828426	True	1.2521507816929645	9J	HPF	HIP	c5_c0_c0_c0_r3	DG Glut	11.049741	16.442513
CEMBA191126_9J_3-CEMBA191126_9J_4-G1-AD012	0.0045494231325962	0.712323937322587	0.0095423515272217	1630170	HPF-2	CEMBA191126_9J_4	1	13	9	CEMBA191126_9J	216614	0.2587677906290542	104429	0.1247512238710401	snm3C-seq	2574442	True	1.1517726086872044	9J	HPF	HIP	c5_c0_c0_c0_r3	DG Glut	12.193007	13.639029
CEMBA191126_9J_3-CEMBA191126_9J_4-G10-AD001	0.0040697770864914	0.7267700680413415	0.0054695115618253	911006	HPF-2	CEMBA191126_9J_3	18	12	9	CEMBA191126_9J	74055	0.1613233503323189	52341	0.1140210043851718	snm3C-seq	1412242	True	0.6038474973635701	9J	HPF	HIP	c4_c2_c3_c0_r1	OB-STR-CTX Inh IMN	-37.939487	26.464695
CEMBA191126_9J_3-CEMBA191126_9J_4-G10-AD002	0.0042925798991879	0.699861656014892	0.0082215788753865	900387	HPF-2	CEMBA191126_9J_3	18	13	9	CEMBA191126_9J	95408	0.2093350330322292	55725	0.1222664212196144	snm3C-seq	1421214	True	0.5968088427614009	9J	HPF	HIP	c5_c0_c0_c1_r2	DG Glut	12.199187	19.820398
CEMBA191126_9J_3-CEMBA191126_9J_4-G10-AD004	0.0035315405421391	0.7180725185060202	0.0041660508315654	571787	HPF-2	CEMBA191126_9J_3	19	12	9	CEMBA191126_9J	8242	0.0286803955820637	66854	0.2326376081343475	snm3C-seq	965762	True	0.3790009604492437	9J	HPF	HIP	c4_c6_c1_c1_r0	DG-PIR Ex IMN	-37.63095	32.158913
CEMBA191126_9J_3-CEMBA191126_9J_4-G10-AD006	0.0042459811721444	0.7092104076925276	0.0080159134107128	1106529	HPF-2	CEMBA191126_9J_3	19	13	9	CEMBA191126_9J	121908	0.2179863602064208	67177	0.1201206624633882	snm3C-seq	1769600	True	0.7334471643548055	9J	HPF	HIP	c5_c0_c0_c0_r3	DG Glut	12.112597	17.065725
CEMBA191126_9J_3-CEMBA191126_9J_4-G10-AD007	0.0042507099854413	0.7108084548387337	0.0104709422409273	803791	HPF-2	CEMBA191126_9J_4	18	12	9	CEMBA191126_9J	77679	0.1926486052140788	79834	0.1979931351930479	snm3C-seq	1235036	True	0.5679066949516288	9J	HPF	HIP	c5_c0_c0_c0_r3	DG Glut	14.321753	16.95522
CEMBA191126_9J_3-CEMBA191126_9J_4-G10-AD008	0.0044074767836374	0.7071993879999187	0.009551291618807	946936	HPF-2	CEMBA191126_9J_4	18	13	9	CEMBA191126_9J	110346	0.2306095962984093	54298	0.1134761555453848	snm3C-seq	1540410	True	0.6690436868423703	9J	HPF	HIP	c5_c0_c0_c0_r3	DG Glut	13.060682	16.718819
CEMBA191126_9J_3-CEMBA191126_9J_4-G10-AD010	0.0039427263101968	0.6996077011159794	0.0074568445164097	1164420	HPF-2	CEMBA191126_9J_4	19	12	9	CEMBA191126_9J	143727	0.2439548912508444	73355	0.1245090417785502	snm3C-seq	1999810	True	0.8227038045158203	9J	HPF	HIP	c5_c0_c0_c1_r2	DG Glut	10.782773	19.382355
CEMBA191126_9J_3-CEMBA191126_9J_4-G10-AD012	0.0036780692153286	0.6769224402172143	0.0044686759060391	1269061	HPF-2	CEMBA191126_9J_4	19	13	9	CEMBA191126_9J	135704	0.210629246025402	73206	0.1136246874413103	snm3C-seq	1846150	True	0.8966363621911778	9J	HPF	HIP	c4_c6_c0_c0_r3	DG-PIR Ex IMN	-37.165005	34.024593
CEMBA191126_9J_3-CEMBA191126_9J_4-G11-AD001	0.0047966796526875	0.7018783714656759	0.0093006866071394	1466085	HPF-2	CEMBA191126_9J_3	20	12	9	CEMBA191126_9J	193833	0.2458945269239112	100951	0.128065388182073	snm3C-seq	2699596	True	0.9717737953122918	9J	HPF	HIP	c5_c0_c0_c0_r3	DG Glut	12.72925	16.12452
CEMBA191126_9J_3-CEMBA191126_9J_4-G11-AD002	0.0039537030616726	0.6956804429431981	0.0049932737337329	534062	HPF-2	CEMBA191126_9J_3	20	13	9	CEMBA191126_9J	44475	0.1562994201370585	33292	0.1169987699876998	snm3C-seq	1096042	True	0.3539954754820308	9J	HPF	HIP	c11_c1_c1_c0_r0	Microglia NN	-38.932747	30.34981
CEMBA191126_9J_3-CEMBA191126_9J_4-G11-AD004	0.0048499284119109	0.7107260875117184	0.0093988936571423	2008355	HPF-2	CEMBA191126_9J_3	21	12	9	CEMBA191126_9J	283381	0.2607353524349659	138630	0.1275517480284822	snm3C-seq	3719832	True	1.331209828000708	9J	HPF	HIP	c5_c0_c0_c1_r2	DG Glut	13.036433	19.424452
CEMBA191126_9J_3-CEMBA191126_9J_4-G11-AD007	0.0041589734635574	0.6939540800351662	0.0071305852689544	2000003	HPF-2	CEMBA191126_9J_4	20	12	9	CEMBA191126_9J	260038	0.2400333782253233	139721	0.1289723180420569	snm3C-seq	3611688	True	1.4130726689193367	9J	HPF	HIP	c5_c0_c0_c0_r3	DG Glut	9.0945635	18.57569
CEMBA191126_9J_3-CEMBA191126_9J_4-G11-AD008	0.0047338866418898	0.712855168576818	0.0094827847300062	1801124	HPF-2	CEMBA191126_9J_4	20	13	9	CEMBA191126_9J	238623	0.2453109113768675	112789	0.1159501489097258	snm3C-seq	3368770	True	1.2725576400308756	9J	HPF	HIP	c5_c0_c0_c0_r3	DG Glut	11.811429	14.668284
CEMBA191126_9J_3-CEMBA191126_9J_4-G11-AD010	0.0038604824962875	0.702295169555432	0.0045567378911978	1905831	HPF-2	CEMBA191126_9J_4	21	12	9	CEMBA191126_9J	212550	0.2055005104882123	128553	0.1242893772043809	snm3C-seq	3451098	True	1.346536829034361	9J	HPF	HIP	c4_c6_c0_c0_r3	DG-PIR Ex IMN	-37.003704	34.310047
CEMBA191126_9J_3-CEMBA191126_9J_4-G11-AD012	0.0044360396529582	0.6957595046391541	0.0083730986639063	1720132	HPF-2	CEMBA191126_9J_4	21	13	9	CEMBA191126_9J	219317	0.2359462561900161	119066	0.1280939322511272	snm3C-seq	3113762	True	1.2153339350658756	9J	HPF	HIP	c5_c0_c0_c0_r3	DG Glut	11.24547	16.801338
CEMBA191126_9J_3-CEMBA191126_9J_4-G12-AD001	0.0051820268940636	0.7584973049916242	0.0151067866657032	1114746	HPF-2	CEMBA191126_9J_3	22	12	9	CEMBA191126_9J	108752	0.1885950232639605	67004	0.1161966762797779	snm3C-seq	1834580	True	0.7388936870844434	9J	HPF	HIP	c45_c0_c0_c0_r2	HPF CR Glut	-19.393192	-2.0288627
CEMBA191126_9J_3-CEMBA191126_9J_4-G12-AD004	0.0044945219923604	0.7137303192605652	0.0090097233404848	1506427	HPF-2	CEMBA191126_9J_3	23	12	9	CEMBA191126_9J	196310	0.2502508117121102	88792	0.1131897003389623	snm3C-seq	2543146	True	0.998513921874182	9J	HPF	HIP	c5_c0_c0_c0_r3	DG Glut	12.817254	14.952442
CEMBA191126_9J_3-CEMBA191126_9J_4-G12-AD006	0.0043779545272904	0.7088494014562307	0.0081429901293637	1508669	HPF-2	CEMBA191126_9J_3	23	13	9	CEMBA191126_9J	178143	0.2269204607118563	95225	0.1212986245391989	snm3C-seq	2534872	True	1.0	9J	HPF	HIP	c5_c0_c0_c0_r3	DG Glut	10.818171	15.883253
CEMBA191126_9J_3-CEMBA191126_9J_4-G12-AD007	0.0041918200026692	0.6966715105766006	0.008279387613794	1476562	HPF-2	CEMBA191126_9J_4	22	12	9	CEMBA191126_9J	179741	0.233805477110631	98814	0.1285363629623173	snm3C-seq	2419564	True	1.0432431382177294	9J	HPF	HIP	c5_c0_c0_c0_r3	DG Glut	11.8391695	17.232166
CEMBA191126_9J_3-CEMBA191126_9J_4-G12-AD008	0.0047926756666966	0.7140383887460584	0.0098358240288243	1538771	HPF-2	CEMBA191126_9J_4	22	13	9	CEMBA191126_9J	138369	0.1721407839883157	95799	0.1191807049649607	snm3C-seq	2690596	True	1.0871959911188516	9J	HPF	HIP	c1_c1_c0_c0_r17	Oligo NN	-13.537017	47.23777
CEMBA191126_9J_3-CEMBA191126_9J_4-G12-AD010	0.0043229749981121	0.7034483673893713	0.0075206970743814	1398165	HPF-2	CEMBA191126_9J_4	23	12	9	CEMBA191126_9J	177041	0.2429202404490651	91505	0.1255551911833513	snm3C-seq	2278448	True	0.9878528922904636	9J	HPF	HIP	c5_c0_c0_c1_r2	DG Glut	10.52889	20.01145
CEMBA191126_9J_3-CEMBA191126_9J_4-G2-AD001	0.0046076343616224	0.7106615129762562	0.009154967721282	1939820	HPF-2	CEMBA191126_9J_3	2	12	9	CEMBA191126_9J	234842	0.2299840469757316	125058	0.1224710441347418	snm3C-seq	3330312	True	1.2857823684320415	9J	HPF	HIP	c5_c0_c0_c0_r3	DG Glut	10.469971	15.446522
CEMBA191126_9J_3-CEMBA191126_9J_4-G2-AD002	0.0042253054459957	0.6883243696312493	0.0078911529216378	2323343	HPF-2	CEMBA191126_9J_3	2	13	9	CEMBA191126_9J	291607	0.2371178030863605	164640	0.1338756446180592	snm3C-seq	4165222	True	1.5399951878112428	9J	HPF	HIP	c5_c0_c0_c0_r3	DG Glut	9.8292055	17.84454
CEMBA191126_9J_3-CEMBA191126_9J_4-G2-AD004	0.0044493349918668	0.7077654128906008	0.0088520504763747	3009081	HPF-2	CEMBA191126_9J_3	3	12	9	CEMBA191126_9J	356975	0.2234009131917151	198379	0.1241488893005372	snm3C-seq	5223270	True	1.994526963833684	9J	HPF	HIP	c5_c0_c0_c0_r3	DG Glut	10.269548	15.953666
CEMBA191126_9J_3-CEMBA191126_9J_4-G2-AD007	0.0041939834385227	0.6948017199352831	0.0080668672954695	1966848	HPF-2	CEMBA191126_9J_4	2	12	9	CEMBA191126_9J	260603	0.249923997510379	139193	0.1334891424329811	snm3C-seq	3373420	True	1.389647491888092	9J	HPF	HIP	c5_c0_c0_c0_r3	DG Glut	10.875116	17.21228
CEMBA191126_9J_3-CEMBA191126_9J_4-G2-AD008	0.0047974965897549	0.7087590411879042	0.0093169762749848	1902749	HPF-2	CEMBA191126_9J_4	2	13	9	CEMBA191126_9J	247348	0.2457091201684762	128041	0.1271926251899828	snm3C-seq	3450704	True	1.3443592873178685	9J	HPF	HIP	c5_c0_c0_c0_r3	DG Glut	11.320016	15.238351
CEMBA191126_9J_3-CEMBA191126_9J_4-G2-AD010	0.00430108546849	0.7031091041478442	0.0074332345464315	2189265	HPF-2	CEMBA191126_9J_4	3	12	9	CEMBA191126_9J	194913	0.1685170023092811	162636	0.1406110992472141	snm3C-seq	3882948	True	1.5467929480714238	9J	HPF	HIP	c5_c0_c0_c1_r2	DG Glut	9.029189	18.505978
CEMBA191126_9J_3-CEMBA191126_9J_4-G2-AD012	0.004306962444864	0.6923525427721664	0.0079500175191056	1882277	HPF-2	CEMBA191126_9J_4	3	13	9	CEMBA191126_9J	257380	0.2583405100162403	121952	0.1224071096336178	snm3C-seq	3199030	True	1.3298950971750954	9J	HPF	HIP	c5_c0_c0_c1_r2	DG Glut	11.300688	19.665388
CEMBA191126_9J_3-CEMBA191126_9J_4-G3-AD001	0.0042861159033334	0.700758528503494	0.0053935994896143	1446401	HPF-2	CEMBA191126_9J_3	4	12	9	CEMBA191126_9J	139840	0.1884570082449941	100304	0.1351758563716096	snm3C-seq	2386744	True	0.958726533122905	9J	HPF	HIP	c15_c1_c1_c0_r7	Oligo NN	-33.596848	45.003548
CEMBA191126_9J_3-CEMBA191126_9J_4-G3-AD002	0.0043564994314234	0.7191422001586154	0.0107731332589648	1521300	HPF-2	CEMBA191126_9J_3	4	13	9	CEMBA191126_9J	146790	0.1866588335825678	103679	0.1318386893317463	snm3C-seq	2455256	True	1.0083722804670872	9J	HPF	HIP	c1_c1_c0_c1_r13	Oligo NN	-10.752062	47.631054
CEMBA191126_9J_3-CEMBA191126_9J_4-G3-AD004	0.0042588329539105	0.7106693425981856	0.0072405951233098	1731764	HPF-2	CEMBA191126_9J_3	5	12	9	CEMBA191126_9J	160659	0.1795158873554818	111294	0.1243568126736815	snm3C-seq	2825606	True	1.147875378893581	9J	HPF	HIP	c4_c3_c2_c0_r2	Astro-TE NN	-36.641186	15.780868
CEMBA191126_9J_3-CEMBA191126_9J_4-G3-AD006	0.0043851984115612	0.7076032595973588	0.0079201602159389	1875028	HPF-2	CEMBA191126_9J_3	5	13	9	CEMBA191126_9J	251845	0.259855031341089	128828	0.1329254262646065	snm3C-seq	3099650	True	1.2428359037005468	9J	HPF	HIP	c5_c0_c0_c0_r3	DG Glut	10.549536	18.758993
CEMBA191126_9J_3-CEMBA191126_9J_4-G3-AD008	0.0047361325020519	0.6909432931336802	0.0077419835053279	1367588	HPF-2	CEMBA191126_9J_4	4	13	9	CEMBA191126_9J	174907	0.2481700144866463	91296	0.1295370090537992	snm3C-seq	2298322	True	0.966249163197284	9J	HPF	HIP	c5_c0_c1_c0_r3	DG Glut	7.6719174	20.383032
CEMBA191126_9J_3-CEMBA191126_9J_4-G3-AD010	0.0059121563355865	0.7559830093737467	0.0202835428915601	1523646	HPF-2	CEMBA191126_9J_4	5	12	9	CEMBA191126_9J	191789	0.2435332375905842	104509	0.132705291374137	snm3C-seq	2435986	True	1.076509645089668	9J	HPF	HIP	c9_c5_c3_c3_r0	Lamp5 Lhx6 Gaba	28.526464	-44.39617
CEMBA191126_9J_3-CEMBA191126_9J_4-G3-AD012	0.0043443015833283	0.700226131555123	0.008389966902067	1226008	HPF-2	CEMBA191126_9J_4	5	13	9	CEMBA191126_9J	160571	0.2534536534855382	68920	0.1087869278899882	snm3C-seq	1946474	True	0.8662178990113805	9J	HPF	HIP	c5_c0_c0_c1_r2	DG Glut	11.70635	19.376455
CEMBA191126_9J_3-CEMBA191126_9J_4-G4-AD001	0.0041856320691542	0.6958330704582659	0.0049796896559257	1073046	HPF-2	CEMBA191126_9J_3	6	12	9	CEMBA191126_9J	117282	0.2111819360414866	62265	0.1121164649956784	snm3C-seq	1790858	True	0.7112534293473254	9J	HPF	HIP	c4_c5_c1_c1_r0	DG-PIR Ex IMN	-37.745155	31.257557
CEMBA191126_9J_3-CEMBA191126_9J_4-G4-AD002	0.0044138750909879	0.7035898219743316	0.008609401244645	1648036	HPF-2	CEMBA191126_9J_3	6	13	9	CEMBA191126_9J	218722	0.2550646285317125	103123	0.1202578144314508	snm3C-seq	2734928	True	1.092377453238583	9J	HPF	HIP	c5_c0_c0_c0_r3	DG Glut	11.026451	15.182207
CEMBA191126_9J_3-CEMBA191126_9J_4-G4-AD006	0.0045228358265142	0.7148874908489626	0.008962324352834	2882743	HPF-2	CEMBA191126_9J_3	7	13	9	CEMBA191126_9J	365991	0.2432546679791221	193894	0.1288709847869043	snm3C-seq	4717902	True	1.910785599757137	9J	HPF	HIP	c5_c0_c0_c0_r3	DG Glut	10.870225	14.472437
CEMBA191126_9J_3-CEMBA191126_9J_4-G4-AD008	0.0041507971675177	0.69593586979852	0.0048257535397618	1304729	HPF-2	CEMBA191126_9J_4	6	13	9	CEMBA191126_9J	146522	0.216579998403609	94115	0.1391151263957335	snm3C-seq	2258048	True	0.9218370623676352	9J	HPF	HIP	c4_c6_c1_c1_r0	DG-PIR Ex IMN	-37.464954	33.37136
CEMBA191126_9J_3-CEMBA191126_9J_4-G4-AD010	0.0046788755583746	0.6991137243611528	0.0092820521624508	1660743	HPF-2	CEMBA191126_9J_4	7	12	9	CEMBA191126_9J	232549	0.2682136352993959	107999	0.124562154207068	snm3C-seq	2729398	True	1.1733735116392854	9J	HPF	HIP	c5_c0_c0_c0_r3	DG Glut	11.761614	15.186397
CEMBA191126_9J_3-CEMBA191126_9J_4-G4-AD012	0.0046781046455851	0.7214057081033979	0.0108590259059023	1329221	HPF-2	CEMBA191126_9J_4	7	13	9	CEMBA191126_9J	162952	0.2353658272368145	83591	0.1207377931203824	snm3C-seq	2169260	True	0.9391415243145284	9J	HPF	HIP	c5_c0_c0_c0_r3	DG Glut	14.194467	13.381556
CEMBA191126_9J_3-CEMBA191126_9J_4-G5-AD002	0.0042724384499621	0.6967522797604477	0.0087848529560017	2097464	HPF-2	CEMBA191126_9J_3	8	13	9	CEMBA191126_9J	265200	0.239446348036892	131996	0.1191778286405641	snm3C-seq	3535026	True	1.390274473724853	9J	HPF	HIP	c5_c0_c0_c0_r3	DG Glut	10.783081	14.938596
CEMBA191126_9J_3-CEMBA191126_9J_4-G5-AD004	0.0044176077883707	0.7127288606861518	0.0093372087493101	2307295	HPF-2	CEMBA191126_9J_3	9	12	9	CEMBA191126_9J	278633	0.2287492036595537	153819	0.1262807124701988	snm3C-seq	3912850	True	1.5293579970159128	9J	HPF	HIP	c5_c0_c0_c0_r3	DG Glut	13.132789	12.931176
CEMBA191126_9J_3-CEMBA191126_9J_4-G5-AD006	0.0044937485906141	0.7059477337506636	0.008674850137382	2385068	HPF-2	CEMBA191126_9J_3	9	13	9	CEMBA191126_9J	289262	0.2295908729409112	155459	0.1233897557111584	snm3C-seq	4062092	True	1.58090873478543	9J	HPF	HIP	c5_c0_c0_c1_r2	DG Glut	12.16483	18.889061
CEMBA191126_9J_3-CEMBA191126_9J_4-G5-AD010	0.0044197790275742	0.6945421301275867	0.0079795441879066	1814321	HPF-2	CEMBA191126_9J_4	9	12	9	CEMBA191126_9J	245362	0.2560984138018134	119024	0.1242321859307759	snm3C-seq	3046072	True	1.2818817860505207	9J	HPF	HIP	c5_c0_c0_c1_r2	DG Glut	10.798398	19.816465
CEMBA191126_9J_3-CEMBA191126_9J_4-G5-AD012	0.0043985149228912	0.713965700230195	0.0089634541231076	1368606	HPF-2	CEMBA191126_9J_4	9	13	9	CEMBA191126_9J	143504	0.1991448804539544	109578	0.1520647348532683	snm3C-seq	2309536	True	0.9669684161068848	9J	HPF	HIP	c5_c0_c1_c0_r3	DG Glut	8.461504	25.969961
CEMBA191126_9J_3-CEMBA191126_9J_4-G6-AD002	0.0041701603640514	0.6947289941070134	0.0077939744933156	819094	HPF-2	CEMBA191126_9J_3	10	13	9	CEMBA191126_9J	102598	0.2445651137512157	52857	0.1259963958122771	snm3C-seq	1321028	True	0.542924922564194	9J	HPF	HIP	c5_c0_c1_c0_r3	DG Glut	8.957177	25.120693
CEMBA191126_9J_3-CEMBA191126_9J_4-G6-AD004	0.0043971758546785	0.7165771839701882	0.0089968362878187	1633387	HPF-2	CEMBA191126_9J_3	11	12	9	CEMBA191126_9J	204228	0.2431633090441491	105208	0.1252655141210649	snm3C-seq	2657896	True	1.0826675698910762	9J	HPF	HIP	c5_c0_c0_c0_r3	DG Glut	11.582616	14.456743
CEMBA191126_9J_3-CEMBA191126_9J_4-G6-AD007	0.0044892629460361	0.7293086095087127	0.0116977860979513	1453092	HPF-2	CEMBA191126_9J_4	10	12	9	CEMBA191126_9J	183038	0.2446217769753117	91391	0.122139822438787	snm3C-seq	2288432	True	1.0266607553215354	9J	HPF	HIP	c5_c0_c0_c0_r3	DG Glut	14.180223	13.326029
CEMBA191126_9J_3-CEMBA191126_9J_4-G6-AD010	0.0041805017454264	0.7045063507655814	0.0073892010014132	1215824	HPF-2	CEMBA191126_9J_4	11	12	9	CEMBA191126_9J	150578	0.2406025850181437	79098	0.126387541804016	snm3C-seq	1929982	True	0.8590225437742761	9J	HPF	HIP	c5_c0_c0_c1_r2	DG Glut	10.249816	20.764751
CEMBA191126_9J_3-CEMBA191126_9J_4-G6-AD012	0.0046072815853578	0.7282382670004378	0.0103067867744579	1139384	HPF-2	CEMBA191126_9J_4	11	13	9	CEMBA191126_9J	158622	0.2708704390873649	72851	0.1244038176164316	snm3C-seq	1794704	True	0.8050149873795136	9J	HPF	HIP	c5_c0_c0_c0_r3	DG Glut	14.010961	13.720516
CEMBA191126_9J_3-CEMBA191126_9J_4-G7-AD002	0.0042438092605663	0.7137874259039836	0.0096767439229577	1476652	HPF-2	CEMBA191126_9J_3	12	13	9	CEMBA191126_9J	137036	0.1816697025376699	87850	0.1164634356514661	snm3C-seq	2315354	True	0.9787779824467792	9J	HPF	HIP	c1_c1_c0_c1_r13	Oligo NN	-9.657478	48.894943
CEMBA191126_9J_3-CEMBA191126_9J_4-G7-AD004	0.00377808847034	0.7180836680762168	0.0060594663210382	1790458	HPF-2	CEMBA191126_9J_3	13	12	9	CEMBA191126_9J	153459	0.1676434827160912	114658	0.1252560386895626	snm3C-seq	2789956	True	1.1867798702034706	9J	HPF	HIP	c4_c3_c0_c0_r3	Astro-TE NN	-35.80571	20.599003
CEMBA191126_9J_3-CEMBA191126_9J_4-G7-AD007	0.0040567738908796	0.7001213016798096	0.0074197258677691	1052606	HPF-2	CEMBA191126_9J_4	12	12	9	CEMBA191126_9J	122107	0.2270220724941621	63911	0.1188237175196704	snm3C-seq	1634638	True	0.7437032693153497	9J	HPF	HIP	c5_c0_c0_c1_r2	DG Glut	12.315454	21.578503
CEMBA191126_9J_3-CEMBA191126_9J_4-G7-AD010	0.0035992830399217	0.6742615811369914	0.0047253369824623	1048911	HPF-2	CEMBA191126_9J_4	13	12	9	CEMBA191126_9J	66031	0.1233882963217651	60814	0.1136395912906336	snm3C-seq	1636110	True	0.7410926214754929	9J	HPF	HIP	c20_c3_c0_c0_r2	Endo NN	-45.022217	35.506016
CEMBA191126_9J_3-CEMBA191126_9J_4-G7-AD012	0.0043675577039084	0.707424638268345	0.0079647495427381	1048373	HPF-2	CEMBA191126_9J_4	13	13	9	CEMBA191126_9J	122532	0.2289179585477127	94192	0.1759723203042973	snm3C-seq	1638510	True	0.7407125054977276	9J	HPF	HIP	c5_c0_c0_c1_r2	DG Glut	11.318035	19.708473
CEMBA191126_9J_3-CEMBA191126_9J_4-G8-AD001	0.0046183480702731	0.7102825221926824	0.0092549003430542	1748423	HPF-2	CEMBA191126_9J_3	14	12	9	CEMBA191126_9J	213178	0.2331044693537681	116340	0.1272146936579637	snm3C-seq	2993956	True	1.158917562434172	9J	HPF	HIP	c5_c0_c0_c0_r3	DG Glut	11.84061	15.000431
CEMBA191126_9J_3-CEMBA191126_9J_4-G8-AD002	0.0040789113407732	0.7082848176589603	0.0066958530212631	1766487	HPF-2	CEMBA191126_9J_3	14	13	9	CEMBA191126_9J	151412	0.1627662479225836	110608	0.1189023931407096	snm3C-seq	3083474	True	1.1708910304380882	9J	HPF	HIP	c4_c3_c2_c0_r2	Astro-TE NN	-36.84525	19.527199
CEMBA191126_9J_3-CEMBA191126_9J_4-G8-AD004	0.0038406006129156	0.6983893593583256	0.0064787993163485	2858111	HPF-2	CEMBA191126_9J_3	15	12	9	CEMBA191126_9J	308148	0.2046299868714551	179330	0.1190865932787428	snm3C-seq	4854738	True	1.8944586254506453	9J	HPF	HIP	c5_c0_c1_c0_r3	DG Glut	8.572493	20.744226
CEMBA191126_9J_3-CEMBA191126_9J_4-G8-AD006	0.0044306120205888	0.7109278629680101	0.009022361434536	2386648	HPF-2	CEMBA191126_9J_3	15	13	9	CEMBA191126_9J	289465	0.2306940706447543	155756	0.1241324017319688	snm3C-seq	4191840	True	1.5819560155342225	9J	HPF	HIP	c5_c0_c0_c0_r3	DG Glut	10.7992115	14.40459
CEMBA191126_9J_3-CEMBA191126_9J_4-G8-AD007	0.0041565613311016	0.7035471758718991	0.0079852800460774	1871175	HPF-2	CEMBA191126_9J_4	14	12	9	CEMBA191126_9J	219964	0.2234348367541388	123275	0.1252201701226858	snm3C-seq	3173526	True	1.322051142555856	9J	HPF	HIP	c5_c0_c0_c0_r3	DG Glut	9.990083	17.686
CEMBA191126_9J_3-CEMBA191126_9J_4-G8-AD008	0.0048340695936469	0.7019510406970023	0.0095500892782707	1611384	HPF-2	CEMBA191126_9J_4	14	13	9	CEMBA191126_9J	208426	0.2467029494132658	108198	0.1280683106743714	snm3C-seq	2968794	True	1.138499637017503	9J	HPF	HIP	c5_c0_c0_c0_r3	DG Glut	12.793951	13.711673
CEMBA191126_9J_3-CEMBA191126_9J_4-G8-AD010	0.0043670877766856	0.7041187140113137	0.0090791661752987	1746738	HPF-2	CEMBA191126_9J_4	15	12	9	CEMBA191126_9J	210630	0.2294666912151614	120968	0.1317861971367594	snm3C-seq	2955844	True	1.2341320125833932	9J	HPF	HIP	c5_c0_c0_c0_r3	DG Glut	12.692713	14.769703
CEMBA191126_9J_3-CEMBA191126_9J_4-G8-AD012	0.0040095921347271	0.6803104389356379	0.006866284285824	1673359	HPF-2	CEMBA191126_9J_4	15	13	9	CEMBA191126_9J	143910	0.1635231274266839	102775	0.1167819430288196	snm3C-seq	2851216	True	1.182287160664355	9J	HPF	HIP	c20_c0_c2_c0_r0	VLMC NN	-49.504963	42.21655
CEMBA191126_9J_3-CEMBA191126_9J_4-G9-AD001	0.0050008086445988	0.7126849553448911	0.0096753166554596	999442	HPF-2	CEMBA191126_9J_3	16	12	9	CEMBA191126_9J	130303	0.2549905970712959	65931	0.1290207060121993	snm3C-seq	1589262	True	0.6624660545156028	9J	HPF	HIP	c5_c0_c0_c0_r3	DG Glut	13.106887	14.471068
CEMBA191126_9J_3-CEMBA191126_9J_4-G9-AD002	0.0041335623605214	0.6995802368539809	0.0066255390607618	2138259	HPF-2	CEMBA191126_9J_3	16	13	9	CEMBA191126_9J	252284	0.2285050762501777	150717	0.1365112316960173	snm3C-seq	3356754	True	1.4173148649571246	9J	HPF	HIP	c5_c0_c1_c0_r3	DG Glut	5.982841	21.269217
CEMBA191126_9J_3-CEMBA191126_9J_4-G9-AD004	0.0042331322451283	0.707732690883926	0.0081461261177154	1428491	HPF-2	CEMBA191126_9J_3	17	12	9	CEMBA191126_9J	158779	0.2162141184160357	91567	0.1246895255732883	snm3C-seq	2273440	True	0.9468551418502004	9J	HPF	HIP	c5_c0_c0_c1_r2	DG Glut	11.876635	20.46497
CEMBA191126_9J_3-CEMBA191126_9J_4-G9-AD006	0.0037844780842496	0.7005475790109085	0.0050951118930285	999865	HPF-2	CEMBA191126_9J_3	17	13	9	CEMBA191126_9J	83889	0.1636130657970698	64922	0.1266207423819257	snm3C-seq	1625018	True	0.6627464341084758	9J	HPF	HIP	c15_c1_c0_c0_r8	Oligo NN	-33.987774	46.54359
CEMBA191126_9J_3-CEMBA191126_9J_4-G9-AD007	0.0045695697214263	0.7152047383491119	0.0093561169971145	1386065	HPF-2	CEMBA191126_9J_4	16	12	9	CEMBA191126_9J	188966	0.2646197192565789	84665	0.1185611619596025	snm3C-seq	2192830	True	0.979303815467117	9J	HPF	HIP	c5_c0_c0_c0_r3	DG Glut	13.1690035	16.054312
CEMBA191126_9J_3-CEMBA191126_9J_4-G9-AD010	0.0047573081425215	0.7169116734126294	0.0096796358689905	1390518	HPF-2	CEMBA191126_9J_4	17	12	9	CEMBA191126_9J	165848	0.2313717995041873	88547	0.1235304539741044	snm3C-seq	2186898	True	0.9824500170451635	9J	HPF	HIP	c5_c0_c0_c0_r3	DG Glut	13.116334	16.43111
CEMBA191126_9J_3-CEMBA191126_9J_4-G9-AD012	0.0041403503858165	0.7199381737277155	0.0085686946027473	1070214	HPF-2	CEMBA191126_9J_4	17	13	9	CEMBA191126_9J	121750	0.2212325058238207	65930	0.1198017175274292	snm3C-seq	1687422	True	0.7561439424315058	9J	HPF	HIP	c5_c0_c0_c0_r3	DG Glut	12.337352	14.902362
CEMBA191126_9J_3-CEMBA191126_9J_4-H1-AD001	0.0050908127471787	0.7533372593431483	0.0139205652164029	1328828	HPF-2	CEMBA191126_9J_3	0	14	9	CEMBA191126_9J	119502	0.1793457217381386	84632	0.1270136660653558	snm3C-seq	2316580	True	0.8807949258584885	9J	HPF	HIP	c45_c0_c0_c0_r2	HPF CR Glut	-19.386406	-2.0363162
CEMBA191126_9J_3-CEMBA191126_9J_4-H1-AD004	0.0044575900797885	0.7032836127682037	0.0089251296708762	1834631	HPF-2	CEMBA191126_9J_3	1	14	9	CEMBA191126_9J	218124	0.233097483016533	119557	0.1277641881544793	snm3C-seq	3043040	True	1.216059321163224	9J	HPF	HIP	c5_c0_c0_c0_r3	DG Glut	12.697155	16.90227
CEMBA191126_9J_3-CEMBA191126_9J_4-H1-AD006	0.0044557484552967	0.704289415480363	0.007862237468719	2101408	HPF-2	CEMBA191126_9J_3	1	15	9	CEMBA191126_9J	252618	0.2358596968214428	132269	0.1234944708566904	snm3C-seq	3594938	True	1.3928886985813322	9J	HPF	HIP	c5_c0_c0_c1_r2	DG Glut	11.63761	19.790396
CEMBA191126_9J_3-CEMBA191126_9J_4-H1-AD007	0.0038177233539976	0.7156334751044398	0.0048537670799781	3173696	HPF-2	CEMBA191126_9J_4	0	14	9	CEMBA191126_9J	300283	0.1847130388460656	210454	0.1294565389226492	snm3C-seq	4888768	True	2.242328175037049	9J	HPF	HIP	c4_c2_c3_c0_r1	OB-STR-CTX Inh IMN	-36.662544	25.509064
CEMBA191126_9J_3-CEMBA191126_9J_4-H1-AD010	0.0043714369526569	0.7046543407741062	0.0075862366463513	1425591	HPF-2	CEMBA191126_9J_4	1	14	9	CEMBA191126_9J	168058	0.231192514148776	87011	0.1196985079472512	snm3C-seq	2268702	True	1.0072303287331998	9J	HPF	HIP	c5_c0_c0_c0_r3	DG Glut	9.784634	19.136574
CEMBA191126_9J_3-CEMBA191126_9J_4-H1-AD012	0.0042768846328311	0.7112304582995839	0.0091423138717001	1385502	HPF-2	CEMBA191126_9J_4	1	15	9	CEMBA191126_9J	158722	0.2251519600541878	87043	0.1234731294905348	snm3C-seq	2193848	True	0.9789060361074852	9J	HPF	HIP	c5_c0_c0_c0_r3	DG Glut	13.142213	15.341732
CEMBA191126_9J_3-CEMBA191126_9J_4-H10-AD001	0.0044126374827766	0.69253366295549	0.0087420281039863	1055122	HPF-2	CEMBA191126_9J_3	18	14	9	CEMBA191126_9J	125235	0.2331146167806785	64977	0.1209493229093955	snm3C-seq	1735572	True	0.6993727583717834	9J	HPF	HIP	c5_c0_c0_c0_r3	DG Glut	12.797564	19.672905
CEMBA191126_9J_3-CEMBA191126_9J_4-H10-AD004	0.0043623003425192	0.704545578978682	0.0092362678728353	1285162	HPF-2	CEMBA191126_9J_3	19	14	9	CEMBA191126_9J	148347	0.2259234723015419	81551	0.1241972206358271	snm3C-seq	2110350	True	0.8518515327086326	9J	HPF	HIP	c5_c0_c0_c0_r3	DG Glut	13.153447	15.274511
CEMBA191126_9J_3-CEMBA191126_9J_4-H10-AD006	0.0035769999682316	0.7059178861803042	0.00492225619222	1296761	HPF-2	CEMBA191126_9J_3	19	15	9	CEMBA191126_9J	96785	0.1460314921661878	79176	0.1194626173864761	snm3C-seq	2182646	True	0.8595397665094199	9J	HPF	HIP	c4_c2_c0_c0_r1	Astro-TE NN	-38.070934	25.139267
CEMBA191126_9J_3-CEMBA191126_9J_4-H10-AD007	0.0039882609677176	0.6910587222647284	0.0082978292537158	1193493	HPF-2	CEMBA191126_9J_4	18	14	9	CEMBA191126_9J	124186	0.2035992937160732	69484	0.1139169739307782	snm3C-seq	1911288	True	0.843244904555916	9J	HPF	HIP	c5_c0_c0_c0_r3	DG Glut	11.278449	16.193768
CEMBA191126_9J_3-CEMBA191126_9J_4-H10-AD008	0.0038549868766404	0.6980969770845307	0.0047519585567612	923855	HPF-2	CEMBA191126_9J_4	18	15	9	CEMBA191126_9J	83287	0.1771208373827959	54029	0.1148998249781488	snm3C-seq	1618154	True	0.6527361461680177	9J	HPF	HIP	c4_c6_c0_c0_r3	DG-PIR Ex IMN	-37.54372	33.516354
CEMBA191126_9J_3-CEMBA191126_9J_4-H10-AD010	0.0038444672112754	0.6826489147057689	0.006138862765861	2251196	HPF-2	CEMBA191126_9J_4	19	14	9	CEMBA191126_9J	214677	0.1859155002762617	124017	0.1074017365519415	snm3C-seq	3485114	True	1.5905493841661913	9J	HPF	HIP	c5_c0_c1_c0_r3	DG Glut	-28.341518	23.117188
CEMBA191126_9J_3-CEMBA191126_9J_4-H10-AD012	0.0050021340432557	0.7471796895059525	0.0142387023116632	911756	HPF-2	CEMBA191126_9J_4	19	15	9	CEMBA191126_9J	81790	0.1759518805274038	53736	0.1156003209685851	snm3C-seq	1454714	True	0.6441877758799456	9J	HPF	HIP	c45_c0_c0_c0_r2	HPF CR Glut	-19.388958	-2.0351107
CEMBA191126_9J_3-CEMBA191126_9J_4-H11-AD001	0.0045443839333276	0.7001754357244977	0.0091028886384993	858108	HPF-2	CEMBA191126_9J_3	20	14	9	CEMBA191126_9J	79859	0.1790255472161694	59395	0.133149956509653	snm3C-seq	1472352	True	0.5687848030283648	9J	HPF	HIP	c5_c0_c0_c1_r2	DG Glut	8.395312	26.26709
CEMBA191126_9J_3-CEMBA191126_9J_4-H11-AD004	0.0043657648839523	0.7015460390059658	0.0084218115140675	1593177	HPF-2	CEMBA191126_9J_3	21	14	9	CEMBA191126_9J	182647	0.2195775242212473	96200	0.1156512717432205	snm3C-seq	2850838	True	1.0560149376702246	9J	HPF	HIP	c5_c0_c0_c1_r2	DG Glut	12.130142	19.299526
CEMBA191126_9J_3-CEMBA191126_9J_4-H11-AD006	0.0044809840429558	0.7062726401266685	0.0092828979917601	1704981	HPF-2	CEMBA191126_9J_3	21	15	9	CEMBA191126_9J	194212	0.2184486604255548	105278	0.1184161538539408	snm3C-seq	2939820	True	1.1301226445297146	9J	HPF	HIP	c5_c0_c0_c0_r3	DG Glut	11.630703	15.202535
CEMBA191126_9J_3-CEMBA191126_9J_4-H11-AD007	0.0040380558960004	0.7001294981944963	0.007797495553583	1440625	HPF-2	CEMBA191126_9J_4	20	14	9	CEMBA191126_9J	176102	0.2338454592534558	88984	0.1181616582787788	snm3C-seq	2403076	True	1.0178523800523895	9J	HPF	HIP	c5_c0_c0_c0_r3	DG Glut	11.298874	17.289108
CEMBA191126_9J_3-CEMBA191126_9J_4-H11-AD008	0.004229850860394	0.6661672869488425	0.005508833024544	1040930	HPF-2	CEMBA191126_9J_4	20	15	9	CEMBA191126_9J	92308	0.1711477026849134	76213	0.1413060608476546	snm3C-seq	1835038	True	0.7354537634484574	9J	HPF	HIP	c20_c3_c3_c3_r0	VLMC NN	-44.55796	38.43436
CEMBA191126_9J_3-CEMBA191126_9J_4-H11-AD010	0.0042161641136404	0.6944451683456349	0.0070580160435264	1250775	HPF-2	CEMBA191126_9J_4	21	14	9	CEMBA191126_9J	136592	0.2094606302895357	86363	0.1324356361550835	snm3C-seq	2072428	True	0.8837166581588044	9J	HPF	HIP	c5_c0_c1_c0_r3	DG Glut	8.265653	21.599625
CEMBA191126_9J_3-CEMBA191126_9J_4-H12-AD006	0.0038528112005589	0.7133208275019413	0.0062736029388138	1557183	HPF-2	CEMBA191126_9J_3	23	15	9	CEMBA191126_9J	149217	0.1839287739314364	94533	0.1165238463852006	snm3C-seq	2656150	True	1.0321568216752648	9J	HPF	HIP	c4_c3_c2_c0_r2	Astro-TE NN	-38.01218	19.355257
CEMBA191126_9J_3-CEMBA191126_9J_4-H12-AD007	0.0039638362027422	0.6961375676382625	0.0074022391910713	1491424	HPF-2	CEMBA191126_9J_4	22	14	9	CEMBA191126_9J	184383	0.2367903980602972	90182	0.1158145364695971	snm3C-seq	2444384	True	1.053743665469678	9J	HPF	HIP	c5_c0_c0_c1_r2	DG Glut	10.625598	18.66519
CEMBA191126_9J_3-CEMBA191126_9J_4-H12-AD010	0.0041193201487763	0.7002324961272941	0.0087190840242911	1329833	HPF-2	CEMBA191126_9J_4	23	14	9	CEMBA191126_9J	156917	0.2264942090737982	83039	0.1198586044041061	snm3C-seq	2183294	True	0.9395739239026184	9J	HPF	HIP	c5_c0_c0_c0_r3	DG Glut	12.732952	16.696754
CEMBA191126_9J_3-CEMBA191126_9J_4-H12-AD012	0.0040770682949873	0.6993881881432681	0.0073645097679206	1222650	HPF-2	CEMBA191126_9J_4	23	15	9	CEMBA191126_9J	156752	0.2467602795793715	80026	0.1259775832756123	snm3C-seq	2014920	True	0.8638453535590831	9J	HPF	HIP	c5_c0_c0_c1_r2	DG Glut	10.637344	21.433313
CEMBA191126_9J_3-CEMBA191126_9J_4-H2-AD001	0.0044407849173475	0.694316953021747	0.0081542816462469	3148207	HPF-2	CEMBA191126_9J_3	2	14	9	CEMBA191126_9J	356075	0.2159116404009289	209377	0.1269590157473153	snm3C-seq	5700810	True	2.0867446736162805	9J	HPF	HIP	c5_c0_c0_c0_r3	DG Glut	9.986832	17.553135
CEMBA191126_9J_3-CEMBA191126_9J_4-H2-AD006	0.0037355631921321	0.6720909561661533	0.0047945714451328	2698028	HPF-2	CEMBA191126_9J_3	3	15	9	CEMBA191126_9J	207819	0.1463318288398031	147052	0.1035438920144487	snm3C-seq	4769160	True	1.7883498633563757	9J	HPF	HIP	c11_c0_c1_c1_r8	Microglia NN	-24.782291	24.481155
CEMBA191126_9J_3-CEMBA191126_9J_4-H2-AD007	0.0044340651294381	0.7245721488186623	0.0105556662199793	1732959	HPF-2	CEMBA191126_9J_4	2	14	9	CEMBA191126_9J	226011	0.2473417527578357	117662	0.1287668534407284	snm3C-seq	3008220	True	1.2243966630338978	9J	HPF	HIP	c5_c0_c0_c0_r3	DG Glut	13.713464	13.043902
CEMBA191126_9J_3-CEMBA191126_9J_4-H2-AD008	0.0041169981580509	0.6783544870837689	0.005108449302803	2019118	HPF-2	CEMBA191126_9J_4	2	15	9	CEMBA191126_9J	192963	0.1820826511788102	140989	0.1330392402017447	snm3C-seq	3697556	True	1.4265780906944006	9J	HPF	HIP	c15_c2_c1_c0_r2	Oligo NN	-32.501225	48.509567
CEMBA191126_9J_3-CEMBA191126_9J_4-H2-AD010	0.0046851180538389	0.7127566996505915	0.0109417025235669	1714482	HPF-2	CEMBA191126_9J_4	3	14	9	CEMBA191126_9J	144279	0.1597731621750917	100615	0.1114200729991672	snm3C-seq	2968250	True	1.211342010764065	9J	HPF	HIP	c1_c1_c1_c0_r17	Oligo NN	-10.23982	52.49441
CEMBA191126_9J_3-CEMBA191126_9J_4-H2-AD012	0.0044421641564879	0.712231663763422	0.009157812329282	2087164	HPF-2	CEMBA191126_9J_4	3	15	9	CEMBA191126_9J	274385	0.2499057337556947	138590	0.1262256888722114	snm3C-seq	3543850	True	1.4746549899936945	9J	HPF	HIP	c5_c0_c0_c0_r3	DG Glut	13.419018	13.603671
CEMBA191126_9J_3-CEMBA191126_9J_4-H3-AD001	0.0040294456141724	0.6938619537936059	0.0049468708117802	1362245	HPF-2	CEMBA191126_9J_3	4	14	9	CEMBA191126_9J	166212	0.2386173253531985	91995	0.1320698917398713	snm3C-seq	2177112	True	0.9029449136954494	9J	HPF	HIP	c4_c6_c0_c0_r3	DG-PIR Ex IMN	-37.544067	33.813732
CEMBA191126_9J_3-CEMBA191126_9J_4-H3-AD002	0.0041857662966913	0.7078841956153932	0.0078960084586728	1642648	HPF-2	CEMBA191126_9J_3	4	15	9	CEMBA191126_9J	236770	0.2808499634658999	113813	0.1350018029815621	snm3C-seq	2618290	True	1.0888060933180177	9J	HPF	HIP	c5_c0_c0_c1_r2	DG Glut	10.277701	18.299948
CEMBA191126_9J_3-CEMBA191126_9J_4-H3-AD004	0.0042177796308894	0.7151415700531479	0.0093818036519217	1672110	HPF-2	CEMBA191126_9J_3	5	14	9	CEMBA191126_9J	151516	0.176804322204978	105429	0.1230253101042043	snm3C-seq	2920140	True	1.1083345651034124	9J	HPF	HIP	c1_c1_c0_c1_r13	Oligo NN	-13.367675	47.329926
CEMBA191126_9J_3-CEMBA191126_9J_4-H3-AD007	0.0044536666310815	0.6948933641355297	0.0085589814608324	1416080	HPF-2	CEMBA191126_9J_4	4	14	9	CEMBA191126_9J	176114	0.2421902933556297	112292	0.1544228875699284	snm3C-seq	2271176	True	1.0005104717359394	9J	HPF	HIP	c5_c0_c0_c0_r3	DG Glut	11.519416	15.251826
CEMBA191126_9J_3-CEMBA191126_9J_4-H3-AD008	0.0042057019945634	0.6995393920297956	0.007690877519894	1197884	HPF-2	CEMBA191126_9J_4	4	15	9	CEMBA191126_9J	138018	0.2250907584569268	76400	0.1245992113065629	snm3C-seq	2009332	True	0.8463473009469339	9J	HPF	HIP	c5_c0_c0_c1_r2	DG Glut	10.764826	20.578745
CEMBA191126_9J_3-CEMBA191126_9J_4-H3-AD010	0.0043556133869718	0.7061740431325747	0.0087764795506988	1446065	HPF-2	CEMBA191126_9J_4	5	14	9	CEMBA191126_9J	166370	0.2239910172022193	91399	0.1230543666602491	snm3C-seq	2280174	True	1.0216959319465224	9J	HPF	HIP	c5_c0_c0_c0_r3	DG Glut	11.583628	16.709724
CEMBA191126_9J_3-CEMBA191126_9J_4-H3-AD012	0.0040829842150233	0.701074772706823	0.0083588585984241	1250425	HPF-2	CEMBA191126_9J_4	5	15	9	CEMBA191126_9J	138853	0.2165575194601229	76426	0.1191952999377712	snm3C-seq	1962808	True	0.8834693708126745	9J	HPF	HIP	c5_c0_c0_c0_r3	DG Glut	12.418872	16.517311
CEMBA191126_9J_3-CEMBA191126_9J_4-H4-AD002	0.0041895362448658	0.6966858908390421	0.0083125824156596	1542937	HPF-2	CEMBA191126_9J_3	6	15	9	CEMBA191126_9J	209894	0.2669486729130287	95614	0.121604383221561	snm3C-seq	2476318	True	1.0227140612022916	9J	HPF	HIP	c5_c0_c0_c0_r3	DG Glut	11.314095	18.371027
CEMBA191126_9J_3-CEMBA191126_9J_4-H4-AD004	0.0038821642711599	0.7131551516205167	0.0070823137377021	1622073	HPF-2	CEMBA191126_9J_3	7	14	9	CEMBA191126_9J	122398	0.1479902498948091	93300	0.1128081366949271	snm3C-seq	2606428	True	1.0751682443266215	9J	HPF	HIP	c20_c0_c3_c3_r0	Endo NN	-48.386284	43.985943
CEMBA191126_9J_3-CEMBA191126_9J_4-H4-AD006	0.0038351752652267	0.6945119107207863	0.005004350073959	806850	HPF-2	CEMBA191126_9J_3	7	15	9	CEMBA191126_9J	56791	0.1385957633736821	37393	0.0912558570870753	snm3C-seq	1425088	True	0.5348091595969693	9J	HPF	HIP	c11_c1_c0_c0_r0	Microglia NN	-38.880135	30.430061
CEMBA191126_9J_3-CEMBA191126_9J_4-H4-AD007	0.0043014521573725	0.7199751991074813	0.0071293786786262	1201819	HPF-2	CEMBA191126_9J_4	6	14	9	CEMBA191126_9J	105879	0.1731497592757339	71249	0.1165174132607671	snm3C-seq	1932320	True	0.8491275172527082	9J	HPF	HIP	c4_c3_c2_c0_r2	Astro-TE NN	-39.734547	21.04585
CEMBA191126_9J_3-CEMBA191126_9J_4-H4-AD008	0.0046620738375215	0.6923950995261111	0.0083882725833636	1007498	HPF-2	CEMBA191126_9J_4	6	15	9	CEMBA191126_9J	117131	0.2294935823460145	62698	0.1228435565813526	snm3C-seq	1820312	True	0.7118328761461327	9J	HPF	HIP	c5_c0_c1_c0_r3	DG Glut	10.765279	22.633978
CEMBA191126_9J_3-CEMBA191126_9J_4-H4-AD010	0.0042132723081593	0.7056439125060638	0.0087598265185838	1322025	HPF-2	CEMBA191126_9J_4	7	14	9	CEMBA191126_9J	157389	0.2337892095916721	84566	0.1256162647855272	snm3C-seq	2075478	True	0.9340572964780984	9J	HPF	HIP	c5_c0_c0_c0_r3	DG Glut	12.201783	16.239727
CEMBA191126_9J_3-CEMBA191126_9J_4-H5-AD001	0.0038841663394373	0.7151020046972818	0.0050837843616433	1310657	HPF-2	CEMBA191126_9J_3	8	14	9	CEMBA191126_9J	104830	0.1536495243064665	82714	0.1212340623245738	snm3C-seq	2177942	True	0.868750534411458	9J	HPF	HIP	c4_c5_c1_c1_r0	DG-PIR Ex IMN	-39.196255	29.74867
CEMBA191126_9J_3-CEMBA191126_9J_4-H5-AD004	0.0043343918195523	0.7105936491950562	0.008487795452377	2443393	HPF-2	CEMBA191126_9J_3	9	14	9	CEMBA191126_9J	305587	0.2386464360433924	166155	0.1297578057338494	snm3C-seq	4078560	True	1.6195686396419626	9J	HPF	HIP	c5_c0_c0_c0_r3	DG Glut	10.875214	14.942826
CEMBA191126_9J_3-CEMBA191126_9J_4-H5-AD006	0.004170530813344	0.6999780714126801	0.0076061976057004	2324032	HPF-2	CEMBA191126_9J_3	9	15	9	CEMBA191126_9J	314832	0.2589817982598653	159339	0.1310727650077777	snm3C-seq	3937180	True	1.5404518817580264	9J	HPF	HIP	c5_c0_c0_c0_r3	DG Glut	8.928616	18.898617
CEMBA191126_9J_3-CEMBA191126_9J_4-H5-AD008	0.0045234856005915	0.6847211721928214	0.0072281627093672	1824567	HPF-2	CEMBA191126_9J_4	8	15	9	CEMBA191126_9J	225473	0.2366266329717567	125852	0.1320776102360882	snm3C-seq	3180966	True	1.289120946474654	9J	HPF	HIP	c5_c0_c1_c0_r3	DG Glut	7.6927466	20.179163
CEMBA191126_9J_3-CEMBA191126_9J_4-H5-AD010	0.0039492353051407	0.7029147900564718	0.0057842233686326	1822517	HPF-2	CEMBA191126_9J_4	9	14	9	CEMBA191126_9J	151674	0.1590699576824453	114142	0.1197078148515214	snm3C-seq	3016642	True	1.2876725491616077	9J	HPF	HIP	c4_c3_c0_c0_r3	Astro-TE NN	-39.14379	19.655909
CEMBA191126_9J_3-CEMBA191126_9J_4-H5-AD012	0.0044678309297488	0.7092659804114462	0.009058726057812	1738811	HPF-2	CEMBA191126_9J_4	9	15	9	CEMBA191126_9J	222161	0.2441772409283001	107166	0.1177861920018465	snm3C-seq	2841984	True	1.2285313074611892	9J	HPF	HIP	c5_c0_c0_c0_r3	DG Glut	11.063969	15.203137
CEMBA191126_9J_3-CEMBA191126_9J_4-H6-AD001	0.0042180917534196	0.6890515450597856	0.0087426059229074	2317388	HPF-2	CEMBA191126_9J_3	10	14	9	CEMBA191126_9J	266696	0.2222227777180619	147755	0.1231159317040084	snm3C-seq	3770552	True	1.5360479999257624	9J	HPF	HIP	c5_c0_c0_c0_r3	DG Glut	12.520088	18.202618
CEMBA191126_9J_3-CEMBA191126_9J_4-H6-AD002	0.0042307709994862	0.7012898537867742	0.0098554591790817	1763290	HPF-2	CEMBA191126_9J_3	10	15	9	CEMBA191126_9J	221753	0.2430169863013698	113046	0.1238860273972602	snm3C-seq	3019486	True	1.1687719440115758	9J	HPF	HIP	c5_c0_c0_c0_r3	DG Glut	13.170264	13.717932
CEMBA191126_9J_3-CEMBA191126_9J_4-H6-AD004	0.0044289076370442	0.7288904456992336	0.0114698080897179	2094476	HPF-2	CEMBA191126_9J_3	11	14	9	CEMBA191126_9J	164570	0.1511173797383154	110561	0.1015232947757664	snm3C-seq	3508290	True	1.3882939200049844	9J	HPF	HIP	c1_c1_c0_c1_r13	Oligo NN	-8.072281	50.592503
CEMBA191126_9J_3-CEMBA191126_9J_4-H6-AD006	0.0034655653272141	0.7182811255526006	0.0047256817919078	1923466	HPF-2	CEMBA191126_9J_3	11	15	9	CEMBA191126_9J	156610	0.1571625836440926	98562	0.0989097667398573	snm3C-seq	3179198	True	1.2749423498461223	9J	HPF	HIP	c11_c0_c1_c0_r16	Microglia NN	-27.676088	30.596909
CEMBA191126_9J_3-CEMBA191126_9J_4-H6-AD010	0.0037666110680417	0.6901704099963278	0.0048719568893481	1635758	HPF-2	CEMBA191126_9J_4	11	14	9	CEMBA191126_9J	90514	0.1064845533046281	87420	0.1028446389496717	snm3C-seq	2716980	True	1.1557207278019863	9J	HPF	HIP	c20_c3_c0_c0_r2	Endo NN	-44.93396	35.986324
CEMBA191126_9J_3-CEMBA191126_9J_4-H6-AD012	0.0035161773773727	0.6564079852190172	0.0047025221730108	1347905	HPF-2	CEMBA191126_9J_4	11	15	9	CEMBA191126_9J	79851	0.1140026640739773	80661	0.11515909490014	snm3C-seq	2213644	True	0.9523424293862152	9J	HPF	HIP	c20_c3_c0_c0_r2	Endo NN	-45.314617	34.844112
CEMBA191126_9J_3-CEMBA191126_9J_4-H7-AD001	0.0044092216658334	0.691331645421417	0.0087607850827196	1090964	HPF-2	CEMBA191126_9J_3	12	14	9	CEMBA191126_9J	121236	0.2213559687199309	63505	0.1159491470648917	snm3C-seq	1680686	True	0.7231301233073656	9J	HPF	HIP	c5_c0_c0_c1_r2	DG Glut	12.585623	21.123917
CEMBA191126_9J_3-CEMBA191126_9J_4-H7-AD002	0.0038108942338348	0.6884267095750667	0.0078463361928364	2021480	HPF-2	CEMBA191126_9J_3	12	15	9	CEMBA191126_9J	213694	0.2091958703947716	120712	0.1181710853233767	snm3C-seq	3038950	True	1.339909549410772	9J	HPF	HIP	c5_c0_c0_c0_r3	DG Glut	10.364961	17.655445
CEMBA191126_9J_3-CEMBA191126_9J_4-H7-AD004	0.0039575163576436	0.6925579810002572	0.0082900350625372	1105925	HPF-2	CEMBA191126_9J_3	13	14	9	CEMBA191126_9J	116201	0.208783567688775	64164	0.1152863472533159	snm3C-seq	1708804	True	0.7330468114609633	9J	HPF	HIP	c5_c0_c0_c1_r2	DG Glut	11.955757	18.672632
CEMBA191126_9J_3-CEMBA191126_9J_4-H7-AD006	0.0047151763026031	0.7640657652152788	0.013059309895565	1099254	HPF-2	CEMBA191126_9J_3	13	15	9	CEMBA191126_9J	101098	0.1827165848853706	70634	0.1276583439513469	snm3C-seq	1761298	True	0.7286250330589413	9J	HPF	HIP	c45_c0_c0_c0_r2	HPF CR Glut	-19.399397	-2.0196426
CEMBA191126_9J_3-CEMBA191126_9J_4-H7-AD007	0.0035321067971884	0.6506892354257139	0.0049377394535173	676088	HPF-2	CEMBA191126_9J_4	12	14	9	CEMBA191126_9J	49182	0.144846353660476	35385	0.1042126839956883	snm3C-seq	1057304	True	0.477680020772137	9J	HPF	HIP	c11_c0_c1_c1_r8	Microglia NN	-23.546345	27.742458
CEMBA191126_9J_3-CEMBA191126_9J_4-H7-AD008	0.0047555908150301	0.7124394540223552	0.0100252779991615	671154	HPF-2	CEMBA191126_9J_4	12	15	9	CEMBA191126_9J	71643	0.2133032029868343	38352	0.1141856767716465	snm3C-seq	1138848	True	0.4741939757269806	9J	HPF	HIP	c5_c0_c0_c0_r3	DG Glut	14.062534	16.218111
CEMBA191126_9J_3-CEMBA191126_9J_4-H7-AD010	0.004336038327979	0.6910747993321591	0.0073538037854229	800482	HPF-2	CEMBA191126_9J_4	13	14	9	CEMBA191126_9J	83070	0.2060722728975393	45872	0.113794959700926	snm3C-seq	1246836	True	0.5655687697277896	9J	HPF	HIP	c5_c0_c1_c0_r3	DG Glut	8.387779	25.045979
CEMBA191126_9J_3-CEMBA191126_9J_4-H8-AD001	0.0043539697883949	0.7050700087528198	0.009545459598027	1738918	HPF-2	CEMBA191126_9J_3	14	14	9	CEMBA191126_9J	227464	0.2509377178815077	105690	0.1165969445841828	snm3C-seq	2896664	True	1.1526173070434933	9J	HPF	HIP	c5_c0_c0_c0_r3	DG Glut	11.306375	15.518387
CEMBA191126_9J_3-CEMBA191126_9J_4-H8-AD004	0.0027340516998931	0.6802081058133977	0.0040743310271015	1408355	HPF-2	CEMBA191126_9J_3	15	14	9	CEMBA191126_9J	90137	0.1233130084915611	71477	0.0977849707439931	snm3C-seq	2217538	True	0.9335082778263488	9J	HPF	HIP	c20_c3_c0_c0_r2	Endo NN	-45.075565	35.46254
CEMBA191126_9J_3-CEMBA191126_9J_4-H8-AD006	0.0036488392420018	0.6938706107764755	0.0059934658026153	1939654	HPF-2	CEMBA191126_9J_3	15	15	9	CEMBA191126_9J	156395	0.1542959577902218	112805	0.1112909972730968	snm3C-seq	3300020	True	1.285672337669827	9J	HPF	HIP	c20_c0_c3_c3_r0	Endo NN	-45.543545	43.01156
CEMBA191126_9J_3-CEMBA191126_9J_4-H8-AD007	0.0040427205031035	0.7002291395532418	0.0079399145552531	1385420	HPF-2	CEMBA191126_9J_4	14	14	9	CEMBA191126_9J	167193	0.2305251837246818	87597	0.1207784687082052	snm3C-seq	2328434	True	0.9788481002149634	9J	HPF	HIP	c5_c0_c0_c0_r3	DG Glut	10.461454	16.580854
CEMBA191126_9J_3-CEMBA191126_9J_4-H8-AD008	0.0048793664425011	0.7102592121449239	0.0103161981140156	1638256	HPF-2	CEMBA191126_9J_4	14	15	9	CEMBA191126_9J	209810	0.2452848055760469	104839	0.1225652434668852	snm3C-seq	2856392	True	1.157485652918079	9J	HPF	HIP	c5_c0_c0_c0_r3	DG Glut	13.375469	12.90297
CEMBA191126_9J_3-CEMBA191126_9J_4-H8-AD010	0.0045288731701684	0.7104781638343822	0.0112713882640628	1396056	HPF-2	CEMBA191126_9J_4	15	14	9	CEMBA191126_9J	180056	0.246287683974394	95491	0.130616348416042	snm3C-seq	2338912	True	0.9863628093962126	9J	HPF	HIP	c5_c0_c0_c0_r3	DG Glut	13.974468	13.211088
CEMBA191126_9J_3-CEMBA191126_9J_4-H8-AD012	0.0042172438931253	0.71168248889444	0.0094417743054559	1254977	HPF-2	CEMBA191126_9J_4	15	15	9	CEMBA191126_9J	113864	0.1736602655905172	77420	0.1180775114348507	snm3C-seq	2077936	True	0.8866855193829121	9J	HPF	HIP	c1_c1_c0_c1_r13	Oligo NN	-11.64604	47.99884
CEMBA191126_9J_3-CEMBA191126_9J_4-H9-AD001	0.0040861898738082	0.6794635463399846	0.0053043366140105	1127810	HPF-2	CEMBA191126_9J_3	16	14	9	CEMBA191126_9J	106090	0.1841108309370059	62070	0.1077175914436795	snm3C-seq	1861166	True	0.747552975503573	9J	HPF	HIP	c11_c0_c1_c1_r8	Microglia NN	-25.375067	29.508398
CEMBA191126_9J_3-CEMBA191126_9J_4-H9-AD002	0.0049740491252425	0.7482523361788684	0.0148442672288654	927386	HPF-2	CEMBA191126_9J_3	16	15	9	CEMBA191126_9J	91637	0.1925462575800236	58102	0.1220830304125465	snm3C-seq	1596726	True	0.6147047496833301	9J	HPF	HIP	c45_c0_c0_c0_r2	HPF CR Glut	-19.392925	-2.0311472
CEMBA191126_9J_3-CEMBA191126_9J_4-H9-AD004	0.0038048549770545	0.6937171709360137	0.0049867050654335	1127204	HPF-2	CEMBA191126_9J_3	17	14	9	CEMBA191126_9J	75317	0.1301666032975009	58454	0.1010231239846531	snm3C-seq	1899792	True	0.747151296937897	9J	HPF	HIP	c20_c3_c0_c0_r2	Endo NN	-45.00241	35.563282
CEMBA191126_9J_3-CEMBA191126_9J_4-H9-AD006	0.0036237239595362	0.6636806416319064	0.0045882976419799	1253959	HPF-2	CEMBA191126_9J_3	17	15	9	CEMBA191126_9J	90425	0.1406534845666146	65078	0.1012269556939579	snm3C-seq	2181166	True	0.8311690635918151	9J	HPF	HIP	c11_c0_c0_c0_r15	Microglia NN	-23.54774	26.714905
CEMBA191126_9J_3-CEMBA191126_9J_4-H9-AD007	0.0043803023298788	0.7271580417875563	0.0106551382615881	1180809	HPF-2	CEMBA191126_9J_4	16	14	9	CEMBA191126_9J	99253	0.1636328864957902	68223	0.1124754558089155	snm3C-seq	1923616	True	0.8342832111321697	9J	HPF	HIP	c1_c1_c0_c0_r17	Oligo NN	-11.665335	47.167236
CEMBA191126_9J_3-CEMBA191126_9J_4-H9-AD008	0.0047632698305536	0.7043281751631263	0.0084213629486801	984555	HPF-2	CEMBA191126_9J_4	16	15	9	CEMBA191126_9J	104781	0.2081780324403366	59024	0.1172683996789344	snm3C-seq	1786246	True	0.6956228373396828	9J	HPF	HIP	c5_c0_c0_c0_r3	DG Glut	10.505056	21.27669
CEMBA191126_9J_3-CEMBA191126_9J_4-H9-AD012	0.0041141077003065	0.6965469328187436	0.0080937544356844	1030440	HPF-2	CEMBA191126_9J_4	17	15	9	CEMBA191126_9J	117537	0.2226982148067588	62134	0.1177257449041846	snm3C-seq	1675488	True	0.728042208417308	9J	HPF	HIP	c5_c0_c0_c1_r2	DG Glut	12.133545	19.684038
CEMBA191127_10F_1-CEMBA191127_10F_2-A1-AD002	0.004681214054218	0.7273192968942076	0.0103149679545983	1617715	HPF-2	CEMBA191127_10F_1	0	1	10	CEMBA191127_10F	231091	0.2803128077981184	95849	0.116264598425044	snm3C-seq	2580302	True	251.17847993168232	10F	HPF	HIP	c5_c0_c0_c0_r3	DG Glut	13.647225	14.799458
CEMBA191127_10F_1-CEMBA191127_10F_2-A1-AD007	0.0047419491958813	0.7087303687162628	0.0096105129720986	1632544	HPF-2	CEMBA191127_10F_2	0	0	10	CEMBA191127_10F	205788	0.2471366860856814	101720	0.1221584529157945	snm3C-seq	2492206	True	287.952023988006	10F	HPF	HIP	c5_c0_c0_c1_r2	DG Glut	12.880015	16.947254
CEMBA191127_10F_1-CEMBA191127_10F_2-A10-AD004	0.0049196503055885	0.7044206295572264	0.0090900704284829	1737291	HPF-2	CEMBA191127_10F_1	19	0	10	CEMBA191127_10F	229861	0.2579045041648715	106039	0.1189759712049404	snm3C-seq	2759300	True	269.7447403151929	10F	HPF	HIP	c5_c0_c0_c1_r2	DG Glut	12.778857	20.786276
CEMBA191127_10F_1-CEMBA191127_10F_2-A10-AD007	0.0047318479794003	0.7186031132693218	0.0095212263087325	1509017	HPF-2	CEMBA191127_10F_2	18	0	10	CEMBA191127_10F	198129	0.256237188399237	88611	0.1145992434284975	snm3C-seq	2350552	True	266.1640356292442	10F	HPF	HIP	c5_c0_c0_c0_r3	DG Glut	12.838287	16.569132
CEMBA191127_10F_1-CEMBA191127_10F_2-A10-AD012	0.0042037434537558	0.6892080696180751	0.005337463303276	1758226	HPF-2	CEMBA191127_10F_2	19	1	10	CEMBA191127_10F	187152	0.207510663705481	99253	0.1100498840769006	snm3C-seq	2724352	True	310.12011641238206	10F	HPF	HIP	c11_c0_c1_c1_r8	Microglia NN	-24.831638	28.07093
CEMBA191127_10F_1-CEMBA191127_10F_2-A11-AD002	0.0049879531922996	0.7253537945039729	0.0117728137049071	2332267	HPF-2	CEMBA191127_10F_1	20	1	10	CEMBA191127_10F	271506	0.2174875337939321	169814	0.1360280364473816	snm3C-seq	4112134	True	362.1251455632327	10F	HPF	HIP	c1_c1_c1_c0_r17	Oligo NN	-6.6120105	55.0376
CEMBA191127_10F_1-CEMBA191127_10F_2-A11-AD008	0.0058562936045791	0.7226422558223095	0.0120135399649931	2117925	HPF-2	CEMBA191127_10F_2	20	1	10	CEMBA191127_10F	268141	0.2374307562620423	124540	0.1102764082511617	snm3C-seq	3741136	True	373.56468824411326	10F	HPF	HIP	c5_c0_c0_c0_r3	DG Glut	14.73432	14.74009
CEMBA191127_10F_1-CEMBA191127_10F_2-A11-AD010	0.0049959765768707	0.7097565570568533	0.008597290959159	1783282	HPF-2	CEMBA191127_10F_2	21	0	10	CEMBA191127_10F	214486	0.2243410792713093	112623	0.117797736778963	snm3C-seq	3157444	True	314.5395537525355	10F	HPF	HIP	c5_c0_c0_c1_r2	DG Glut	9.565621	22.718754
CEMBA191127_10F_1-CEMBA191127_10F_2-A12-AD008	0.0053551935385734	0.7073479240602365	0.0094583237294221	1997941	HPF-2	CEMBA191127_10F_2	22	1	10	CEMBA191127_10F	241421	0.2297617404793741	118781	0.1130445541020894	snm3C-seq	3450584	True	352.40162271805275	10F	HPF	HIP	c5_c0_c0_c1_r2	DG Glut	10.64234	17.615515
CEMBA191127_10F_1-CEMBA191127_10F_2-A12-AD010	0.0050732514373164	0.7119848045872115	0.0101533084670729	2274388	HPF-2	CEMBA191127_10F_2	23	0	10	CEMBA191127_10F	308698	0.2573624306776004	145279	0.1211195296581484	snm3C-seq	3823312	True	401.1620072316783	10F	HPF	HIP	c5_c0_c0_c0_r3	DG Glut	13.656716	14.760647
CEMBA191127_10F_1-CEMBA191127_10F_2-A12-AD012	0.0046842265370438	0.6980834163140237	0.0083368941492726	2059347	HPF-2	CEMBA191127_10F_2	23	1	10	CEMBA191127_10F	286549	0.2642950891947157	123858	0.1142389649151771	snm3C-seq	3414758	True	363.23256019049296	10F	HPF	HIP	c5_c0_c0_c1_r2	DG Glut	11.233736	20.027786
CEMBA191127_10F_1-CEMBA191127_10F_2-A2-AD012	0.0045353830008857	0.7010320458750062	0.0084424978546418	1740869	HPF-2	CEMBA191127_10F_2	3	1	10	CEMBA191127_10F	246917	0.273001169766511	112967	0.1249007688616557	snm3C-seq	2757592	True	307.0586471470147	10F	HPF	HIP	c5_c0_c0_c1_r2	DG Glut	12.527114	19.975405
CEMBA191127_10F_1-CEMBA191127_10F_2-A3-AD012	0.0044015772456513	0.7049901162806593	0.0081835014108029	1812364	HPF-2	CEMBA191127_10F_2	5	1	10	CEMBA191127_10F	243188	0.2572228503855889	118409	0.1252426126754083	snm3C-seq	2910910	True	319.669106623159	10F	HPF	HIP	c5_c0_c0_c1_r2	DG Glut	11.314157	19.608171
CEMBA191127_10F_1-CEMBA191127_10F_2-A4-AD002	0.0047981271765792	0.7182402657827749	0.0105677633391428	1584927	HPF-2	CEMBA191127_10F_1	6	1	10	CEMBA191127_10F	200983	0.2491656583488713	87335	0.1082722557226167	snm3C-seq	2480510	True	246.0875708407732	10F	HPF	HIP	c5_c0_c0_c0_r3	DG Glut	13.852282	14.330921
CEMBA191127_10F_1-CEMBA191127_10F_2-A4-AD008	0.0049210313586096	0.7239529125455515	0.010985777172968	1343900	HPF-2	CEMBA191127_10F_2	6	1	10	CEMBA191127_10F	134175	0.1965798692251229	79154	0.1159685706625331	snm3C-seq	2182656	True	237.0403033777229	10F	HPF	HIP	c1_c1_c0_c1_r13	Oligo NN	-9.7960005	49.058685
CEMBA191127_10F_1-CEMBA191127_10F_2-A4-AD010	0.0076912680136586	0.6949341661011126	0.0094015967403112	1457349	HPF-2	CEMBA191127_10F_2	7	0	10	CEMBA191127_10F	178343	0.2424466113918355	90654	0.1232386755247778	snm3C-seq	2537000	True	257.0507099391481	10F	HPF	HIP	c5_c0_c0_c1_r2	DG Glut	8.818996	23.654268
CEMBA191127_10F_1-CEMBA191127_10F_2-A4-AD012	0.004433155065748	0.7059791605890223	0.0085818649024361	1385675	HPF-2	CEMBA191127_10F_2	7	1	10	CEMBA191127_10F	187403	0.2653940982622205	74814	0.1059491794015558	snm3C-seq	2130134	True	244.4086780139342	10F	HPF	HIP	c5_c0_c0_c1_r2	DG Glut	12.784345	18.61275
CEMBA191127_10F_1-CEMBA191127_10F_2-A5-AD007	0.0043905995413807	0.7114732911869365	0.0086002163732036	2115250	HPF-2	CEMBA191127_10F_2	8	0	10	CEMBA191127_10F	273509	0.2443061130791918	140862	0.1258219937938463	snm3C-seq	3607084	True	373.0928653320399	10F	HPF	HIP	c5_c0_c0_c0_r3	DG Glut	11.661594	16.355669
CEMBA191127_10F_1-CEMBA191127_10F_2-A5-AD010	0.0063702396233766	0.7694373927519671	0.0213349244667405	2232045	HPF-2	CEMBA191127_10F_2	9	0	10	CEMBA191127_10F	279643	0.2366192344564813	159791	0.1352067603803264	snm3C-seq	3772434	True	393.69344739395007	10F	HPF	HIP	c9_c5_c1_c0_r0	Lamp5 Lhx6 Gaba	28.232845	-43.818954
CEMBA191127_10F_1-CEMBA191127_10F_2-A5-AD012	0.0044848679400067	0.7164305013947918	0.0090674959845715	2125273	HPF-2	CEMBA191127_10F_2	9	1	10	CEMBA191127_10F	291840	0.2595637649553341	134697	0.1198000974787165	snm3C-seq	3543812	True	374.86074609753945	10F	HPF	HIP	c5_c0_c0_c0_r3	DG Glut	11.879752	15.904228
CEMBA191127_10F_1-CEMBA191127_10F_2-A6-AD002	0.0047630054914504	0.7078293932361989	0.0092272345062549	1770973	HPF-2	CEMBA191127_10F_1	10	1	10	CEMBA191127_10F	224035	0.2460106382978723	100793	0.1106798056819579	snm3C-seq	2830688	True	274.9744585047745	10F	HPF	HIP	c5_c0_c0_c0_r3	DG Glut	11.172613	16.921549
CEMBA191127_10F_1-CEMBA191127_10F_2-A6-AD007	0.0048814463504171	0.710459586653591	0.0099994442045906	1620266	HPF-2	CEMBA191127_10F_2	10	0	10	CEMBA191127_10F	219099	0.2626327404191355	90655	0.1086676392073753	snm3C-seq	2573696	True	285.7864009171885	10F	HPF	HIP	c5_c0_c0_c0_r3	DG Glut	13.058413	15.939454
CEMBA191127_10F_1-CEMBA191127_10F_2-A6-AD008	0.0049855558899927	0.7039367983451489	0.0091977586017502	1443566	HPF-2	CEMBA191127_10F_2	10	1	10	CEMBA191127_10F	174351	0.2357260482887482	85552	0.1156680195880665	snm3C-seq	2371706	True	254.61963136079012	10F	HPF	HIP	c5_c0_c0_c1_r2	DG Glut	10.739499	18.286442
CEMBA191127_10F_1-CEMBA191127_10F_2-A6-AD010	0.0039620879598649	0.7123848723315521	0.0052900331808516	1546068	HPF-2	CEMBA191127_10F_2	11	0	10	CEMBA191127_10F	144310	0.181385118149824	90723	0.1140309200603318	snm3C-seq	2444028	True	272.69917982185376	10F	HPF	HIP	c11_c0_c1_c0_r16	Microglia NN	-26.671982	31.57109
CEMBA191127_10F_1-CEMBA191127_10F_2-A8-AD007	0.0047840434660696	0.7165231742761233	0.0092651384488715	2141201	HPF-2	CEMBA191127_10F_2	14	0	10	CEMBA191127_10F	308918	0.2738860562085349	127881	0.1133790285901231	snm3C-seq	3549012	True	377.6701649175412	10F	HPF	HIP	c5_c0_c0_c0_r3	DG Glut	11.507196	15.854657
CEMBA191127_10F_1-CEMBA191127_10F_2-A9-AD002	0.0082232467137899	0.782023610963652	0.0342379809558725	1792289	HPF-2	CEMBA191127_10F_1	16	1	10	CEMBA191127_10F	254169	0.271957465886147	113694	0.1216510751762	snm3C-seq	3013490	True	278.28413943016847	10F	HPF	HIP	c9_c10_c2_c2_r0	Pvalb chandelier Gaba	24.738964	-45.237854
CEMBA191127_10F_1-CEMBA191127_10F_2-A9-AD004	0.0050490608366749	0.7178497802212974	0.0099873111011042	1702716	HPF-2	CEMBA191127_10F_1	17	0	10	CEMBA191127_10F	239371	0.2690692493249972	108331	0.1217713960698091	snm3C-seq	2862260	True	264.3763682943871	10F	HPF	HIP	c5_c0_c0_c0_r3	DG Glut	12.94586	16.322086
CEMBA191127_10F_1-CEMBA191127_10F_2-A9-AD006	0.0051438882199017	0.7276659972897387	0.0106934566991468	1995702	HPF-2	CEMBA191127_10F_1	17	1	10	CEMBA191127_10F	280417	0.2692819231940047	122202	0.1173494815869	snm3C-seq	3370294	True	309.8675568667029	10F	HPF	HIP	c5_c0_c0_c0_r3	DG Glut	13.959752	13.886046
CEMBA191127_10F_1-CEMBA191127_10F_2-A9-AD007	0.0064284732580418	0.7151747335640973	0.0193077104056015	1921293	HPF-2	CEMBA191127_10F_2	16	0	10	CEMBA191127_10F	274357	0.2734033690487579	105382	0.1050157052201919	snm3C-seq	3170186	True	338.88226474997794	10F	HPF	HIP	c22_c0_c0_c0_r1	CA3 Glut	43.859016	42.66245
CEMBA191127_10F_1-CEMBA191127_10F_2-A9-AD012	0.00433710076005	0.7105602086225123	0.0081459471106491	1700468	HPF-2	CEMBA191127_10F_2	17	1	10	CEMBA191127_10F	221570	0.2496026207317636	94011	0.1059050953541266	snm3C-seq	2787960	True	299.93262192433195	10F	HPF	HIP	c5_c0_c0_c1_r2	DG Glut	13.060016	20.772425
CEMBA191127_10F_1-CEMBA191127_10F_2-B10-AD001	0.0066906978950235	0.7204910807974816	0.020274654270684	1463514	HPF-2	CEMBA191127_10F_1	18	2	10	CEMBA191127_10F	207340	0.2739060074639189	82392	0.1088437530962053	snm3C-seq	2361008	True	227.23608415495693	10F	HPF	HIP	c22_c0_c0_c0_r1	CA3 Glut	44.41935	42.46395
CEMBA191127_10F_1-CEMBA191127_10F_2-B11-AD007	0.0048039801650926	0.7018580571802668	0.0091897735184217	1860477	HPF-2	CEMBA191127_10F_2	20	2	10	CEMBA191127_10F	271389	0.2766937730162679	110969	0.1131380833336731	snm3C-seq	3103498	True	328.1553928917894	10F	HPF	HIP	c5_c0_c0_c1_r2	DG Glut	11.764611	16.901669
CEMBA191127_10F_1-CEMBA191127_10F_2-B12-AD001	0.0048528364853416	0.7010741626391839	0.0088879808940573	1378474	HPF-2	CEMBA191127_10F_1	22	2	10	CEMBA191127_10F	178216	0.2512207499295179	87535	0.1233930081759233	snm3C-seq	2219198	True	214.0321403617732	10F	HPF	HIP	c5_c0_c0_c1_r2	DG Glut	12.382606	21.09058
CEMBA191127_10F_1-CEMBA191127_10F_2-B12-AD002	0.0097328380103396	0.8050527723386981	0.0443448566840014	1608477	HPF-2	CEMBA191127_10F_1	22	3	10	CEMBA191127_10F	199529	0.2401111450734428	103351	0.1243715297249291	snm3C-seq	2626180	True	249.7441192454002	10F	HPF	HIP	c19_c5_c1_c1_r0	RHP-COA Ndnf Gaba	19.761477	-52.02335
CEMBA191127_10F_1-CEMBA191127_10F_2-B2-AD006	0.0046342973528934	0.7329474818925628	0.0074866746645104	877374	HPF-2	CEMBA191127_10F_1	3	3	10	CEMBA191127_10F	83210	0.1800201632967422	52089	0.1126916270395867	snm3C-seq	1606330	True	136.22762207903114	10F	HPF	HIP	c4_c5_c1_c1_r0	DG-PIR Ex IMN	-39.253258	29.661154
CEMBA191127_10F_1-CEMBA191127_10F_2-B2-AD007	0.0058989080042847	0.7357849060240754	0.0201169885550819	2290999	HPF-2	CEMBA191127_10F_2	2	2	10	CEMBA191127_10F	343896	0.2804830007707459	133642	0.1089989682607649	snm3C-seq	4088762	True	404.0918952288562	10F	HPF	HIP	c22_c0_c0_c0_r1	CA3 Glut	44.03976	42.72086
CEMBA191127_10F_1-CEMBA191127_10F_2-B2-AD010	0.0050376387141723	0.7100765480639749	0.0093703991950078	2591729	HPF-2	CEMBA191127_10F_2	3	2	10	CEMBA191127_10F	352467	0.2542707049837396	173176	0.1249296632202846	snm3C-seq	4655652	True	457.13537348972574	10F	HPF	HIP	c5_c0_c0_c0_r3	DG Glut	12.095355	15.691031
CEMBA191127_10F_1-CEMBA191127_10F_2-B3-AD006	0.0043241505900538	0.7018669590336752	0.0055101940411523	2432588	HPF-2	CEMBA191127_10F_1	5	3	10	CEMBA191127_10F	262501	0.2052491989447494	176740	0.1381927818236693	snm3C-seq	4093162	True	377.7017312320472	10F	HPF	HIP	c15_c1_c0_c0_r8	Oligo NN	-32.90787	46.93413
CEMBA191127_10F_1-CEMBA191127_10F_2-B3-AD007	0.0047361447110472	0.7080259260541267	0.0090904199370788	2004503	HPF-2	CEMBA191127_10F_2	4	2	10	CEMBA191127_10F	288553	0.2740723855114999	125381	0.1190889360631058	snm3C-seq	3345510	True	353.55904400740803	10F	HPF	HIP	c5_c0_c0_c0_r3	DG Glut	11.606159	17.517609
CEMBA191127_10F_1-CEMBA191127_10F_2-B3-AD008	0.0057781549216232	0.7681932678781438	0.0152805421443519	3577218	HPF-2	CEMBA191127_10F_2	4	3	10	CEMBA191127_10F	365679	0.1942186750625789	232360	0.1234105631921462	snm3C-seq	5957980	True	630.9582855631008	10F	HPF	HIP	c45_c0_c0_c0_r2	HPF CR Glut	-19.377846	-2.0425818
CEMBA191127_10F_1-CEMBA191127_10F_2-B4-AD004	0.0049314734301621	0.7172829555280293	0.0101427213931942	1892531	HPF-2	CEMBA191127_10F_1	7	2	10	CEMBA191127_10F	263366	0.2658079778929021	113270	0.1143202602307398	snm3C-seq	3219714	True	293.8484589705768	10F	HPF	HIP	c5_c0_c0_c0_r3	DG Glut	13.674344	15.118774
CEMBA191127_10F_1-CEMBA191127_10F_2-B4-AD006	0.0046735563001743	0.7104648956775335	0.007542188980184	2497465	HPF-2	CEMBA191127_10F_1	7	3	10	CEMBA191127_10F	282490	0.2159082223818768	161422	0.1233754719576881	snm3C-seq	4256126	True	387.77501746758793	10F	HPF	HIP	c15_c3_c0_c1_r0	Oligo NN	-27.873732	43.327187
CEMBA191127_10F_1-CEMBA191127_10F_2-B4-AD007	0.0039349992083086	0.6707298305126219	0.0050042166795386	1874876	HPF-2	CEMBA191127_10F_2	6	2	10	CEMBA191127_10F	202348	0.2059922081544605	112957	0.1149913112879959	snm3C-seq	3124152	True	330.69512302672194	10F	HPF	HIP	c11_c0_c1_c1_r8	Microglia NN	-24.038502	26.976387
CEMBA191127_10F_1-CEMBA191127_10F_2-B4-AD012	0.0048029865379057	0.7222898360655737	0.0101054604817898	1881647	HPF-2	CEMBA191127_10F_2	7	3	10	CEMBA191127_10F	268327	0.2725199926062396	113247	0.1150166461171586	snm3C-seq	3073800	True	331.8894082370579	10F	HPF	HIP	c5_c0_c0_c0_r3	DG Glut	13.414107	13.610214
CEMBA191127_10F_1-CEMBA191127_10F_2-B5-AD004	0.0051643326049277	0.7239023764471955	0.010630112748314	2831062	HPF-2	CEMBA191127_10F_1	9	2	10	CEMBA191127_10F	382271	0.2513292268163579	174279	0.1145820800435503	snm3C-seq	5113190	True	439.571772377921	10F	HPF	HIP	c5_c0_c0_c0_r3	DG Glut	13.070026	14.668806
CEMBA191127_10F_1-CEMBA191127_10F_2-B5-AD008	0.0075154794461898	0.798836414456974	0.0305583869827496	2128794	HPF-2	CEMBA191127_10F_2	8	3	10	CEMBA191127_10F	274562	0.2414137230954824	131909	0.1159834310640292	snm3C-seq	3910176	True	375.481788517506	10F	HPF	HIP	c19_c7_c0_c0_r0	Sncg Gaba	16.862076	-51.86382
CEMBA191127_10F_1-CEMBA191127_10F_2-B5-AD012	0.0043360470098972	0.7051887784068565	0.0067291035606592	4323985	HPF-2	CEMBA191127_10F_2	9	3	10	CEMBA191127_10F	499560	0.2145955563650547	279695	0.1201483388132035	snm3C-seq	7477288	True	762.6748390510627	10F	HPF	HIP	c5_c0_c1_c0_r3	DG Glut	5.7263675	21.17263
CEMBA191127_10F_1-CEMBA191127_10F_2-B6-AD006	0.0067548647359642	0.7430922521223674	0.0214126050776044	1429781	HPF-2	CEMBA191127_10F_1	11	3	10	CEMBA191127_10F	184847	0.2530431378132118	79977	0.1094831456982652	snm3C-seq	2265098	True	221.9984473255182	10F	HPF	HIP	c16_c1_c2_c1_r0	CA1-ProS Glut	30.684938	22.432985
CEMBA191127_10F_1-CEMBA191127_10F_2-B6-AD007	0.0054448247703106	0.7569646002561246	0.0166551980894179	1299789	HPF-2	CEMBA191127_10F_2	10	2	10	CEMBA191127_10F	126887	0.1908881798173363	79857	0.120136478722588	snm3C-seq	2020450	True	229.2598994620337	10F	HPF	HIP	c45_c0_c0_c0_r2	HPF CR Glut	-19.388233	-2.037539
CEMBA191127_10F_1-CEMBA191127_10F_2-B7-AD001	0.0050731914962114	0.7075604897486824	0.0088392775118072	1668319	HPF-2	CEMBA191127_10F_1	12	2	10	CEMBA191127_10F	231249	0.2667268751124583	97930	0.1129542738769164	snm3C-seq	2769608	True	259.0356338793572	10F	HPF	HIP	c5_c0_c0_c1_r2	DG Glut	10.1311655	20.560713
CEMBA191127_10F_1-CEMBA191127_10F_2-B7-AD006	0.0055647031738728	0.7805946776551648	0.0140920865620454	2034475	HPF-2	CEMBA191127_10F_1	13	3	10	CEMBA191127_10F	234631	0.2204217333794285	125837	0.1182163041681071	snm3C-seq	3449496	True	315.88774163496623	10F	HPF	HIP	c45_c0_c0_c0_r2	HPF CR Glut	-19.391787	-2.0302877
CEMBA191127_10F_1-CEMBA191127_10F_2-B7-AD007	0.0048931380868756	0.7013130184264033	0.0090524836006023	2016215	HPF-2	CEMBA191127_10F_2	12	2	10	CEMBA191127_10F	267195	0.253501363354326	134472	0.1275803639027037	snm3C-seq	3394356	True	355.6248346415028	10F	HPF	HIP	c5_c0_c0_c1_r2	DG Glut	12.225786	19.880333
CEMBA191127_10F_1-CEMBA191127_10F_2-B7-AD012	0.0045861342920139	0.7109081424600219	0.008522074963422	1810533	HPF-2	CEMBA191127_10F_2	13	3	10	CEMBA191127_10F	241980	0.2558287793104104	106176	0.1122525682786269	snm3C-seq	2960876	True	319.3461504541847	10F	HPF	HIP	c5_c0_c0_c1_r2	DG Glut	13.720659	20.325504
CEMBA191127_10F_1-CEMBA191127_10F_2-B8-AD001	0.0044561740492476	0.7013789689173098	0.0053968257437906	1821002	HPF-2	CEMBA191127_10F_1	14	2	10	CEMBA191127_10F	214815	0.2259502817870283	126141	0.1326797220626936	snm3C-seq	2988402	True	282.74233366974613	10F	HPF	HIP	c4_c6_c0_c0_r3	DG-PIR Ex IMN	-37.488495	33.6029
CEMBA191127_10F_1-CEMBA191127_10F_2-B8-AD002	0.0080558511696665	0.8038717611909545	0.0329124760659125	1930857	HPF-2	CEMBA191127_10F_1	14	3	10	CEMBA191127_10F	267399	0.2642011097673757	124073	0.1225891805585196	snm3C-seq	3231074	True	299.7992391895039	10F	HPF	HIP	c9_c4_c2_c2_r1	Sst Gaba	6.810179	-32.96194
CEMBA191127_10F_1-CEMBA191127_10F_2-B9-AD001	0.0051946917287017	0.7030714773740547	0.0100095295106144	1587083	HPF-2	CEMBA191127_10F_1	16	2	10	CEMBA191127_10F	214600	0.2568915405352346	105734	0.126571156323171	snm3C-seq	2704496	True	246.4223274590482	10F	HPF	HIP	c5_c0_c0_c0_r3	DG Glut	11.8432255	13.932092
CEMBA191127_10F_1-CEMBA191127_10F_2-B9-AD004	0.0042789962297806	0.69889308186265	0.005819056631643	1823914	HPF-2	CEMBA191127_10F_1	17	2	10	CEMBA191127_10F	202403	0.2095538143612637	111858	0.1158098969225863	snm3C-seq	3175668	True	283.19447247884483	10F	HPF	HIP	c11_c0_c1_c1_r8	Microglia NN	-25.792824	28.744879
CEMBA191127_10F_1-CEMBA191127_10F_2-B9-AD006	0.0043455769669868	0.7236049330009778	0.006514482176715	2118951	HPF-2	CEMBA191127_10F_1	17	3	10	CEMBA191127_10F	206691	0.1851726427087449	133990	0.1200404584454317	snm3C-seq	3608936	True	329.0041145873768	10F	HPF	HIP	c4_c0_c0_c1_r6	Astro-TE NN	-39.257122	22.16849
CEMBA191127_10F_1-CEMBA191127_10F_2-B9-AD008	0.0043692696989897	0.710843214289361	0.005441585950451	2032127	HPF-2	CEMBA191127_10F_2	16	3	10	CEMBA191127_10F	209693	0.1953056164580046	125556	0.1169413951824869	snm3C-seq	3558806	True	358.4314313431519	10F	HPF	HIP	c11_c0_c0_c0_r15	Microglia NN	-25.619701	32.191673
CEMBA191127_10F_1-CEMBA191127_10F_2-C1-AD001	0.0047641614629794	0.7076476273828034	0.0078876187843916	1321608	HPF-2	CEMBA191127_10F_1	0	4	10	CEMBA191127_10F	173016	0.2571264246533201	70481	0.1047448070466931	snm3C-seq	2054358	True	205.20270165359835	10F	HPF	HIP	c5_c0_c0_c1_r2	DG Glut	9.011007	25.01382
CEMBA191127_10F_1-CEMBA191127_10F_2-C1-AD006	0.0043520915288407	0.7108419193779935	0.00525201709715	1918278	HPF-2	CEMBA191127_10F_1	1	5	10	CEMBA191127_10F	206456	0.2099995321047353	134185	0.1364881002028224	snm3C-seq	3029968	True	297.84612995885414	10F	HPF	HIP	c4_c6_c0_c0_r3	DG-PIR Ex IMN	-37.390648	33.784786
CEMBA191127_10F_1-CEMBA191127_10F_2-C1-AD012	0.0047069468624459	0.7059172012752656	0.0089286296398236	1726408	HPF-2	CEMBA191127_10F_2	1	5	10	CEMBA191127_10F	224377	0.255388870551009	103472	0.1177731996312189	snm3C-seq	3055924	True	304.5079813034659	10F	HPF	HIP	c5_c0_c0_c0_r3	DG Glut	14.05492	18.678156
CEMBA191127_10F_1-CEMBA191127_10F_2-C10-AD002	0.0043004787452331	0.6992020874913497	0.0075981540999613	1441017	HPF-2	CEMBA191127_10F_1	18	5	10	CEMBA191127_10F	176323	0.2370707099227301	94350	0.1268559489188001	snm3C-seq	2332732	True	223.7430323732629	10F	HPF	HIP	c5_c0_c0_c1_r2	DG Glut	8.350997	21.593204
CEMBA191127_10F_1-CEMBA191127_10F_2-C10-AD006	0.0048575823751269	0.7061590737673689	0.0087612348013949	1601663	HPF-2	CEMBA191127_10F_1	19	5	10	CEMBA191127_10F	216489	0.2616579684640803	103071	0.1245760683802005	snm3C-seq	2620814	True	248.6861268535052	10F	HPF	HIP	c5_c0_c0_c1_r2	DG Glut	12.794805	19.448336
CEMBA191127_10F_1-CEMBA191127_10F_2-C10-AD008	0.0055659693541164	0.7253264805157874	0.0088375558717904	1282420	HPF-2	CEMBA191127_10F_2	18	5	10	CEMBA191127_10F	118807	0.1799350878494934	76529	0.1159043855836262	snm3C-seq	2203072	True	226.196313607902	10F	HPF	HIP	c4_c3_c2_c0_r2	Astro-TE NN	-38.688675	16.920391
CEMBA191127_10F_1-CEMBA191127_10F_2-C10-AD012	0.0052032912595635	0.7078861993626596	0.0101154573107172	1459832	HPF-2	CEMBA191127_10F_2	19	5	10	CEMBA191127_10F	194845	0.258177486504464	79192	0.1049325951975237	snm3C-seq	2316710	True	257.4886674309904	10F	HPF	HIP	c5_c0_c0_c1_r2	DG Glut	13.305839	16.13618
CEMBA191127_10F_1-CEMBA191127_10F_2-C11-AD004	0.0042726150598753	0.7174404041435527	0.0056662098765276	1652877	HPF-2	CEMBA191127_10F_1	21	4	10	CEMBA191127_10F	172182	0.2007468750983727	124394	0.1450308788432413	snm3C-seq	2673172	True	256.6379939445696	10F	HPF	HIP	c15_c1_c0_c0_r8	Oligo NN	-33.860344	43.44545
CEMBA191127_10F_1-CEMBA191127_10F_2-C11-AD006	0.0045507573427472	0.7167266298403352	0.0053222153317838	1804897	HPF-2	CEMBA191127_10F_1	21	5	10	CEMBA191127_10F	192585	0.2058838621945978	128262	0.1371190691528598	snm3C-seq	3065738	True	280.2417514168155	10F	HPF	HIP	c4_c6_c0_c0_r3	DG-PIR Ex IMN	-37.34623	32.67879
CEMBA191127_10F_1-CEMBA191127_10F_2-C12-AD004	0.0052957767230741	0.7229081798968527	0.0107967963346661	2321247	HPF-2	CEMBA191127_10F_1	23	4	10	CEMBA191127_10F	311317	0.2473852339820252	157355	0.1250407253482514	snm3C-seq	4299496	True	360.4140982842947	10F	HPF	HIP	c5_c0_c0_c0_r3	DG Glut	13.75463	14.607706
CEMBA191127_10F_1-CEMBA191127_10F_2-C12-AD006	0.0049304098343814	0.7038828391263443	0.0088752183355235	3796753	HPF-2	CEMBA191127_10F_1	23	5	10	CEMBA191127_10F	486129	0.2358377246049311	253194	0.1228330275371782	snm3C-seq	6828530	True	589.51214967782	10F	HPF	HIP	c5_c0_c0_c1_r2	DG Glut	12.298805	19.982273
CEMBA191127_10F_1-CEMBA191127_10F_2-C12-AD007	0.0047913751289034	0.704130568505416	0.0088380354214023	2628289	HPF-2	CEMBA191127_10F_2	22	4	10	CEMBA191127_10F	348070	0.2438129154230389	168673	0.118150532603069	snm3C-seq	4857156	True	463.5839139253902	10F	HPF	HIP	c5_c0_c0_c1_r2	DG Glut	12.007853	18.099865
CEMBA191127_10F_1-CEMBA191127_10F_2-C2-AD001	0.0048128480344252	0.6951227731224586	0.0082145769960755	1634751	HPF-2	CEMBA191127_10F_1	2	4	10	CEMBA191127_10F	200904	0.2347689517523768	98538	0.1151478465723714	snm3C-seq	2793574	True	253.8236161788681	10F	HPF	HIP	c5_c0_c0_c1_r2	DG Glut	10.632086	20.974726
CEMBA191127_10F_1-CEMBA191127_10F_2-C2-AD002	0.0044017139851579	0.6970029237383434	0.0079283928986142	1879477	HPF-2	CEMBA191127_10F_1	2	5	10	CEMBA191127_10F	241869	0.2443982777767112	120461	0.1217206873938388	snm3C-seq	3234448	True	291.82159770204174	10F	HPF	HIP	c5_c0_c0_c1_r2	DG Glut	11.264954	19.986965
CEMBA191127_10F_1-CEMBA191127_10F_2-C2-AD007	0.0052343435920832	0.7187727405469551	0.0112326801013086	2306337	HPF-2	CEMBA191127_10F_2	2	4	10	CEMBA191127_10F	310773	0.2555484655070051	141463	0.1163249464271911	snm3C-seq	4009628	True	406.7972484346062	10F	HPF	HIP	c5_c0_c0_c0_r3	DG Glut	13.806004	14.20326
CEMBA191127_10F_1-CEMBA191127_10F_2-C2-AD008	0.0051740227767308	0.7001667370491309	0.0098433114118637	1870953	HPF-2	CEMBA191127_10F_2	2	5	10	CEMBA191127_10F	257524	0.2629491672180427	112321	0.1146872268646719	snm3C-seq	3384068	True	330.00317488314664	10F	HPF	HIP	c5_c0_c0_c0_r3	DG Glut	11.987307	16.818052
CEMBA191127_10F_1-CEMBA191127_10F_2-C2-AD010	0.0043465371385059	0.7086197258703777	0.0051246543421144	2446373	HPF-2	CEMBA191127_10F_2	3	4	10	CEMBA191127_10F	263097	0.2040566711625313	171784	0.1332347810844832	snm3C-seq	4585218	True	431.49713378604815	10F	HPF	HIP	c4_c6_c0_c0_r3	DG-PIR Ex IMN	-37.06961	33.965565
CEMBA191127_10F_1-CEMBA191127_10F_2-C3-AD004	0.00470806102532	0.7275588552573132	0.0103782883027621	2041209	HPF-2	CEMBA191127_10F_1	5	4	10	CEMBA191127_10F	228390	0.2133421264527796	151241	0.1412762228943686	snm3C-seq	3385446	True	316.9333126310069	10F	HPF	HIP	c1_c1_c0_c0_r17	Oligo NN	-11.375752	47.062992
CEMBA191127_10F_1-CEMBA191127_10F_2-C3-AD010	0.0051109340154565	0.7112634813679105	0.0102252736674981	1502403	HPF-2	CEMBA191127_10F_2	5	4	10	CEMBA191127_10F	205125	0.2608146699589816	90709	0.1153357118698806	snm3C-seq	2450210	True	264.99744245524295	10F	HPF	HIP	c5_c0_c0_c1_r2	DG Glut	8.408819	26.11447
CEMBA191127_10F_1-CEMBA191127_10F_2-C3-AD012	0.0041114220525197	0.6900571161303929	0.0049697308774432	3421976	HPF-2	CEMBA191127_10F_2	5	5	10	CEMBA191127_10F	353570	0.1960408149912977	217645	0.1206756884882229	snm3C-seq	5533034	True	603.5763294823176	10F	HPF	HIP	c11_c0_c0_c0_r15	Microglia NN	-27.19472	32.28006
CEMBA191127_10F_1-CEMBA191127_10F_2-C4-AD001	0.005088670196926	0.7023725191226885	0.0082721289338882	3555296	HPF-2	CEMBA191127_10F_1	6	4	10	CEMBA191127_10F	428903	0.2280836006432455	216247	0.1149966178560185	snm3C-seq	5977396	True	552.0217374427451	10F	HPF	HIP	c5_c0_c1_c0_r3	DG Glut	7.6159954	19.688177
CEMBA191127_10F_1-CEMBA191127_10F_2-C4-AD002	0.0044180254137941	0.7000595258187211	0.0089638860952963	2293511	HPF-2	CEMBA191127_10F_1	6	5	10	CEMBA191127_10F	313609	0.2582162021076622	150077	0.1235688802416755	snm3C-seq	3932188	True	356.1076003415884	10F	HPF	HIP	c5_c0_c0_c0_r3	DG Glut	10.935623	16.61525
CEMBA191127_10F_1-CEMBA191127_10F_2-C4-AD004	0.0041034928084094	0.7036045186382074	0.0055637651867695	2455050	HPF-2	CEMBA191127_10F_1	7	4	10	CEMBA191127_10F	265732	0.2040023245940981	159197	0.1222154579365926	snm3C-seq	4271498	True	381.1893486530549	10F	HPF	HIP	c15_c1_c2_c0_r1	OPC NN	-31.400362	45.925713
CEMBA191127_10F_1-CEMBA191127_10F_2-C4-AD012	0.0054681143252666	0.7041270621240884	0.009051149331751	2047022	HPF-2	CEMBA191127_10F_2	7	5	10	CEMBA191127_10F	292428	0.2709144153617112	127238	0.1178772497223022	snm3C-seq	3563084	True	361.0586471470147	10F	HPF	HIP	c5_c0_c0_c1_r2	DG Glut	8.583715	20.57863
CEMBA191127_10F_1-CEMBA191127_10F_2-C5-AD001	0.0049772702198616	0.7018215643082963	0.009043922764727	1722371	HPF-2	CEMBA191127_10F_1	8	4	10	CEMBA191127_10F	236699	0.2626338278681521	112074	0.1243538148640057	snm3C-seq	2888198	True	267.42814998835496	10F	HPF	HIP	c5_c0_c0_c1_r2	DG Glut	12.482663	20.415787
CEMBA191127_10F_1-CEMBA191127_10F_2-C5-AD004	0.006625532853676	0.7240279450067255	0.0114142151092494	2039674	HPF-2	CEMBA191127_10F_1	9	4	10	CEMBA191127_10F	278500	0.2591073681390043	117265	0.1090995530514195	snm3C-seq	3495912	True	316.69497709805137	10F	HPF	HIP	c5_c0_c0_c1_r2	DG Glut	12.266568	19.696432
CEMBA191127_10F_1-CEMBA191127_10F_2-C5-AD006	0.0051593448523298	0.712548331497294	0.0098511045454922	2632553	HPF-2	CEMBA191127_10F_1	9	5	10	CEMBA191127_10F	343683	0.2479532205933279	154280	0.1113067066835969	snm3C-seq	4497390	True	408.7497865072588	10F	HPF	HIP	c5_c0_c0_c0_r3	DG Glut	10.711992	17.270855
CEMBA191127_10F_1-CEMBA191127_10F_2-C5-AD008	0.0044999779935185	0.7315339027753215	0.0056631039667226	1590408	HPF-2	CEMBA191127_10F_2	8	5	10	CEMBA191127_10F	160428	0.1921677748723397	97716	0.1170485594124813	snm3C-seq	2765690	True	280.5199753064644	10F	HPF	HIP	c4_c2_c3_c0_r1	OB-STR-CTX Inh IMN	-37.842575	26.246346
CEMBA191127_10F_1-CEMBA191127_10F_2-C5-AD012	0.0045728419329262	0.7098994016922319	0.0089987562242928	1758287	HPF-2	CEMBA191127_10F_2	9	5	10	CEMBA191127_10F	240706	0.2608156706544717	112908	0.1223408462699521	snm3C-seq	2906818	True	310.1308757386013	10F	HPF	HIP	c5_c0_c0_c1_r2	DG Glut	12.43883	18.364347
CEMBA191127_10F_1-CEMBA191127_10F_2-C6-AD001	0.0044230634798579	0.696653650749015	0.0053576808975538	2214265	HPF-2	CEMBA191127_10F_1	10	4	10	CEMBA191127_10F	264180	0.228234641591785	150636	0.1301398798956019	snm3C-seq	3650694	True	343.8032761431566	10F	HPF	HIP	c4_c6_c0_c0_r3	DG-PIR Ex IMN	-37.39484	33.58739
CEMBA191127_10F_1-CEMBA191127_10F_2-C6-AD008	0.004446733894463	0.7063743241364215	0.0052795824128267	1832984	HPF-2	CEMBA191127_10F_2	10	5	10	CEMBA191127_10F	199787	0.2080626936395115	123077	0.1281751672785024	snm3C-seq	3107754	True	323.30611165005735	10F	HPF	HIP	c4_c6_c0_c0_r3	DG-PIR Ex IMN	-37.395996	33.138187
CEMBA191127_10F_1-CEMBA191127_10F_2-C7-AD001	0.0051611506645481	0.709166012461607	0.0104450162637881	1530111	HPF-2	CEMBA191127_10F_1	12	4	10	CEMBA191127_10F	207307	0.2640480135929824	94733	0.1206619191426435	snm3C-seq	2475832	True	237.5764304013664	10F	HPF	HIP	c5_c0_c0_c1_r2	DG Glut	13.213288	18.98743
CEMBA191127_10F_1-CEMBA191127_10F_2-C7-AD002	0.004584959095685	0.7231623835052832	0.0085954375096471	3770301	HPF-2	CEMBA191127_10F_1	12	5	10	CEMBA191127_10F	443995	0.227307633629212	248188	0.1270623024474754	snm3C-seq	5967562	True	585.4050151385762	10F	HPF	HIP	c5_c0_c2_c0_r3	DG Glut	6.1130652	19.871977
CEMBA191127_10F_1-CEMBA191127_10F_2-C7-AD004	0.0049322684716011	0.7030933764555997	0.0059792837270012	1900363	HPF-2	CEMBA191127_10F_1	13	4	10	CEMBA191127_10F	199194	0.2028472795038646	124698	0.1269849998472489	snm3C-seq	3164934	True	295.0645136247186	10F	HPF	HIP	c4_c6_c0_c0_r3	DG-PIR Ex IMN	-37.686794	32.833523
CEMBA191127_10F_1-CEMBA191127_10F_2-C7-AD006	0.0067186223532178	0.802164326535419	0.0253133780664178	2284320	HPF-2	CEMBA191127_10F_1	13	5	10	CEMBA191127_10F	245891	0.2086855047802526	174720	0.1482833100650521	snm3C-seq	3854856	True	354.6805372253707	10F	HPF	HIP	c19_c4_c2_c2_r0	Vip Gaba	22.929764	-57.325657
CEMBA191127_10F_1-CEMBA191127_10F_2-C7-AD007	0.0047690888176365	0.705840054927382	0.0088444859012843	1572652	HPF-2	CEMBA191127_10F_2	12	4	10	CEMBA191127_10F	190201	0.2343257011562224	90715	0.111759959097937	snm3C-seq	2542500	True	277.3881294646794	10F	HPF	HIP	c5_c0_c0_c1_r2	DG Glut	12.411716	20.624615
CEMBA191127_10F_1-CEMBA191127_10F_2-C8-AD004	0.0049159505346699	0.7095062013139196	0.0087825913945869	1660916	HPF-2	CEMBA191127_10F_1	15	4	10	CEMBA191127_10F	207174	0.2437739818629164	104079	0.1224659091310226	snm3C-seq	2599240	True	257.88618896048445	10F	HPF	HIP	c5_c0_c0_c1_r2	DG Glut	11.022281	18.352543
CEMBA191127_10F_1-CEMBA191127_10F_2-C9-AD001	0.0052927079396039	0.7090078904477455	0.0095369163475185	1500161	HPF-2	CEMBA191127_10F_1	16	4	10	CEMBA191127_10F	198332	0.2540581254739603	92509	0.1185016191510729	snm3C-seq	2494446	True	232.92617032839064	10F	HPF	HIP	c5_c0_c0_c1_r2	DG Glut	12.111396	20.74997
CEMBA191127_10F_1-CEMBA191127_10F_2-C9-AD002	0.0067983982408892	0.7186593502124251	0.0217719821071607	1487502	HPF-2	CEMBA191127_10F_1	16	5	10	CEMBA191127_10F	210492	0.2710273033367883	84276	0.1085128984284969	snm3C-seq	2487872	True	230.9606397018865	10F	HPF	HIP	c22_c0_c0_c0_r1	CA3 Glut	44.623047	42.20769
CEMBA191127_10F_1-CEMBA191127_10F_2-C9-AD004	0.0046595860263154	0.7328274513578271	0.0074822754820791	1194321	HPF-2	CEMBA191127_10F_1	17	4	10	CEMBA191127_10F	122734	0.1960788699272456	81636	0.1304210294244514	snm3C-seq	2069040	True	185.4391739771757	10F	HPF	HIP	c4_c5_c1_c1_r0	DG-PIR Ex IMN	-40.081978	28.219776
CEMBA191127_10F_1-CEMBA191127_10F_2-D1-AD006	0.0066352743924967	0.7235899042353467	0.0199072553927498	2311996	HPF-2	CEMBA191127_10F_1	1	7	10	CEMBA191127_10F	335384	0.2807794219217648	130947	0.1096272420938069	snm3C-seq	3765654	True	358.9777191211862	10F	HPF	HIP	c22_c0_c0_c0_r1	CA3 Glut	44.130245	42.349197
CEMBA191127_10F_1-CEMBA191127_10F_2-D1-AD008	0.0046577884183749	0.6851098139087558	0.0056026961847041	1870016	HPF-2	CEMBA191127_10F_2	0	7	10	CEMBA191127_10F	220105	0.2294364081561174	123666	0.1289088519162873	snm3C-seq	3235902	True	329.8379045771232	10F	HPF	HIP	c4_c6_c0_c0_r3	DG-PIR Ex IMN	-37.395565	34.06793
CEMBA191127_10F_1-CEMBA191127_10F_2-D1-AD012	0.0043185202573202	0.7001268067544845	0.0052627905017634	2027776	HPF-2	CEMBA191127_10F_2	1	7	10	CEMBA191127_10F	239209	0.2281986436428749	125256	0.119490693527969	snm3C-seq	3198792	True	357.66399153364495	10F	HPF	HIP	c4_c6_c0_c0_r3	DG-PIR Ex IMN	-37.515182	33.73984
CEMBA191127_10F_1-CEMBA191127_10F_2-D10-AD002	0.0047530360306302	0.7047246288665664	0.0092092020580404	2024598	HPF-2	CEMBA191127_10F_1	18	7	10	CEMBA191127_10F	260475	0.2474368120620161	121754	0.1156595512651836	snm3C-seq	3323340	True	314.3541650492974	10F	HPF	HIP	c5_c0_c0_c0_r3	DG Glut	11.372518	16.72757
CEMBA191127_10F_1-CEMBA191127_10F_2-D10-AD004	0.004967073261992	0.7181429953606452	0.010390205676527	2240883	HPF-2	CEMBA191127_10F_1	19	6	10	CEMBA191127_10F	269643	0.231626391920483	137641	0.1182351784037679	snm3C-seq	3688078	True	347.93618507879825	10F	HPF	HIP	c5_c0_c0_c1_r2	DG Glut	12.897801	18.906334
CEMBA191127_10F_1-CEMBA191127_10F_2-D10-AD007	0.0064481923567426	0.7253265550066967	0.0209597134015664	1873043	HPF-2	CEMBA191127_10F_2	18	6	10	CEMBA191127_10F	259911	0.2670187727107885	108537	0.1115051557406606	snm3C-seq	3078446	True	330.3718140929535	10F	HPF	HIP	c22_c0_c0_c0_r1	CA3 Glut	44.292847	42.37386
CEMBA191127_10F_1-CEMBA191127_10F_2-D10-AD010	0.0060996523409169	0.7349597334035196	0.0198695980898327	1822710	HPF-2	CEMBA191127_10F_2	19	6	10	CEMBA191127_10F	259694	0.2740848236666156	95498	0.1007899777835239	snm3C-seq	3012686	True	321.4939589029015	10F	HPF	HIP	c22_c0_c0_c0_r1	CA3 Glut	44.814713	43.170048
CEMBA191127_10F_1-CEMBA191127_10F_2-D11-AD004	0.004694775680686	0.7290350384205366	0.008099847484787	1973844	HPF-2	CEMBA191127_10F_1	21	6	10	CEMBA191127_10F	204950	0.2007503036476903	111062	0.1087861928456686	snm3C-seq	3189318	True	306.47372098439564	10F	HPF	HIP	c4_c3_c2_c0_r2	Astro-TE NN	-37.704693	19.386887
CEMBA191127_10F_1-CEMBA191127_10F_2-D11-AD006	0.0049300143516911	0.7105073044882472	0.008379001365006	1811018	HPF-2	CEMBA191127_10F_1	21	7	10	CEMBA191127_10F	229907	0.2455125117866979	112051	0.1196567414572469	snm3C-seq	3017986	True	281.1921434671221	10F	HPF	HIP	c5_c0_c0_c1_r2	DG Glut	11.347878	21.33524
CEMBA191127_10F_1-CEMBA191127_10F_2-D11-AD008	0.0052714842133106	0.6980917484928507	0.0091419263047345	1477338	HPF-2	CEMBA191127_10F_2	20	7	10	CEMBA191127_10F	182654	0.2401945184511113	99689	0.1310934956249128	snm3C-seq	2437402	True	260.5764176735162	10F	HPF	HIP	c5_c0_c0_c1_r2	DG Glut	11.634198	19.18564
CEMBA191127_10F_1-CEMBA191127_10F_2-D12-AD004	0.005307274099228	0.7152502944328322	0.0098615846338837	1864979	HPF-2	CEMBA191127_10F_1	23	6	10	CEMBA191127_10F	235559	0.2412760356650841	107691	0.1103046691351575	snm3C-seq	3102558	True	289.57053023833555	10F	HPF	HIP	c5_c0_c0_c1_r2	DG Glut	13.206006	20.73939
CEMBA191127_10F_1-CEMBA191127_10F_2-D12-AD007	0.004779677859806	0.7080549684639266	0.0092372339590703	1908856	HPF-2	CEMBA191127_10F_2	22	6	10	CEMBA191127_10F	260107	0.2598725949193827	113693	0.1135905413317188	snm3C-seq	3151676	True	336.68859687803155	10F	HPF	HIP	c5_c0_c0_c1_r2	DG Glut	12.170078	18.555843
CEMBA191127_10F_1-CEMBA191127_10F_2-D12-AD012	0.0049791977411839	0.7056154962971398	0.0098260922691786	1194590	HPF-2	CEMBA191127_10F_2	23	7	10	CEMBA191127_10F	157828	0.2526343422507999	75140	0.1202761517393942	snm3C-seq	1986750	True	210.70464767616195	10F	HPF	HIP	c5_c0_c1_c0_r3	DG Glut	8.382749	26.206816
CEMBA191127_10F_1-CEMBA191127_10F_2-D2-AD007	0.00462084767989	0.7150355944126796	0.0098774104633172	1707495	HPF-2	CEMBA191127_10F_2	2	6	10	CEMBA191127_10F	218005	0.2447420948993773	115423	0.1295789858928503	snm3C-seq	2805000	True	301.1720610283094	10F	HPF	HIP	c5_c0_c0_c0_r3	DG Glut	13.430595	15.22045
CEMBA191127_10F_1-CEMBA191127_10F_2-D2-AD010	0.0049795453811805	0.7062125228278219	0.0096415938107326	2078278	HPF-2	CEMBA191127_10F_2	3	6	10	CEMBA191127_10F	273348	0.2518491492255132	129549	0.1193599566597012	snm3C-seq	3448640	True	366.5716553487962	10F	HPF	HIP	c5_c0_c0_c0_r3	DG Glut	13.752417	15.123627
CEMBA191127_10F_1-CEMBA191127_10F_2-D2-AD012	0.0047737609062275	0.7077425050815315	0.0093347355321906	2044677	HPF-2	CEMBA191127_10F_2	3	7	10	CEMBA191127_10F	294740	0.2761296874546209	123760	0.1159456134877651	snm3C-seq	3276282	True	360.6450304259635	10F	HPF	HIP	c5_c0_c0_c1_r2	DG Glut	12.392935	19.314093
CEMBA191127_10F_1-CEMBA191127_10F_2-D3-AD001	0.0046096191160639	0.6886337769956362	0.005449656546137	2471721	HPF-2	CEMBA191127_10F_1	4	6	10	CEMBA191127_10F	295849	0.2230396979586728	174687	0.1316960196495735	snm3C-seq	4419160	True	383.7778122816552	10F	HPF	HIP	c4_c6_c0_c0_r3	DG-PIR Ex IMN	-37.216892	34.015842
CEMBA191127_10F_1-CEMBA191127_10F_2-D3-AD004	0.0049577608745103	0.7044900760328682	0.0090515770197051	3159651	HPF-2	CEMBA191127_10F_1	5	6	10	CEMBA191127_10F	429973	0.2519852409423199	223849	0.1311864796154581	snm3C-seq	5729174	True	490.5909479077711	10F	HPF	HIP	c5_c0_c0_c0_r3	DG Glut	10.456093	17.158772
CEMBA191127_10F_1-CEMBA191127_10F_2-D3-AD008	0.0046419831792121	0.7056372048177922	0.0062587268030687	2712203	HPF-2	CEMBA191127_10F_2	4	7	10	CEMBA191127_10F	296801	0.2033550733425555	181175	0.1241331916430116	snm3C-seq	5011940	True	478.3848663903343	10F	HPF	HIP	c4_c3_c0_c0_r3	Astro-TE NN	-37.54832	22.839983
CEMBA191127_10F_1-CEMBA191127_10F_2-D3-AD010	0.0048410669294863	0.7229537261121821	0.0083199245923996	2997577	HPF-2	CEMBA191127_10F_2	5	6	10	CEMBA191127_10F	297635	0.1835435778402125	194418	0.1198924028307774	snm3C-seq	5413130	True	528.7198165623071	10F	HPF	HIP	c4_c3_c2_c0_r2	Astro-TE NN	-35.98746	17.03552
CEMBA191127_10F_1-CEMBA191127_10F_2-D3-AD012	0.0049574070126952	0.7093033181018932	0.0104877775791046	2858893	HPF-2	CEMBA191127_10F_2	5	7	10	CEMBA191127_10F	425730	0.2764487699968052	175590	0.1140197766747446	snm3C-seq	5053426	True	504.25840021165885	10F	HPF	HIP	c5_c0_c0_c0_r3	DG Glut	14.109501	15.30527
CEMBA191127_10F_1-CEMBA191127_10F_2-D4-AD006	0.00474717166309	0.7100302585803043	0.0095738625158536	2597457	HPF-2	CEMBA191127_10F_1	7	7	10	CEMBA191127_10F	343029	0.2505391980355881	173877	0.126995105768999	snm3C-seq	4437998	True	403.3005201459514	10F	HPF	HIP	c5_c0_c0_c0_r3	DG Glut	11.412375	17.286741
CEMBA191127_10F_1-CEMBA191127_10F_2-D4-AD008	0.0051751844669852	0.7085923718168776	0.0100647664133155	1852745	HPF-2	CEMBA191127_10F_2	6	7	10	CEMBA191127_10F	225678	0.2315073552040376	116501	0.1195102685624012	snm3C-seq	3229748	True	326.79160419790105	10F	HPF	HIP	c5_c0_c0_c1_r2	DG Glut	13.132892	18.672
CEMBA191127_10F_1-CEMBA191127_10F_2-D4-AD010	0.0053228842033885	0.7225921830323453	0.0106453694827112	2172517	HPF-2	CEMBA191127_10F_2	7	6	10	CEMBA191127_10F	336859	0.2939104532827049	147344	0.1285580668127818	snm3C-seq	3663270	True	383.1937560631449	10F	HPF	HIP	c5_c0_c0_c0_r3	DG Glut	11.965734	15.946195
CEMBA191127_10F_1-CEMBA191127_10F_2-D4-AD012	0.0045938060236971	0.7139475974904144	0.0087259084007895	2050148	HPF-2	CEMBA191127_10F_2	7	7	10	CEMBA191127_10F	271447	0.2509144219383619	129232	0.1194567358487601	snm3C-seq	3427006	True	361.6100185201517	10F	HPF	HIP	c5_c0_c0_c1_r2	DG Glut	11.690337	17.93501
CEMBA191127_10F_1-CEMBA191127_10F_2-D5-AD001	0.0053886948744307	0.71497430831247	0.010660020767698	2603072	HPF-2	CEMBA191127_10F_1	8	6	10	CEMBA191127_10F	355711	0.2591361424366932	149073	0.1085999650319083	snm3C-seq	4458098	True	404.1723468674792	10F	HPF	HIP	c5_c0_c0_c0_r3	DG Glut	11.3652935	14.690307
CEMBA191127_10F_1-CEMBA191127_10F_2-D5-AD002	0.0044946312139886	0.6869187383487618	0.0057050464136565	1710962	HPF-2	CEMBA191127_10F_1	8	7	10	CEMBA191127_10F	189888	0.2116713057455837	159761	0.1780882387366248	snm3C-seq	3129572	True	265.65670367207514	10F	HPF	HIP	c11_c0_c0_c1_r0	Microglia NN	-27.351187	35.76893
CEMBA191127_10F_1-CEMBA191127_10F_2-D5-AD006	0.0052194136902804	0.7115885012731764	0.0108201844468291	2946382	HPF-2	CEMBA191127_10F_1	9	7	10	CEMBA191127_10F	401681	0.257724067574764	190436	0.1221863631405711	snm3C-seq	5180946	True	457.4772145019797	10F	HPF	HIP	c5_c0_c0_c0_r3	DG Glut	13.204731	13.925009
CEMBA191127_10F_1-CEMBA191127_10F_2-D5-AD008	0.0051009867898112	0.7064344936894031	0.0093608520820932	1941631	HPF-2	CEMBA191127_10F_2	8	7	10	CEMBA191127_10F	254140	0.2485005289949877	125846	0.1230534255603337	snm3C-seq	3534740	True	342.4695299409119	10F	HPF	HIP	c5_c0_c0_c0_r3	DG Glut	11.84557	17.736689
CEMBA191127_10F_1-CEMBA191127_10F_2-D5-AD010	0.0042760862250761	0.7270402007380969	0.0059732658556228	2431502	HPF-2	CEMBA191127_10F_2	9	6	10	CEMBA191127_10F	242326	0.1879867407155142	163475	0.126817314025192	snm3C-seq	4133060	True	428.87415115971424	10F	HPF	HIP	c4_c2_c3_c0_r1	OB-STR-CTX Inh IMN	-36.468594	24.40514
CEMBA191127_10F_1-CEMBA191127_10F_2-D6-AD001	0.0048342157064304	0.6960549999812892	0.0086284038969132	1972145	HPF-2	CEMBA191127_10F_1	10	6	10	CEMBA191127_10F	242610	0.2384917248945214	122525	0.1204451530963325	snm3C-seq	3132490	True	306.2099215899387	10F	HPF	HIP	c5_c0_c0_c1_r2	DG Glut	11.975106	20.048115
CEMBA191127_10F_1-CEMBA191127_10F_2-D6-AD007	0.0048932397963089	0.7095502910051007	0.0098379946229713	1705218	HPF-2	CEMBA191127_10F_2	10	6	10	CEMBA191127_10F	230025	0.2602231114097695	100992	0.1142504182914702	snm3C-seq	2762412	True	300.7704383102566	10F	HPF	HIP	c5_c0_c0_c0_r3	DG Glut	13.507856	15.654729
CEMBA191127_10F_1-CEMBA191127_10F_2-D7-AD004	0.0048040768715097	0.731300179176122	0.0114294097410115	2374995	HPF-2	CEMBA191127_10F_1	13	6	10	CEMBA191127_10F	270110	0.2168575841947904	154663	0.124171058251523	snm3C-seq	4000256	True	368.7594130890459	10F	HPF	HIP	c1_c0_c0_c0_r12	Oligo NN	-11.684487	45.866863
CEMBA191127_10F_1-CEMBA191127_10F_2-D7-AD007	0.0049408476374024	0.7210576839046557	0.0105091627525478	1802835	HPF-2	CEMBA191127_10F_2	12	6	10	CEMBA191127_10F	252075	0.266926807573383	104148	0.1102842136473378	snm3C-seq	3018040	True	317.98835876179555	10F	HPF	HIP	c5_c0_c0_c0_r3	DG Glut	13.846655	13.726722
CEMBA191127_10F_1-CEMBA191127_10F_2-D7-AD008	0.0042032579890366	0.6935483761165538	0.0056268262290715	1785967	HPF-2	CEMBA191127_10F_2	12	7	10	CEMBA191127_10F	154363	0.1653756985155473	131093	0.1404455500702801	snm3C-seq	3111120	True	315.01314048857927	10F	HPF	HIP	c20_c3_c0_c0_r2	Endo NN	-44.950027	35.918056
CEMBA191127_10F_1-CEMBA191127_10F_2-D7-AD012	0.0050440561468112	0.7073881804664907	0.0096622909305848	1843599	HPF-2	CEMBA191127_10F_2	13	7	10	CEMBA191127_10F	258971	0.2680551199603358	108510	0.1123162866378708	snm3C-seq	3023870	True	325.1784107946027	10F	HPF	HIP	c5_c0_c0_c1_r2	DG Glut	13.000984	18.766197
CEMBA191127_10F_1-CEMBA191127_10F_2-D8-AD002	0.0042436716555371	0.7164124584708641	0.0059854137713	2040120	HPF-2	CEMBA191127_10F_1	14	7	10	CEMBA191127_10F	234621	0.2178397173722302	151391	0.1405627486571931	snm3C-seq	3493690	True	316.76422637993943	10F	HPF	HIP	c15_c1_c3_c3_r0	OPC NN	-30.203365	42.06886
CEMBA191127_10F_1-CEMBA191127_10F_2-D8-AD004	0.0042947926246035	0.7022833871582729	0.0052507620227437	2156156	HPF-2	CEMBA191127_10F_1	15	6	10	CEMBA191127_10F	268202	0.2357825998661974	156307	0.1374131096609485	snm3C-seq	3729030	True	334.78083999689466	10F	HPF	HIP	c4_c6_c0_c0_r3	DG-PIR Ex IMN	-37.24524	33.739517
CEMBA191127_10F_1-CEMBA191127_10F_2-D9-AD004	0.0053351424037215	0.715641786504351	0.0101958609186856	1853526	HPF-2	CEMBA191127_10F_1	17	6	10	CEMBA191127_10F	248946	0.260324796871242	111567	0.116666492382018	snm3C-seq	3321904	True	287.79225215433587	10F	HPF	HIP	c5_c0_c0_c1_r2	DG Glut	13.445159	18.61759
CEMBA191127_10F_1-CEMBA191127_10F_2-D9-AD006	0.0049018528122578	0.7042812258329639	0.0085747783344062	749666	HPF-2	CEMBA191127_10F_1	17	7	10	CEMBA191127_10F	70437	0.18265956812294	43933	0.1139285149331334	snm3C-seq	1364274	True	116.39872680692493	10F	HPF	HIP	c4_c5_c1_c1_r0	DG-PIR Ex IMN	-39.067635	30.30589
CEMBA191127_10F_1-CEMBA191127_10F_2-D9-AD012	0.004736972798707	0.7067044363555991	0.0088165073547607	1425525	HPF-2	CEMBA191127_10F_2	17	7	10	CEMBA191127_10F	185658	0.2521156979902227	87330	0.1185904399782726	snm3C-seq	2262802	True	251.4375165358497	10F	HPF	HIP	c5_c0_c0_c1_r2	DG Glut	13.544504	20.68208
CEMBA191127_10F_1-CEMBA191127_10F_2-E1-AD002	0.0041842738700187	0.7092215907487507	0.0051027266167264	4432962	HPF-2	CEMBA191127_10F_1	0	9	10	CEMBA191127_10F	552417	0.2381984575356618	302884	0.1306015231468825	snm3C-seq	7124756	True	688.2946976166447	10F	HPF	HIP	c4_c6_c0_c0_r3	DG-PIR Ex IMN	-36.316753	34.313442
CEMBA191127_10F_1-CEMBA191127_10F_2-E1-AD010	0.00501289930155	0.6951933255116673	0.0063277783664185	2397096	HPF-2	CEMBA191127_10F_2	1	8	10	CEMBA191127_10F	304497	0.2435095469478236	149623	0.1196551327040142	snm3C-seq	3994074	True	422.80553840726697	10F	HPF	HIP	c5_c0_c1_c1_r2	DG Glut	6.0154104	23.85372
CEMBA191127_10F_1-CEMBA191127_10F_2-E10-AD004	0.0048286050673641	0.7174448857562982	0.0092437999242815	1834073	HPF-2	CEMBA191127_10F_1	19	8	10	CEMBA191127_10F	241535	0.2529464250182744	119429	0.125071474500621	snm3C-seq	3006792	True	284.77183448490024	10F	HPF	HIP	c5_c0_c0_c0_r3	DG Glut	12.491117	18.491255
CEMBA191127_10F_1-CEMBA191127_10F_2-E10-AD006	0.0065063270203606	0.7376525045353594	0.0200097467623119	1896412	HPF-2	CEMBA191127_10F_1	19	9	10	CEMBA191127_10F	263599	0.2672956995244228	116301	0.1179319995538294	snm3C-seq	3155270	True	294.4510519369614	10F	HPF	HIP	c22_c0_c0_c0_r1	CA3 Glut	44.468742	43.32128
CEMBA191127_10F_1-CEMBA191127_10F_2-E10-AD010	0.0052062583591815	0.7243321243378581	0.0111466994293188	1695911	HPF-2	CEMBA191127_10F_2	19	8	10	CEMBA191127_10F	219412	0.2485694443972407	107943	0.1222874388664765	snm3C-seq	2754422	True	299.12884734103534	10F	HPF	HIP	c5_c0_c0_c0_r3	DG Glut	13.725874	13.601002
CEMBA191127_10F_1-CEMBA191127_10F_2-E11-AD007	0.0048030635475245	0.7044115681503635	0.0086949536256302	1714248	HPF-2	CEMBA191127_10F_2	20	8	10	CEMBA191127_10F	218933	0.2423616123418632	109656	0.1213905850783543	snm3C-seq	2871930	True	302.3631713554987	10F	HPF	HIP	c5_c0_c0_c1_r2	DG Glut	12.275031	19.375849
CEMBA191127_10F_1-CEMBA191127_10F_2-E11-AD008	0.0043910043267548	0.712347632305003	0.0055418819509557	1581559	HPF-2	CEMBA191127_10F_2	20	9	10	CEMBA191127_10F	170226	0.2045474208370984	108856	0.1308038375021629	snm3C-seq	2686256	True	278.959167475086	10F	HPF	HIP	c4_c2_c3_c0_r1	OB-STR-CTX Inh IMN	-38.477135	26.649313
CEMBA191127_10F_1-CEMBA191127_10F_2-E11-AD010	0.005047857281946	0.7047026203156121	0.0096910926612896	2142133	HPF-2	CEMBA191127_10F_2	21	8	10	CEMBA191127_10F	272308	0.2404806292053068	132337	0.1168694457274214	snm3C-seq	3651830	True	377.8345533115795	10F	HPF	HIP	c5_c0_c0_c1_r2	DG Glut	11.431273	16.80868
[truncated: 174,690 more rows]
