# Supplementary material for: Single-cell DNA methylome and 3D multi-omic atlas of the adult mouse brain
Source: Nature. 2023 Dec 13;624(7991):366–77. doi: 10.1038/s41586-023-06805-y (PMC10719113; doi:10.1038/s41586-023-06805-y)
Supplement: Supplementary file 8 — Cell subclass brain region distribution. [file 41586_2023_6805_MOESM8_ESM.csv]

cell_type	Major Region Integration Groups (Manually Assigned)	mC Dominant Regions (>25%)	RNA Dominant Regions (>25%)	mC CB	mC CNU	mC CTXsp	mC HB	mC HPF	mC HY	mC Isocortex	mC MB	mC OLF	mC TH	RNA CB	RNA CNU	RNA CTXsp	RNA HB	RNA HPF	RNA HY	RNA Isocortex	RNA MB	RNA OLF	RNA TH	Notes
Bergmann NN	CB	CB	CB	1.0	0.0	0.0	0.0	0.0	0.0	0.0	0.0	0.0	0.0	0.991129965291168	0.0	0.0	0.0	0.0	0.0	0.0	0.00887003470883147	0.0	0.0
CBX MLI Cdh22 Gaba	CB	CB	CB	1.0	0.0	0.0	0.0	0.0	0.0	0.0	0.0	0.0	0.0	0.984177460637555	0.0	0.0	0.00736833940898161	0.0	0.0	0.0	0.00845419995346312	0.0	0.0
CBX MLI Megf11 Gaba	CB	CB HB	CB	0.689594356261023	0.0	0.0	0.310405643738977	0.0	0.0	0.0	0.0	0.0	0.0	0.979325669017486	0.0	0.0	0.00998293240588671	0.0	0.0	0.0	0.010691398576627	0.0	0.0
CB PLI Gly-Gaba	CB	N.A.	CB	0.0	0.0	0.0	0.0	0.0	0.0	0.0	0.0	0.0	0.0	0.952976604123233	0.0	0.0	0.0426221913365763	0.0	0.000231642344220523	0.000231642344220523	0.00393791985174889	0.0	0.0
CBX Purkinje Gaba	CB	CB	CB	0.999116087212728	0.0	0.0	0.000883912787271655	0.0	0.0	0.0	0.0	0.0	0.0	0.933333333333333	0.0	0.0	0.0666666666666666	0.0	0.0	0.0	0.0	0.0	0.0
CBN Dmbx1 Gaba	CB	N.A.	CB	0.0	0.0	0.0	0.0	0.0	0.0	0.0	0.0	0.0	0.0	0.987005805916505	0.0	0.0	0.0121647774398672	0.0	0.0	0.0	0.000829416643627315	0.0	0.0
CBN Neurod2 Pvalb Glut	CB	CB	CB HB	0.922058823529411	0.0	0.0	0.0735294117647058	0.0	0.0	0.0	0.00441176470588235	0.0	0.0	0.661654135338345	0.0	0.0025062656641604	0.298245614035087	0.0	0.0275689223057644	0.0	0.0075187969924812	0.0	0.0025062656641604
CBX Golgi Gly-Gaba	CB	CB	CB HB	0.927905004240882	0.0	0.0	0.0720949957591179	0.0	0.0	0.0	0.0	0.0	0.0	0.721428571428571	0.0	0.0	0.278571428571428	0.0	0.0	0.0	0.0	0.0	0.0
CEA-AAA-BST Six3 Sp9 Gaba	CNU	CNU CTXsp	CNU	0.0	0.393659180977542	0.449141347424042	0.0	0.00132100396301188	0.0290620871862615	0.00132100396301188	0.0	0.101717305151915	0.023778071334214	0.0	0.723337049424005	0.18580453363062	0.0	0.0	0.0213675213675213	0.00668896321070234	0.00018580453363062	0.0620587142326272	0.000557413600891861
ACB-BST-FS D1 Gaba	CNU	CNU	CNU	0.0	0.908685968819599	0.0623608017817371	0.0	0.0	0.0178173719376391	0.0	0.0	0.00445434298440979	0.00668151447661469	0.0	0.920019157088122	0.0421455938697318	0.0	0.0	0.0292145593869731	0.0	0.0	0.00814176245210727	0.000478927203065134
BST Tac2 Gaba	CNU	CNU HY	CNU HY	0.0	0.564912280701754	0.0561403508771929	0.0	0.0	0.298245614035087	0.0	0.0	0.0	0.0807017543859649	0.0	0.633638634471273	0.0	0.0	0.0	0.365528726061615	0.0	0.0	0.0	0.000832639467110741
BST-po Iigp1 Glut	CNU	CNU TH	CNU TH	0.0	0.253333333333333	0.0	0.0	0.0133333333333333	0.0266666666666666	0.0	0.0	0.0	0.706666666666666	0.0	0.541666666666666	0.0	0.0	0.0	0.0208333333333333	0.0	0.0	0.0	0.4375
CEA-BST Ebf1 Pdyn Gaba	CNU	CNU CTXsp	CNU	0.0	0.455592105263157	0.478618421052631	0.0	0.0	0.00657894736842105	0.0	0.0	0.0	0.0592105263157894	0.0	0.980898876404494	0.00800561797752809	0.0	0.0	0.00870786516853932	0.000140449438202247	0.000140449438202247	0.000421348314606741	0.00168539325842696
CEA-BST Six3 Cyp26b1 Gaba	CNU	CTXsp	CNU	0.0	0.173633440514469	0.745980707395498	0.0	0.022508038585209	0.00482315112540193	0.0209003215434083	0.0	0.00482315112540193	0.0273311897106109	0.0	0.912812116250511	0.0652885796152271	0.0	0.0	0.00327466230045026	0.0	0.0	0.0180106426524764	0.000613999181334424
CEA-BST Rai14 Pdyn Crh Gaba	CNU	CNU	CNU	0.0	0.64	0.24	0.0	0.0	0.016	0.0	0.0	0.008	0.096	0.0	0.965725806451612	0.0181451612903225	0.0	0.0	0.0120967741935483	0.0	0.0	0.0	0.00403225806451612
IA Mgp Gaba	CNU	CTXsp OLF	CTXsp	0.0	0.0923076923076923	0.6	0.0	0.0	0.0	0.0538461538461538	0.0	0.253846153846153	0.0	0.0	0.154661016949152	0.723870056497175	0.0	0.00211864406779661	0.00423728813559322	0.0176553672316384	0.0	0.097457627118644	0.0
GPe-SI Sox6 Cyp26b1 Gaba	CNU	CNU	CNU	0.0	0.803571428571428	0.0595238095238095	0.0	0.0	0.00297619047619047	0.0	0.0	0.00595238095238095	0.12797619047619	0.0	0.922077922077922	0.00763941940412528	0.0	0.0	0.0443086325439266	0.000763941940412528	0.0	0.00458365164247517	0.0206264323911382
GPi Tbr1 Cngb3 Gaba-Glut	CNU	CNU	CNU HY	0.0	0.735632183908046	0.0	0.0	0.0	0.137931034482758	0.0	0.0	0.0	0.126436781609195	0.0	0.725641025641025	0.0	0.0	0.0	0.261538461538461	0.0	0.0	0.0	0.0128205128205128
LSX Nkx2-1 Gaba	CNU	CNU	CNU	0.0	0.977175463623395	0.0	0.0	0.0	0.0228245363766048	0.0	0.0	0.0	0.0	0.0	0.990287635412775	0.0	0.0	0.0	0.00896525961897646	0.0	0.0	0.000186776242062009	0.000560328726186029
LSX Otx2 Gaba	CNU	CNU	CNU	0.0	0.984581497797356	0.0	0.0	0.00220264317180616	0.00440528634361233	0.00220264317180616	0.0	0.00220264317180616	0.00440528634361233	0.0	0.985699427977119	0.0	0.0	0.0	0.0104004160166406	0.0	0.0	0.00078003120124805	0.0031201248049922
LSX Prdm12 Zeb2 Gaba	CNU	CNU	CNU	0.0	0.97910447761194	0.0	0.0	0.0186567164179104	0.0	0.0	0.0	0.0	0.00223880597014925	0.0	0.99921829196795	0.0	0.0	0.0	0.000390854016025014	0.0	0.0	0.000390854016025014	0.0
LSX Prdm12 Slit2 Gaba	CNU	CNU	CNU	0.0	0.99359658484525	0.0	0.0	0.0	0.00106723585912486	0.0	0.0	0.0	0.00533617929562433	0.0	0.99258820041506	0.0	0.0	0.0	0.00311295582567447	0.000444707975096353	0.0	0.00370589979246961	0.000148235991698784
LSX Sall3 Lmo1 Gaba	CNU	CNU	CNU	0.0	0.96	0.0	0.0	0.02	0.0	0.0	0.0	0.0	0.02	0.0	0.998784933171324	0.0	0.0	0.0	0.0	0.0	0.0	0.000607533414337788	0.000607533414337788
LSX Sall3 Pax6 Gaba	CNU	CNU	CNU	0.0	0.96031746031746	0.0	0.0	0.00529100529100529	0.00264550264550264	0.0	0.0	0.0185185185185185	0.0132275132275132	0.0	0.972812234494477	0.0	0.0	0.00169923534409515	0.00679694137638062	0.0	0.0	0.0127442650807136	0.00594732370433305
MEA Otp Foxp2 Glut	CNU	CTXsp	CNU	0.0	0.0571428571428571	0.923809523809523	0.0	0.0	0.0	0.0	0.0	0.0	0.019047619047619	0.0	0.98103448275862	0.00775862068965517	0.0	0.0	0.00344827586206896	0.0	0.0	0.00689655172413793	0.000862068965517241
MEA Slc17a7 Glut	CNU	CTXsp	CNU OLF	0.0	0.0662020905923344	0.625435540069686	0.0	0.0609756097560975	0.00696864111498257	0.0	0.0	0.233449477351916	0.00696864111498257	0.0	0.322231473771856	0.210063042702509	0.0	0.000356845485904603	0.00618532175567979	0.000475793981206137	0.0	0.458665397882716	0.00202212442012608
CEA-BST Gal Avp Gaba	CNU	CNU CTXsp	CNU	0.0	0.514285714285714	0.285714285714285	0.0	0.0	0.114285714285714	0.0	0.0	0.0	0.0857142857142857	0.0	0.942857142857142	0.00634920634920634	0.0	0.0	0.0507936507936507	0.0	0.0	0.0	0.0
MEA-BST Lhx6 Nfib Gaba	CNU	CNU CTXsp	CNU HY	0.0	0.305785123966942	0.293388429752066	0.0	0.00413223140495867	0.239669421487603	0.0	0.0	0.00206611570247933	0.15495867768595	0.0	0.652322843074288	0.0179833012202954	0.0	0.00149860843502462	0.322843074288161	0.0	0.0	0.0034253907086277	0.00192678227360308
MEA-BST Lhx6 Nr2e1 Gaba	CNU	CTXsp	CNU	0.0	0.222222222222222	0.614035087719298	0.0	0.0175438596491228	0.0409356725146198	0.0	0.0	0.0584795321637426	0.0467836257309941	0.0	0.841580207501995	0.106544293695131	0.0	0.00438946528332003	0.0155626496408619	0.00159616919393455	0.0	0.0299281723862729	0.000399042298483639
MEA-BST Lhx6 Sp9 Gaba	CNU	CNU CTXsp	CNU	0.0	0.268181818181818	0.534090909090909	0.0	0.0	0.120454545454545	0.0	0.0	0.00454545454545454	0.0727272727272727	0.0	0.937489525724819	0.0182671359141947	0.0	0.00016758840288252	0.0258086140439081	0.0	0.00016758840288252	0.0165912518853695	0.00150829562594268
MPN-MPO-LPO Lhx6 Zfhx3 Gaba	CNU	CNU HY	CNU HY	0.0	0.378378378378378	0.0405405405405405	0.0	0.0	0.547297297297297	0.0	0.0	0.0	0.0337837837837837	0.0	0.364936042136945	0.00150489089541008	0.0	0.0	0.632054176072234	0.0	0.0	0.0	0.00150489089541008
MEA-BST Otp Zic2 Glut	CNU	CNU CTXsp	CNU	0.0	0.28125	0.421875	0.0	0.0	0.171875	0.0	0.0	0.0	0.125	0.0	0.913307984790874	0.00532319391634981	0.0	0.0	0.0722433460076045	0.0	0.000760456273764258	0.00304182509505703	0.00532319391634981
MEA-BST Sox6 Gaba	CNU	CTXsp	CNU	0.0	0.184516129032258	0.526451612903225	0.0	0.00129032258064516	0.197419354838709	0.0	0.00129032258064516	0.00774193548387096	0.0812903225806451	0.0	0.772861067503924	0.0183477237048665	0.0	0.00137362637362637	0.102629513343799	0.000294348508634222	9.81161695447409e-05	0.102433281004709	0.00196232339089481
MS-SF Bsx Glut	CNU	CNU	CNU HY	0.0	0.94753086419753	0.0	0.0	0.00925925925925925	0.0216049382716049	0.00617283950617283	0.00308641975308641	0.0	0.0123456790123456	0.0	0.666666666666666	0.0	0.0	0.0	0.316939890710382	0.0100182149362477	0.00182149362477231	0.0	0.00455373406193078
STR D1 Gaba	CNU	CNU	CNU	0.000143020594965675	0.794336384439359	0.0274599542334096	0.0	0.00185926773455377	0.0	0.0051487414187643	0.000143020594965675	0.12929061784897	0.0416189931350114	0.0	0.964241370747454	0.00591838423971525	0.0	4.13873023756311e-05	0.000827746047512623	0.0137819716910851	0.0	0.0140716828077145	0.00111745716414204
STR D1 Sema5a Gaba	CNU	CNU	CNU	0.0	0.852857142857142	0.0185714285714285	0.0	0.00142857142857142	0.0	0.00571428571428571	0.0	0.0957142857142857	0.0257142857142857	0.0	0.903011740684022	0.0219499744767738	0.0	0.0	0.0	0.0204185809086268	0.0	0.0543644716692189	0.000255232261357835
STR D2 Gaba	CNU	CNU	CNU	0.0	0.897435897435897	0.0339795705649364	0.0	0.000416927246195538	0.0	0.00771315405461746	0.0	0.0308526162184698	0.0296018344798832	0.0	0.958662528216704	0.0132618510158013	0.0	0.0	0.000846501128668171	0.0179646350639578	0.0	0.00865312264860797	0.000611361926260346
NDB-SI-ant Prdm12 Gaba	CNU	CNU OLF	CNU	0.0	0.605206073752711	0.0195227765726681	0.0	0.00216919739696312	0.0	0.0	0.0	0.373101952277657	0.0	0.0	0.715015974440894	0.0396166134185303	0.0	0.0	0.0434504792332268	0.00447284345047923	0.000638977635782747	0.159744408945686	0.0370607028753993
NDB-SI-MA-STRv Lhx8 Gaba	CNU	CNU	CNU	0.0	0.823798627002288	0.0521739130434782	0.0	0.00045766590389016	0.0302059496567505	0.00091533180778032	0.0	0.00732265446224256	0.0851258581235697	0.0	0.789995866060355	0.00385834366818244	0.0	0.000137797988149373	0.202976436544026	0.000275595976298746	0.000275595976298746	0.000826787928896238	0.00165357585779247
OT D3 Folh1 Gaba	CNU	CNU	CNU	0.0	0.938053097345132	0.0	0.0	0.0	0.0	0.0	0.0	0.0619469026548672	0.0	0.0	0.990369181380417	0.000246944067168786	0.000617360167921965	0.0	0.00666748981355722	0.000370416100753179	0.0	0.00160513643659711	0.000123472033584393
PAL-STR Gaba-Chol	CNU	CNU	CNU	0.0	0.829702970297029	0.0475247524752475	0.0	0.00198019801980198	0.0613861386138613	0.00198019801980198	0.0	0.0178217821782178	0.0396039603960396	0.0	0.892787524366471	0.0	0.0	0.0	0.102339181286549	0.000974658869395711	0.0	0.000974658869395711	0.00292397660818713
SI-MA-ACB Ebf1 Bnc2 Gaba	CNU	CNU	CNU	0.0	0.873239436619718	0.0422535211267605	0.0	0.0	0.00704225352112676	0.0	0.0	0.0492957746478873	0.028169014084507	0.0	0.939775910364145	0.00210084033613445	0.0	0.0	0.0462184873949579	0.000700280112044817	0.00140056022408963	0.00560224089635854	0.0042016806722689
BST-SI-AAA Six3 Slc22a3 Gaba	CNU	CNU	CNU	0.0	0.570552147239263	0.208588957055214	0.0	0.0	0.177914110429447	0.0	0.0	0.0	0.0429447852760736	0.0	0.784295175023651	0.00851466414380321	0.0	0.0	0.201513718070009	0.0	0.0	0.00567644276253547	0.0
STR Prox1 Lhx6 Gaba	CNU	CNU	CNU	0.0	0.731868131868131	0.149450549450549	0.0	0.0109890109890109	0.00879120879120879	0.00659340659340659	0.0	0.0285714285714285	0.0637362637362637	0.0	0.760244648318042	0.165749235474006	0.0	0.000611620795107033	0.00672782874617737	0.0318042813455657	0.0	0.0287461773700305	0.00611620795107033
STR-PAL Chst9 Gaba	CNU	CNU CTXsp	CNU CTXsp	0.0	0.546651617757712	0.33446200150489	0.0	0.00489089541008276	0.00300978179082016	0.0139202407825432	0.0	0.063581640331076	0.0334838224228743	0.0	0.578958964472597	0.377637014596529	0.0	0.000716056182869732	0.0147617736160837	0.0101349490498485	0.0	0.0145965298815753	0.00319471220049573
STR Lhx8 Gaba	CNU	CNU	CNU	0.0	0.829268292682926	0.0926829268292682	0.0	0.0	0.0341463414634146	0.0	0.0	0.0	0.0439024390243902	0.0	0.827773467804499	0.0131885182311869	0.0	0.0	0.145849495733126	0.0	0.0	0.00155159038013964	0.0116369278510473
TRS-BAC Sln Glut	CNU	CNU	CNU	0.0	0.948419301164725	0.0	0.0	0.0	0.016638935108153	0.0	0.0	0.0	0.0349417637271214	0.0	0.953924914675767	0.0	0.0	0.0	0.03839590443686	0.0	0.0	0.0	0.00767918088737201
MEA-COA-BMA Ccdc42 Glut	CNU, CTXsp	CTXsp	CNU	0.0	0.00481347773766546	0.98315282791817	0.0	0.00120336943441636	0.0	0.0	0.0	0.00481347773766546	0.00601684717208182	0.0	0.605723746452223	0.161620939766635	0.0	0.000157678965625985	0.00788394828129927	0.0	0.000157678965625985	0.22366761274046	0.000788394828129927
SI-MA-LPO-LHA Skor1 Glut	CNU, HY	CNU	CNU HY	0.0	0.6	0.112953367875647	0.0	0.00103626943005181	0.18860103626943	0.00103626943005181	0.0	0.0124352331606217	0.0839378238341968	0.0	0.702598515134209	0.00371216447744146	0.0	0.0	0.280696744717304	0.0	0.000142775556824671	0.00728155339805825	0.00556824671616219
SI-MPO-LPO Lhx8 Gaba	CNU, HY	CNU HY	CNU HY	0.00190294957183634	0.495718363463368	0.033301617507136	0.077069457659372	0.00190294957183634	0.29686013320647	0.00190294957183634	0.0323501427212178	0.0190294957183634	0.0399619410085632	0.0	0.446239900559353	0.0	0.0	0.0	0.551584835301429	0.0	0.000310752019888129	0.00155376009944064	0.000310752019888129
Sst Chodl Gaba	CNU, Isocortex	CNU	CNU Isocortex	0.0	0.554487179487179	0.0657051282051282	0.0	0.0544871794871794	0.0016025641025641	0.19551282051282	0.0	0.113782051282051	0.0144230769230769	0.0	0.322679509632224	0.0884413309982486	0.0	0.0319614711033275	0.0190455341506129	0.510288966725043	0.0	0.0273642732049036	0.000218914185639229
IT EP-CLA Glut	CTXsp	OLF	CTXsp	0.0	0.0577797998180163	0.0409463148316651	0.0	0.180163785259326	0.000909918107370336	0.121474067333939	0.000454959053685168	0.597816196542311	0.000454959053685168	0.0	0.000645965025607899	0.624417477967978	0.0	0.063627555022378	0.0	0.226410741475568	0.0	0.0836063304572509	0.00129193005121579
L6b EPd Glut	CTXsp	OLF	CTXsp	0.0	0.0647118301314459	0.0677451971688574	0.0	0.246713852376137	0.00101112234580384	0.057633973710819	0.00101112234580384	0.561172901921132	0.0	0.0	0.000289603243556327	0.867072111207645	0.0	0.0289603243556327	0.0	0.0338835794960903	0.0	0.0686359687228497	0.00115841297422531
LA-BLA-BMA-PA Glut	CTXsp	CTXsp HPF	CTXsp	0.0	0.00486381322957198	0.474708171206225	0.0	0.419260700389105	0.000486381322957198	0.00875486381322957	0.000972762645914396	0.0899805447470817	0.000972762645914396	0.0	0.00109541023113155	0.807810274947968	0.0	0.00262898455471574	0.0	0.000219082046226311	0.0	0.188246248219958	0.0
CLA-EPd-CTX Car3 Glut	CTXsp, Isocortex	Isocortex OLF	Isocortex	0.0	0.0312796208530805	0.00347551342812006	0.0	0.0540284360189573	0.0	0.654028436018957	0.000315955766192733	0.256556082148499	0.000315955766192733	0.0	0.0	0.143417611159546	0.0	0.00454083115373438	0.0	0.816913687881429	0.0	0.0350915431560592	3.6326649229875e-05
CB Granule Glut	GC	CB	CB	0.995709305443818	0.0	0.0	0.0026816840976133	0.00080450522928399	0.0	0.0	0.00080450522928399	0.0	0.0	0.853819947875434	8.89497700648443e-06	0.0	0.143929622941924	0.0	0.0	8.89497700648443e-06	0.00223263922862759	0.0	0.0
DG Glut	GC	HPF	HPF	0.000260790194288694	0.0	0.00117355587429912	0.00143434606858782	0.991524318685617	0.000130395097144347	0.000391185291433042	0.00404224801147476	0.000782370582866084	0.000260790194288694	0.0	0.00315832595509626	0.000396442588505807	0.0	0.995612702020535	0.0	0.000343583576705033	3.96442588505807e-05	1.32147529501935e-05	0.000436086847356388
OB-out Frmd7 Gaba	GC	OLF	OLF	0.0	0.0491803278688524	0.0	0.0	0.0	0.0	0.081967213114754	0.0	0.868852459016393	0.0	0.0	0.0289829302987197	0.00480085348506401	0.0	0.0	0.0	0.0108463726884779	0.0	0.955369843527738	0.0
CU-ECU-SPVI Foxb1 Glut	HB	HB	HB	0.0235294117647058	0.00941176470588235	0.00470588235294117	0.945882352941176	0.0	0.00470588235294117	0.0	0.0	0.0117647058823529	0.0	0.0	0.0	0.0	0.96949711459192	0.0	0.00906842539159109	0.000824402308326463	0.0140148392415498	0.0	0.0065952184666117
DCO Il22 Gly-Gaba	HB	CB	HB	0.915547024952015	0.0	0.0	0.0786948176583493	0.0	0.0	0.0	0.00575815738963531	0.0	0.0	0.0	0.0	0.0	0.999104744852283	0.0	0.0	0.0	0.000895255147717099	0.0	0.0
DCO UBC Glut	HB	N.A.	HB	0.0	0.0	0.0	0.0	0.0	0.0	0.0	0.0	0.0	0.0	0.0673952641165755	0.0	0.0	0.928809957498482	0.0	0.0	0.0	0.00379477838494231	0.0	0.0	No match in major region integration
DMX VII Tbx20 Chol	HB	HB	HB	0.0217391304347826	0.0	0.0	0.978260869565217	0.0	0.0	0.0	0.0	0.0	0.0	0.0	0.0	0.0	1.0	0.0	0.0	0.0	0.0	0.0	0.0
MV-SPIV Slc6a2 Glut	HB	N.A.	HB	0.0	0.0	0.0	0.0	0.0	0.0	0.0	0.0	0.0	0.0	0.0	0.0	0.0	1.0	0.0	0.0	0.0	0.0	0.0	0.0
PRNc Prox1 Brs3 Gly-Gaba	HB	HB	HB	0.0652173913043478	0.0	0.0	0.934782608695652	0.0	0.0	0.0	0.0	0.0	0.0	0.0	0.0	0.0	0.976525821596244	0.0	0.0187793427230046	0.0	0.0	0.0	0.00469483568075117
PDTg Otp Shroom3 Gaba	HB	N.A.	HB	0.0	0.0	0.0	0.0	0.0	0.0	0.0	0.0	0.0	0.0	0.0	0.0	0.0	1.0	0.0	0.0	0.0	0.0	0.0	0.0
IO Fgl2 Glut	HB	HB	HB	0.153846153846153	0.0	0.0	0.846153846153846	0.0	0.0	0.0	0.0	0.0	0.0	0.0	0.0	0.0	1.0	0.0	0.0	0.0	0.0	0.0	0.0
IRN Dmbx1 Pax2 Gly-Gaba	HB	N.A.	HB	0.0	0.0	0.0	0.0	0.0	0.0	0.0	0.0	0.0	0.0	0.0	0.0	0.0	1.0	0.0	0.0	0.0	0.0	0.0	0.0
IRN Vip Glut	HB	N.A.	HB	0.0	0.0	0.0	0.0	0.0	0.0	0.0	0.0	0.0	0.0	0.0	0.0	0.0	0.993288590604026	0.0	0.00671140939597315	0.0	0.0	0.0	0.0
RPA Pax6 Hoxb5 Gly-Gaba	HB	N.A.	HB	0.0	0.0	0.0	0.0	0.0	0.0	0.0	0.0	0.0	0.0	0.0	0.0	0.0	0.99481865284974	0.0	0.00518134715025906	0.0	0.0	0.0	0.0
LDT Fgf7 Gaba	HB	N.A.	HB MB	0.0	0.0	0.0	0.0	0.0	0.0	0.0	0.0	0.0	0.0	0.0	0.0	0.0	0.25065274151436	0.0	0.00783289817232375	0.0	0.738903394255874	0.0	0.00261096605744125
MARN-PPY Ngfr Gly-Gaba	HB	N.A.	HB	0.0	0.0	0.0	0.0	0.0	0.0	0.0	0.0	0.0	0.0	0.0	0.0	0.0	1.0	0.0	0.0	0.0	0.0	0.0	0.0
MDRNd Bves Glut	HB	N.A.	HB	0.0	0.0	0.0	0.0	0.0	0.0	0.0	0.0	0.0	0.0	0.0	0.0	0.0	1.0	0.0	0.0	0.0	0.0	0.0	0.0
MV-SPIV Zic4 Neurod2 Glut	HB	HB	HB	0.0139860139860139	0.0	0.0	0.986013986013986	0.0	0.0	0.0	0.0	0.0	0.0	0.0	0.0	0.0	0.991354466858789	0.0	0.0063400576368876	0.0	0.000576368876080691	0.0	0.00172910662824207
MV Nkx6-1 Gly-Gaba	HB	HB	HB	0.0	0.0	0.0	1.0	0.0	0.0	0.0	0.0	0.0	0.0	0.0	0.0	0.0	0.998971193415637	0.0	0.0	0.0	0.0	0.0	0.00102880658436214
MV Pax6 Gly-Gaba	HB	CB HB	HB	0.285714285714285	0.0	0.0	0.714285714285714	0.0	0.0	0.0	0.0	0.0	0.0	0.0022883295194508	0.0	0.0	0.993135011441647	0.0	0.0045766590389016	0.0	0.0	0.0	0.0
NTS-PARN Neurod2 Gly-Gaba	HB	HB	HB	0.022284122562674	0.0	0.0	0.977715877437325	0.0	0.0	0.0	0.0	0.0	0.0	0.0	0.0	0.0	0.99721293199554	0.0	0.00148643626904496	0.0	0.000743218134522482	0.0	0.000557413600891861
MV-SPIV Phox2b Ebf3 Lbx1 Glut	HB	HB	HB	0.0227272727272727	0.0	0.0	0.969696969696969	0.0	0.0	0.0	0.00757575757575757	0.0	0.0	0.0	0.0	0.0	0.984282907662082	0.0	0.00392927308447937	0.0	0.0117878192534381	0.0	0.0
MV-SPIV-PRP Dmbx1 Gly-Gaba	HB	CB HB	HB	0.549132947976878	0.0	0.0	0.450867052023121	0.0	0.0	0.0	0.0	0.0	0.0	0.00559440559440559	0.0	0.0	0.984615384615384	0.0	0.00559440559440559	0.0	0.00279720279720279	0.0	0.00139860139860139
HB Calcb Chol	HB	N.A.	HB	0.0	0.0	0.0	0.0	0.0	0.0	0.0	0.0	0.0	0.0	0.0	0.0	0.0	0.888888888888888	0.0	0.0	0.0	0.111111111111111	0.0	0.0
MY Lhx1 Gly-Gaba	HB	HB	HB	0.0221471471471471	0.000375375375375375	0.0	0.971471471471471	0.000375375375375375	0.00225225225225225	0.0	0.003003003003003	0.0	0.000375375375375375	0.000862068965517241	0.0	0.0	0.929310344827586	0.0	0.0043103448275862	0.0	0.0650862068965517	0.0	0.00043103448275862
RO-RPA Pkd2l1 Gaba	HB	N.A.	HB	0.0	0.0	0.0	0.0	0.0	0.0	0.0	0.0	0.0	0.0	0.0	0.0	0.0	1.0	0.0	0.0	0.0	0.0	0.0	0.0
NTS-MDRNd Prox1 Zic1 Gly-Gaba	HB	HB	HB	0.143426294820717	0.0	0.0	0.844621513944223	0.0	0.0	0.0	0.0119521912350597	0.0	0.0	0.00253164556962025	0.0	0.0	0.967088607594936	0.0	0.00168776371308016	0.0	0.0286919831223628	0.0	0.0
NLL Gata3 Gly-Gaba	HB	HB	HB	0.0169172932330827	0.0	0.0	0.981203007518797	0.0	0.0	0.0	0.0018796992481203	0.0	0.0	0.0	0.0	0.0	0.952662721893491	0.0	0.029585798816568	0.0	0.0059171597633136	0.0	0.0118343195266272
MDRNv Crp Glut	HB	N.A.	HB	0.0	0.0	0.0	0.0	0.0	0.0	0.0	0.0	0.0	0.0	0.0	0.0	0.0	1.0	0.0	0.0	0.0	0.0	0.0	0.0
NTS Dbh Glut	HB	HB	HB	0.1125	0.0	0.0	0.8875	0.0	0.0	0.0	0.0	0.0	0.0	0.0	0.0	0.0	0.997967479674796	0.0	0.0013550135501355	0.00067750677506775	0.0	0.0	0.0
NTS Phox2b Glut	HB	HB	HB	0.0157194679564691	0.0	0.0	0.978234582829504	0.0	0.00241837968561064	0.0	0.00241837968561064	0.0	0.00120918984280532	0.0	0.0	0.0	0.995805739514348	0.0	0.00286975717439293	0.0	0.000220750551876379	0.0	0.00110375275938189
PARN-MDRNd-NTS Gbx2 Gly-Gaba	HB	HB	HB	0.0196078431372549	0.0	0.0	0.980392156862745	0.0	0.0	0.0	0.0	0.0	0.0	0.0	0.0	0.0	0.998812704066488	0.0	0.00089047195013357	0.0	0.000296823983377856	0.0	0.0
PAS-MV Ebf2 Gly-Gaba	HB	HB	HB	0.0348837209302325	0.00581395348837209	0.0	0.953488372093023	0.0	0.0	0.0	0.00581395348837209	0.0	0.0	0.00272412085190688	0.0	0.0	0.994056463595839	0.0	0.00173353145121347	0.000247647350173353	0.000247647350173353	0.0	0.000990589400693412
PB Lmx1a Glut	HB	HB	HB	0.218097447795823	0.0	0.0	0.779582366589327	0.0	0.0	0.0	0.0	0.00232018561484918	0.0	0.00132890365448505	0.0	0.0	0.958139534883721	0.0	0.00398671096345514	0.0	0.0358803986710963	0.0	0.000664451827242525
PB Pax5 Glut	HB	HB	HB MB	0.0449438202247191	0.00561797752808988	0.0	0.893258426966292	0.0	0.0	0.0	0.0561797752808988	0.0	0.0	0.00586510263929618	0.00146627565982404	0.0	0.394428152492668	0.0	0.0190615835777126	0.0	0.570381231671554	0.0	0.00879765395894428
PB Evx2 Glut	HB	HB	HB MB	0.183986371379897	0.0	0.0	0.805792163543441	0.0	0.0	0.0	0.0102214650766609	0.0	0.0	0.00316205533596837	0.0	0.0	0.741501976284585	0.0	0.00237154150197628	0.0	0.251778656126482	0.000395256916996047	0.000790513833992094
PB-NTS Phox2b Ebf3 Lmx1b Glut	HB	HB	HB	0.03	0.02	0.0166666666666666	0.906666666666666	0.0	0.00333333333333333	0.0	0.0	0.02	0.00333333333333333	0.0	0.0	0.0	0.991561181434599	0.0	0.00140646976090014	0.0	0.0070323488045007	0.0	0.0
LDT-PCG Vsx2 Lhx4 Glut	HB	HB	HB MB	0.0975609756097561	0.035230352303523	0.002710027100271	0.653116531165311	0.0	0.0	0.0	0.208672086720867	0.0	0.002710027100271	0.0	0.0	0.0	0.539491664389177	0.0	0.00327958458595244	0.0	0.45586225744739	0.0	0.00136649357748018
CS-RPO Meis2 Gaba	HB	HB	HB	0.0258964143426294	0.0	0.0	0.9601593625498	0.0	0.0	0.0	0.0139442231075697	0.0	0.0	0.0	0.0	0.0	0.910307898259705	0.0	0.00669344042838018	0.0	0.0829986613119143	0.0	0.0
MRN-PPN-CUN Pax8 Gaba	HB	N.A.	MB	0.0	0.0	0.0	0.0	0.0	0.0	0.0	0.0	0.0	0.0	0.0	0.0	0.0	0.0310077519379844	0.0	0.00258397932816537	0.0	0.96640826873385	0.0	0.0
LDT-PCG St18 Gaba	HB	N.A.	HB	0.0	0.0	0.0	0.0	0.0	0.0	0.0	0.0	0.0	0.0	0.0	0.0	0.0	0.869415807560137	0.0	0.00343642611683848	0.0	0.127147766323024	0.0	0.0
CS-PRNr-PCG Tmem163 Otp Gaba	HB	HB	HB MB	0.0360110803324099	0.00277008310249307	0.0	0.89196675900277	0.0	0.0166204986149584	0.0	0.0498614958448753	0.0	0.00277008310249307	0.0	0.0	0.0	0.688561721404303	0.0	0.00566251415628539	0.0	0.305775764439411	0.0	0.0
PRP Gata3 Slc6a5 Gly-Gaba	HB	N.A.	HB	0.0	0.0	0.0	0.0	0.0	0.0	0.0	0.0	0.0	0.0	0.0	0.0	0.0	1.0	0.0	0.0	0.0	0.0	0.0	0.0
PCG-PRNr Vsx2 Nkx6-1 Glut	HB	HB	HB	0.029082774049217	0.0	0.0	0.92393736017897	0.0	0.00447427293064876	0.0	0.0425055928411633	0.0	0.0	0.0	0.0	0.0	0.830092983939137	0.0	0.00338123415046491	0.0	0.166525781910397	0.0	0.0
PDTg Otp Olig3 Gaba	HB	N.A.	HB	0.0	0.0	0.0	0.0	0.0	0.0	0.0	0.0	0.0	0.0	0.0	0.0	0.0	1.0	0.0	0.0	0.0	0.0	0.0	0.0
PG-TRN-LRN Fat2 Glut	HB	HB	HB	0.00506253722453841	0.0	0.0	0.994639666468135	0.0	0.0	0.0	0.000297796307325789	0.0	0.0	0.00443190975020145	0.0	0.0	0.991941982272361	0.0	0.0016116035455278	0.0	0.00040290088638195	0.0	0.0016116035455278
PGRN-PARN-MDRN Hoxb5 Glut	HB	HB	HB	0.0	0.0	0.0	1.0	0.0	0.0	0.0	0.0	0.0	0.0	0.0	0.0	0.0	0.997894736842105	0.0	0.00140350877192982	0.0	0.0	0.0	0.000701754385964912
PRP-NI-PRNc-GRN Otp Glut	HB	HB	HB	0.0196629213483146	0.0	0.0	0.974719101123595	0.0	0.0	0.0	0.00561797752808988	0.0	0.0	0.0	0.0	0.0	0.994913530010172	0.0	0.00305188199389623	0.0	0.00101729399796541	0.0	0.00101729399796541
POR Gata3 Gly-Gaba	HB	HB	HB	0.032258064516129	0.0	0.0	0.967741935483871	0.0	0.0	0.0	0.0	0.0	0.0	0.0	0.0	0.0	1.0	0.0	0.0	0.0	0.0	0.0	0.0
POR Spp1 Gly-Gaba	HB	N.A.	HB	0.0	0.0	0.0	0.0	0.0	0.0	0.0	0.0	0.0	0.0	0.0	0.0	0.0	1.0	0.0	0.0	0.0	0.0	0.0	0.0
PPN-CUN-PCG Otp En1 Gaba	HB	HB	HB MB	0.0	0.00190839694656488	0.0	0.895038167938931	0.0	0.00381679389312977	0.0	0.099236641221374	0.0	0.0	0.00252951096121416	0.0	0.0	0.397133220910623	0.0	0.000843170320404721	0.0	0.598650927487352	0.0	0.000843170320404721
PRNr Otp Nfib Glut	HB	HB	HB	0.0583941605839416	0.0	0.0	0.875912408759124	0.0	0.0	0.0	0.0656934306569343	0.0	0.0	0.0	0.0	0.0	0.966887417218543	0.0	0.0331125827814569	0.0	0.0	0.0	0.0
PRP Otp Gly-Gaba	HB	HB	HB	0.0247295208655332	0.0	0.0	0.975270479134466	0.0	0.0	0.0	0.0	0.0	0.0	0.0	0.0	0.0	0.992836209703679	0.0	0.00455877564311299	0.0	0.00260501465320742	0.0	0.0
PSV Pvalb Lhx2 Glut	HB	HB	HB	0.0869565217391304	0.0	0.0	0.913043478260869	0.0	0.0	0.0	0.0	0.0	0.0	0.0	0.0	0.0	0.994082840236686	0.0	0.0014792899408284	0.0	0.0044378698224852	0.0	0.0
PRNc-NI-SG-RPO Vsx2 Nr4a2 Glut	HB	HB	HB	0.0344827586206896	0.0	0.0	0.96551724137931	0.0	0.0	0.0	0.0	0.0	0.0	0.0	0.0	0.0	1.0	0.0	0.0	0.0	0.0	0.0	0.0
SPVC Ccdc172 Glut	HB	N.A.	HB	0.0	0.0	0.0	0.0	0.0	0.0	0.0	0.0	0.0	0.0	0.0	0.0	0.0	0.997727272727272	0.0	0.00227272727272727	0.0	0.0	0.0	0.0
SPVC Nmu Glut	HB	N.A.	HB	0.0	0.0	0.0	0.0	0.0	0.0	0.0	0.0	0.0	0.0	0.0	0.0	0.0	1.0	0.0	0.0	0.0	0.0	0.0	0.0	No match in major region integration
SPVC Mafa Glut	HB	HB	HB	0.0	0.0	0.0	1.0	0.0	0.0	0.0	0.0	0.0	0.0	0.0	0.0	0.0	1.0	0.0	0.0	0.0	0.0	0.0	0.0
SPVI-SPVC Sall3 Lhx1 Gly-Gaba	HB	HB	HB	0.0	0.0	0.0	1.0	0.0	0.0	0.0	0.0	0.0	0.0	0.0	0.0	0.0	0.997126436781609	0.0	0.000821018062397372	0.000410509031198686	0.000821018062397372	0.000410509031198686	0.000410509031198686
SPVI-SPVC Tlx3 Ebf3 Glut	HB	HB	HB	0.00272479564032697	0.0108991825613079	0.0108991825613079	0.956403269754768	0.0	0.00817438692098092	0.0	0.0	0.0108991825613079	0.0	0.0	0.0	0.0	0.990727002967359	0.0	0.0059347181008902	0.000370919881305638	0.00148367952522255	0.000370919881305638	0.00111275964391691
SPVO Mafa Meis2 Glut	HB	HB	HB	0.0	0.0	0.0	1.0	0.0	0.0	0.0	0.0	0.0	0.0	0.0	0.0	0.0	0.991666666666666	0.0	0.0	0.0	0.00833333333333333	0.0	0.0
VCO Mafa Meis2 Glut	HB	CB HB	HB	0.672839506172839	0.0	0.0	0.32716049382716	0.0	0.0	0.0	0.0	0.0	0.0	0.0	0.0	0.0	0.984126984126984	0.0	0.0158730158730158	0.0	0.0	0.0	0.0
DTN-LDT-IPN Otp Pax3 Gaba	HB, MB	HB	HB MB	0.049800796812749	0.0	0.0	0.924302788844621	0.0	0.0	0.0	0.0258964143426294	0.0	0.0	0.000335120643431635	0.0	0.0	0.538538873994638	0.0	0.00134048257372654	0.0	0.459785522788203	0.0	0.0
PDTg-PCG Pax6 Gaba	HB, MB	HB	HB	0.0676691729323308	0.0	0.0	0.819548872180451	0.0	0.0	0.0	0.112781954887218	0.0	0.0	0.0	0.0	0.0	0.859740259740259	0.0	0.00207792207792207	0.0	0.138181818181818	0.0	0.0
LDT-PCG-CS Gata3 Lhx1 Gaba	HB, MB	HB	HB MB	0.0604490500863557	0.0	0.0	0.872193436960276	0.0	0.00172711571675302	0.0	0.0656303972366148	0.0	0.0	0.0	0.0	0.0	0.744072948328267	0.0	0.00425531914893617	0.0	0.250455927051671	0.0	0.00121580547112462
MB-MY Tph2 Glut-Sero	HB, MB	HB MB	HB MB	0.00953678474114441	0.0	0.0	0.715258855585831	0.0	0.0	0.0	0.275204359673024	0.0	0.0	0.0	0.0	0.0	0.273148148148148	0.0	0.00198412698412698	0.0	0.724867724867724	0.0	0.0
PGRN-PARN-MDRN Hoxb5 Glut	HB, MB	HB MB	HB MB	0.0165128703254006	0.00388538125303545	0.0	0.599320058280718	0.0	0.0223409422049538	0.000485672656629431	0.320058280718795	0.0	0.0373967945604662	0.0	0.000607348921955663	0.0	0.429699362283631	0.0	0.052232007288187	0.0	0.344366838748861	0.0	0.173094442757364
MEV Ppp1r1c Glut	HB, MB	N.A.	HB MB	0.0	0.0	0.0	0.0	0.0	0.0	0.0	0.0	0.0	0.0	0.0	0.0	0.0	0.347826086956521	0.0	0.0	0.0	0.652173913043478	0.0	0.0	No match
MRN-VTN-PPN Pax5 Cdh23 Gaba	HB, MB	HB MB	MB	0.00366300366300366	0.0	0.0	0.597069597069597	0.0	0.0	0.0	0.399267399267399	0.0	0.0	0.0	0.0	0.0	0.032233307751343	0.0	0.00230237912509593	0.0	0.965464313123561	0.0	0.0
CA1-ProS Glut	HPF	HPF	HPF	0.0	0.0	0.0036980639547531	0.0	0.990211007178594	0.0	0.00500326299760713	0.000652599521427017	0.000217533173809005	0.000217533173809005	0.0	0.0	0.000521209205356426	0.0	0.997794884131184	0.0	0.000240558094779889	0.000922139363322909	0.000521209205356426	0.0
CA2-FC-IG Glut	HPF	HPF	HPF Isocortex	0.0	0.127468581687612	0.0	0.0	0.719928186714542	0.0	0.143626570915619	0.0	0.0	0.00897666068222621	0.0	0.181384248210023	0.0	0.0	0.324582338902148	0.0	0.47016706443914	0.0	0.0238663484486873	0.0
CA3 Glut	HPF	HPF	HPF	0.0	0.0	0.00289702396628917	0.000526731630234395	0.995522781143007	0.0	0.000263365815117197	0.000526731630234395	0.000263365815117197	0.0	0.0	0.00325925925925925	0.103407407407407	0.0	0.891555555555555	0.0	0.000888888888888888	0.000888888888888888	0.0	0.0
CT SUB Glut	HPF	HPF	HPF	0.0	0.0	0.0	0.0	0.978947368421052	0.0	0.0210526315789473	0.0	0.0	0.0	0.0	0.0	0.000136351240796291	0.0	0.990182710662667	0.0	0.00886283065175893	0.0	0.000818107444777747	0.0
HPF CR Glut	HPF	HPF	HPF	0.0	0.0135135135135135	0.0405405405405405	0.0	0.783783783783783	0.0	0.0945945945945946	0.0	0.0675675675675675	0.0	0.0	0.148222133439872	0.0443467838593687	0.0	0.469836196564123	0.00439472632840591	0.19296843787455	0.000399520575309628	0.129444666400319	0.0103875349580503
L2 IT ENT-po Glut	HPF	HPF	HPF	0.0	0.0	0.0	0.0	0.938888888888888	0.0	0.0611111111111111	0.0	0.0	0.0	0.0	0.0	0.000288766965059197	0.0	0.988738088362691	0.0	0.000577533930118394	0.0	0.0103956107421311	0.0
L2 IT PPP-APr Glut	HPF	HPF Isocortex	HPF	0.0	0.0	0.0	0.0	0.702127659574468	0.0	0.259574468085106	0.0382978723404255	0.0	0.0	0.0	0.0	0.0	0.0	0.995092809899722	0.0	0.00490719010027736	0.0	0.0	0.0
L2/3 IT ENT Glut	HPF	HPF	HPF	0.0	0.0	0.000559284116331096	0.000559284116331096	0.862975391498881	0.0	0.119686800894854	0.00167785234899328	0.0145413870246085	0.0	0.0	0.0	0.000651825110308864	0.0	0.946450060168471	0.0	0.0250701965503409	0.0	0.0278279181708784	0.0
L2/3 IT PPP Glut	HPF	HPF	HPF	0.0	0.0	0.0	0.0018034265103697	0.857529305680793	0.0	0.136158701532912	0.00450856627592425	0.0	0.0	0.0	0.0	0.0	0.0	0.997830637488106	0.0	0.00205518553758325	0.0	0.00011417697431018	0.0
L5 PPP Glut	HPF	N.A.	HPF	0.0	0.0	0.0	0.0	0.0	0.0	0.0	0.0	0.0	0.0	0.0	0.0	0.0	0.0	0.9992700729927	0.0	0.00072992700729927	0.0	0.0	0.0	Overlap with small
L6b/CT ENT Glut	HPF	HPF	HPF	0.0	0.0	0.000563697857948139	0.000563697857948139	0.826944757609921	0.0	0.169109357384441	0.00112739571589627	0.00169109357384441	0.0	0.0	0.0	0.0138160265908453	0.0	0.919146209603139	0.0	0.053181690761283	0.0	0.0138560730447318	0.0
NP PPP Glut	HPF	N.A.	HPF	0.0	0.0	0.0	0.0	0.0	0.0	0.0	0.0	0.0	0.0	0.0	0.0	0.0	0.0	0.996240601503759	0.0	0.00307587149692412	0.0	0.000683526999316473	0.0	No match in major region integration
NP SUB Glut	HPF	HPF	HPF	0.0	0.0	0.00314465408805031	0.0	0.930817610062893	0.0	0.0628930817610062	0.00314465408805031	0.0	0.0	0.0	0.000776699029126213	0.000388349514563106	0.0	0.979417475728155	0.0	0.018252427184466	0.0	0.00116504854368932	0.0
SUB-ProS Glut	HPF	HPF	HPF	0.0	0.0	0.00172117039586919	0.00344234079173838	0.965576592082616	0.0	0.0258175559380378	0.00344234079173838	0.0	0.0	0.0	0.0	0.00225152782245094	0.0	0.992762946284979	0.0	0.0024123512383403	0.0	0.00257317465422965	0.0
L5/6 IT TPE-ENT Glut	HPF, Isocortex	HPF Isocortex	HPF Isocortex	0.0	0.00247729149463253	0.0	0.000825763831544178	0.288191577208918	0.000825763831544178	0.60280759702725	0.0	0.10487200660611	0.0	0.0	9.74373964727662e-05	0.0253337230829192	0.0	0.302835428237357	0.0	0.662281983825392	0.0	0.00945142745785832	0.0
ENTmv-PA-COAp Glut	HPF, OLF	HPF	HPF OLF	0.0	0.0	0.0	0.00946372239747634	0.943217665615142	0.0	0.0441640378548895	0.00315457413249211	0.0	0.0	0.0	0.0	0.0537974683544303	0.0	0.622468354430379	0.0	0.00253164556962025	0.0	0.321202531645569	0.0
RHP-COA Ndnf Gaba	HPF, OLF	HPF	HPF	0.0	0.04	0.2	0.0	0.472727272727272	0.00363636363636363	0.0436363636363636	0.0	0.24	0.0	0.0	0.0793472144063027	0.0348902644907146	0.0	0.742262239729881	0.00168823860438942	0.0320765334833989	0.00056274620146314	0.109172763083849	0.0
ADP-MPO Trp73 Glut	HY	CNU HY	CNU HY	0.0	0.494186046511627	0.0	0.0	0.00581395348837209	0.424418604651162	0.0	0.0	0.0	0.0755813953488372	0.0	0.297743055555555	0.0	0.0	0.0	0.688368055555555	0.0	0.0	0.00434027777777777	0.00954861111111111
AHN Onecut3 Gaba	HY	HY	HY	0.0024390243902439	0.0	0.0	0.0	0.0	0.985365853658536	0.0024390243902439	0.0048780487804878	0.0	0.0048780487804878	0.0	0.0106473594548551	0.0	0.0	0.0	0.986797274275979	0.0	0.0	0.0	0.00255536626916524
AHN-RCH-LHA Otp Fezf1 Glut	HY	HY	HY	0.0	0.0482076637824474	0.00370828182941903	0.00123609394313967	0.0	0.930778739184178	0.0	0.00370828182941903	0.0	0.0123609394313967	0.0	0.0126802585778219	0.0	0.0	0.0	0.982098458478369	0.0	0.000248632521133764	0.0	0.00497265042267528
TMd-DMH Foxd2 Gaba	HY	N.A.	HY	0.0	0.0	0.0	0.0	0.0	0.0	0.0	0.0	0.0	0.0	0.0	0.0	0.0	0.0	0.0	1.0	0.0	0.0	0.0	0.0
ARH-PVp Tbx3 Gaba	HY	HY	HY	0.0	0.0439560439560439	0.0	0.0	0.0	0.956043956043956	0.0	0.0	0.0	0.0	0.0	0.0019723865877712	0.0	0.0	0.0	0.99723865877712	0.0	0.0	0.00039447731755424	0.00039447731755424
ARH-PVp Tbx3 Glut	HY	HY	HY	0.0	0.0	0.0	0.0	0.0	0.996753246753246	0.0	0.00324675324675324	0.0	0.0	0.0	0.00201477501678979	0.0	0.0	0.0	0.99798522498321	0.0	0.0	0.0	0.0
DMH-LHA Gsx1 Gaba	HY	HY	HY	0.0	0.0145985401459854	0.0	0.0	0.0	0.885644768856447	0.0024330900243309	0.0681265206812652	0.0	0.0291970802919708	0.0	0.00727802037845706	0.0	0.0	0.0	0.990134239042536	0.0	0.00113213650331554	0.0	0.00145560407569141
AVPV-MEPO-SFO Tbr1 Glut	HY	CNU HY	HY	0.0260869565217391	0.28695652173913	0.0	0.156521739130434	0.0260869565217391	0.48695652173913	0.0	0.0	0.017391304347826	0.0	0.0	0.105668016194331	0.0	0.0	0.0	0.890688259109311	0.0	0.0	0.00283400809716599	0.000809716599190283
DMH Hmx2 Gaba	HY	HY	HY	0.0	0.0126182965299684	0.0	0.0	0.0	0.966876971608832	0.0	0.0141955835962145	0.0	0.00630914826498422	0.0	0.00143343486830317	0.0	0.0	0.0	0.997670668339007	0.0	0.0	0.0	0.000895896792689482
DMH Hmx2 Glut	HY	HY	HY	0.0	0.0048076923076923	0.0	0.0	0.0	0.990384615384615	0.0	0.0048076923076923	0.0	0.0	0.0	0.000929800092980009	0.0	0.0	0.0	0.99721059972106	0.0	0.000929800092980009	0.0	0.000929800092980009
DMH Nkx2-4 Glut	HY	HY	HY	0.0	0.0	0.0	0.0	0.0	1.0	0.0	0.0	0.0	0.0	0.0	0.000636334712058542	0.0	0.0	0.0	0.999045497931912	0.0	0.0	0.0	0.000318167356029271
DMH Prdm13 Gaba	HY	HY	HY	0.0	0.0	0.0	0.0	0.0	1.0	0.0	0.0	0.0	0.0	0.0	0.000953288846520495	0.0	0.0	0.0	0.999046711153479	0.0	0.0	0.0	0.0
DMH-LHA Vgll2 Glut	HY	HY	HY	0.0	0.0121951219512195	0.0	0.0	0.0	0.975609756097561	0.0	0.0121951219512195	0.0	0.0	0.0	0.00201612903225806	0.0	0.00100806451612903	0.0	0.996975806451612	0.0	0.0	0.0	0.0
HY Gnrh1 Glut	HY	N.A.	CNU HY	0.0	0.0	0.0	0.0	0.0	0.0	0.0	0.0	0.0	0.0	0.0	0.432584269662921	0.0	0.0	0.00561797752808988	0.550561797752809	0.0	0.0	0.00561797752808988	0.00561797752808988
LHA Pmch Glut	HY	HY	HY	0.0	0.0	0.0	0.0	0.0	0.897435897435897	0.0	0.0641025641025641	0.0	0.0384615384615384	0.0	0.0116580310880829	0.0	0.0	0.0	0.984455958549222	0.0	0.00129533678756476	0.0	0.00259067357512953
AHN-SBPV-PVHd Pdrm12 Gaba	HY	HY	HY	0.0	0.00227272727272727	0.0	0.0	0.0	0.981818181818181	0.0	0.00227272727272727	0.0	0.0136363636363636	0.0	0.00361351139041633	0.0	0.0	0.0	0.986174391201885	0.0	0.0	0.0	0.0102120974076983
MM Foxb1 Glut	HY	N.A.	HY	0.0	0.0	0.0	0.0	0.0	0.0	0.0	0.0	0.0	0.0	0.0	0.000924336458470883	0.0	0.0	0.0	0.999075663541529	0.0	0.0	0.0	0.0	No match
MM-ant Foxb1 Glut	HY	HY	HY	0.0	0.0	0.0	0.142857142857142	0.0	0.714285714285714	0.0	0.142857142857142	0.0	0.0	0.0	0.00171086398631308	0.0	0.0	0.0	0.998289136013687	0.0	0.0	0.0	0.0
MPO-ADP Lhx8 Gaba	HY	CNU HY	CNU HY	0.0	0.408602150537634	0.010752688172043	0.00268817204301075	0.0	0.510752688172043	0.0	0.0376344086021505	0.0	0.0295698924731182	0.0	0.427943760984182	0.000439367311072056	0.0	0.0	0.571616871704745	0.0	0.0	0.0	0.0
MPN-MPO-PVpo Hmx2 Glut	HY	HY	HY	0.0	0.0303030303030303	0.0	0.0	0.0	0.969696969696969	0.0	0.0	0.0	0.0	0.0	0.0238651102464332	0.0	0.0	0.0	0.974319066147859	0.0	0.000518806744487678	0.0	0.00129701686121919
PH Pitx2 Glut	HY	HY MB	HY	0.0	0.0124804992199688	0.0015600624024961	0.00780031201248049	0.0	0.258970358814352	0.0	0.681747269890795	0.0015600624024961	0.0358814352574103	0.0	0.0015	0.0005	0.0045	0.0	0.83	0.0	0.0675	0.003	0.093
PH-an Pitx2 Glut	HY	HY	HY	0.0	0.0	0.0	0.0	0.0	0.918032786885245	0.0	0.0491803278688524	0.0	0.0327868852459016	0.0	0.0	0.0	0.0	0.0	0.992848629320619	0.0	0.00238379022646007	0.0	0.00476758045292014
PH-ant-LHA Otp Bsx Glut	HY	HY	HY	0.0	0.0465116279069767	0.00387596899224806	0.0135658914728682	0.0	0.765503875968992	0.0	0.145348837209302	0.0	0.0251937984496124	0.0	0.00427642832706123	0.0	0.00153951419774204	0.0	0.983407458091002	0.0	0.000684228532329798	0.0	0.0100923708518645
PH-LHA Foxb1 Glut	HY	MB	HY	0.0	0.00845070422535211	0.0140845070422535	0.0	0.0	0.180281690140845	0.0	0.726760563380281	0.0	0.0704225352112676	0.0	0.00375586854460093	0.0	0.0	0.0	0.96244131455399	0.0	0.0325508607198748	0.0	0.00125195618153364
PH-SUM Foxa1 Glut	HY	MB	HY	0.0	0.00427350427350427	0.0	0.0384615384615384	0.00427350427350427	0.207264957264957	0.0	0.726495726495726	0.0	0.0192307692307692	0.0	0.00169033130493576	0.0	0.00101419878296146	0.0	0.912440838404327	0.0	0.0283975659229208	0.000338066260987153	0.0561189993238674
PMv-TMv Pitx2 Glut	HY	HY MB	HY	0.0	0.0	0.0	0.0104166666666666	0.0	0.677083333333333	0.0	0.3125	0.0	0.0	0.0	0.0	0.0	0.0	0.0	0.998357963875205	0.0	0.00123152709359605	0.0	0.000410509031198686
PMd-LHA Foxb1 Glut	HY	HY	HY	0.0	0.00904977375565611	0.00452488687782805	0.0135746606334841	0.0	0.846153846153846	0.0	0.126696832579185	0.0	0.0	0.0	0.000567536889897843	0.0	0.0	0.0	0.999432463110102	0.0	0.0	0.0	0.0
TMv-PMv Tbx3 Hist-Gaba	HY	HY	HY	0.0	0.0	0.0	0.0	0.0	0.891891891891891	0.0	0.108108108108108	0.0	0.0	0.0	0.0	0.0	0.0	0.0	1.0	0.0	0.0	0.0	0.0
LHA-AHN-PVH Otp Trh Glut	HY	HY	HY	0.0	0.0608108108108108	0.0	0.0878378378378378	0.0	0.783783783783783	0.0	0.0202702702702702	0.0	0.0472972972972973	0.0	0.086342229199372	0.0020931449502878	0.000523286237571951	0.0	0.909471480900052	0.0	0.000523286237571951	0.0	0.0010465724751439
ARH-PVi Six6 Dopa-Gaba	HY	N.A.	HY	0.0	0.0	0.0	0.0	0.0	0.0	0.0	0.0	0.0	0.0	0.0	0.00159235668789808	0.0	0.0	0.0	0.998407643312101	0.0	0.0	0.0	0.0
SBPV-PVa Six6 Satb2 Gaba	HY	HY	HY	0.0	0.00666666666666666	0.0	0.0	0.0	0.986666666666666	0.0	0.0	0.0	0.00666666666666666	0.0	0.00238521168753726	0.0	0.0	0.0	0.995527728085867	0.0	0.000298151460942158	0.0	0.00178890876565295
LHA Barhl2 Glut	HY	HY	HY	0.0	0.195266272189349	0.0118343195266272	0.0	0.0	0.568047337278106	0.0	0.0502958579881656	0.0	0.174556213017751	0.0	0.141234918381831	0.0	0.0028388928317956	0.0	0.821859474804826	0.0	0.00354861603974449	0.0	0.0305180979418026
PVH-SO-PVa Otp Glut	HY	HY	HY	0.0	0.0317460317460317	0.0181405895691609	0.0	0.0	0.913832199546485	0.0	0.0	0.0	0.0362811791383219	0.0	0.0295350609756097	0.0	0.000190548780487804	0.0	0.955983231707317	0.0	0.000190548780487804	0.000190548780487804	0.0139100609756097
PVHd-SBPV Six3 Prox1 Gaba	HY	HY	HY	0.00199203187250996	0.0219123505976095	0.0	0.0	0.0	0.826693227091633	0.0	0.0717131474103585	0.0	0.0776892430278884	0.0	0.00343126742440488	0.0	0.000428908428050611	0.0	0.956894702980913	0.0	0.000643362642075916	0.000214454214025305	0.0383873043105297
PVHd Gsc Gaba	HY	HY	HY	0.0	0.0	0.0	0.0	0.0	0.790322580645161	0.0	0.0	0.0	0.209677419354838	0.0	0.0506912442396313	0.0	0.0	0.0	0.912442396313364	0.0	0.00460829493087557	0.0	0.032258064516129
PVHd-DMH Lhx6 Gaba	HY	HY	HY	0.008	0.024	0.004	0.004	0.0	0.788	0.008	0.12	0.0	0.044	0.0	0.00135869565217391	0.0	0.0	0.0	0.97078804347826	0.0	0.00509510869565217	0.000339673913043478	0.0224184782608695
PVpo-VMPO-MPN Hmx2 Gaba	HY	HY	HY	0.0	0.0485436893203883	0.00161812297734627	0.0	0.0	0.94336569579288	0.0	0.0	0.00161812297734627	0.00485436893203883	0.0	0.0440390639395614	0.0	0.0	0.0	0.955592408328726	0.0	0.0	0.0	0.000368527731711811
BST-MPN Six3 Nrgn Gaba	HY	CNU HY	HY	0.0	0.373096446700507	0.0380710659898477	0.00126903553299492	0.0	0.543147208121827	0.0	0.0	0.0228426395939086	0.0215736040609137	0.0	0.220273376073545	0.000967702915205032	0.000241925728801258	0.0	0.773799443570823	0.0	0.000241925728801258	0.00145155437280754	0.00302407161001572
SCH Six6 Cdc14a Gaba	HY	HY	HY	0.0	0.0138888888888888	0.0	0.0	0.0	0.986111111111111	0.0	0.0	0.0	0.0	0.0	0.000754527162977867	0.0	0.0	0.0	0.999245472837022	0.0	0.0	0.0	0.0
STN-PSTN Pitx2 Glut	HY	MB	HY	0.0	0.00209863588667366	0.0	0.00104931794333683	0.0	0.114375655823714	0.0	0.868835257082896	0.0	0.0136411332633788	0.0	0.00359001974510859	0.0	0.0	0.0	0.938790163345898	0.0	0.0570813139472267	0.0	0.000538502961766289
TU-ARH Otp Six6 Gaba	HY	HY	HY	0.0	0.0	0.0	0.0	0.0	0.99236641221374	0.0	0.00508905852417302	0.00254452926208651	0.0	0.0	0.000690131124913733	0.0	0.000172532781228433	0.0	0.998447204968944	0.0	0.0	0.0	0.000690131124913733
VMH Fezf1 Glut	HY	HY	HY	0.0	0.0	0.0	0.0	0.0	1.0	0.0	0.0	0.0	0.0	0.0	0.0	0.0	0.0	0.0	0.999579831932773	0.0	0.00042016806722689	0.0	0.0
VMH Nr5a1 Glut	HY	HY	HY	0.0	0.0	0.0	0.0	0.0	0.998837209302325	0.0	0.0	0.0	0.00116279069767441	0.0	0.000774593338497289	0.0	0.0	0.0	0.998295894655306	0.0	0.000309837335398915	0.0	0.000619674670797831
LHA-MEA Otp Glut	HY, CNU	HY	CNU	0.0	0.130841121495327	0.102803738317757	0.0	0.0	0.700934579439252	0.0	0.0	0.0	0.0654205607476635	0.0	0.777638190954773	0.0100502512562814	0.0	0.0	0.202261306532663	0.0	0.00251256281407035	0.0050251256281407	0.00251256281407035
L2/3 IT CTX Glut	Isocortex	Isocortex	Isocortex	4.68120962456698e-05	0.000421308866211028	4.68120962456698e-05	9.36241924913397e-05	0.0256998408388727	0.0	0.940361389383016	9.36241924913397e-05	0.0331429641419342	9.36241924913397e-05	0.0	0.0	0.000123423909160002	1.2991990437895e-05	0.00137065499119792	0.0	0.996264802749105	0.0	0.00222812636009899	0.0
L2/3 IT RSP Glut	Isocortex	Isocortex	Isocortex	0.0	0.0	0.0	0.0	0.00835282325425994	0.0	0.991313063815569	0.000334112930170397	0.0	0.0	0.0	0.0	0.0	0.0	0.0242224781964785	0.0	0.975777521803521	0.0	0.0	0.0
L4 RSP-ACA Glut	Isocortex	Isocortex	Isocortex	0.0	0.0	0.0	0.0	0.0101867572156196	0.0	0.98811544991511	0.0	0.0	0.00169779286926994	0.0	0.0	0.0	0.0	0.00650542118432026	0.0	0.993494578815679	0.0	0.0	0.0
L4/5 IT CTX Glut	Isocortex	Isocortex	Isocortex	5.36279294256448e-05	0.000589907223682093	0.000107255858851289	0.000107255858851289	0.0203249852523194	0.0	0.963693891778838	0.000268139647128224	0.0148013085214779	5.36279294256448e-05	0.0	0.0	3.78723875335753e-05	0.0	0.000399116699392293	0.0	0.999530965046699	0.0	3.20458663745637e-05	0.0
L5 ET CTX Glut	Isocortex	Isocortex	Isocortex	0.0	0.00458237867111018	0.0	0.0	0.027702561966257	0.0	0.935638408664861	0.000208289939595917	0.0312434909393876	0.000624869818787752	0.0	4.67333395644452e-05	0.000186933358257781	0.0	0.00668286755771567	0.0	0.970230862697448	0.0	0.0228526030470137	0.0
L5 IT CTX Glut	Isocortex	Isocortex	Isocortex	0.0	0.000171438367906737	0.0	0.0	0.00874335676324361	0.0	0.990056574661409	0.000171438367906737	0.000514315103720212	0.000342876735813475	0.0	0.0	0.000625041121126389	0.0	0.0012007368905849	0.0	0.998059082834397	0.0	0.000115139153891703	0.0
L5 NP CTX Glut	Isocortex	Isocortex	Isocortex	0.0	0.0123647604327666	0.0	0.0	0.0146831530139103	0.0	0.948608964451313	0.0	0.0243431221020092	0.0	0.0	0.000346586126652473	0.003144031291776	0.0	0.00329256820319849	0.0	0.990666930732287	0.0	0.00254988364608605	0.0
L6 CT CTX Glut	Isocortex	Isocortex	Isocortex	0.0	0.0105123317738115	0.000635360711603997	0.0	0.0209091434182406	5.77600646912724e-05	0.949055622942297	0.000231040258765089	0.0185409807658984	5.77600646912724e-05	0.0	0.000512060369222476	0.0129793828325023	0.0	0.00279746664869963	0.0	0.981274760813906	0.0	0.00243632933566904	0.0
L6 IT CTX Glut	Isocortex	Isocortex	Isocortex	0.0	0.00831571529245947	0.000140944326990838	0.0	0.0125440451021846	0.0	0.968428470754052	0.000281888653981677	0.0098661028893587	0.000422832980972515	0.0	0.000467480281283879	0.00736032783298023	0.0	0.00606729726772695	0.0	0.985826395727031	0.0	0.000268552502014143	9.9463889634868e-06
L6b CTX Glut	Isocortex	Isocortex	Isocortex	0.0	0.0464052287581699	0.00196078431372549	0.0	0.026797385620915	0.0	0.855555555555555	0.0	0.0686274509803921	0.00065359477124183	0.0	0.00171068106489896	0.00940874585694429	0.0	0.017908692398161	0.0	0.956431091628354	0.0	0.0145407890516411	0.0
Lamp5 Gaba	Isocortex, HPF, OLF	Isocortex	Isocortex	0.0	0.0132890365448504	0.0269472129937246	0.0	0.0804724990771502	0.0	0.736434108527131	0.000369139904023624	0.141380583241048	0.00110741971207087	0.0	0.0106788710907704	0.021417961379421	4.01461319201894e-05	0.102312417198602	0.000140511461720663	0.809847846160022	2.00730659600947e-05	0.0552611505881408	0.000281022923441326
Lamp5 Lhx6 Gaba	Isocortex, HPF, OLF	HPF	HPF	0.0	0.0109289617486338	0.0546448087431694	0.00546448087431694	0.60655737704918	0.0	0.21311475409836	0.00273224043715847	0.103825136612021	0.00273224043715847	0.0	0.00827978250123578	0.0756302521008403	0.0	0.670662382600098	0.0	0.206500247157686	0.000123578843302026	0.0385565991102323	0.000247157686604053
Pvalb chandelier Gaba	Isocortex, HPF, OLF	Isocortex OLF	Isocortex	0.0	0.0368663594470046	0.0737327188940092	0.0	0.221198156682027	0.0	0.341013824884792	0.0	0.32258064516129	0.00460829493087557	0.0	0.0121212121212121	0.122222222222222	0.0	0.244107744107744	0.0	0.547811447811447	0.000336700336700336	0.0734006734006734	0.0
Pvalb Gaba	Isocortex, HPF, OLF	Isocortex	Isocortex	0.0	0.00956747059996013	0.0171417181582619	0.0	0.103049631253737	0.0	0.760813235000996	0.000199322304165836	0.109228622682878	0.0	0.0	0.00192581649343111	0.0364058460402047	0.0	0.129530944969134	2.63810478552208e-05	0.810584076399514	0.0	0.0215005540020049	2.63810478552208e-05
Sncg Gaba	Isocortex, HPF, OLF	HPF Isocortex	HPF Isocortex	0.0	0.0147783251231527	0.0315270935960591	0.0	0.297536945812807	0.0	0.492610837438423	0.0	0.162561576354679	0.000985221674876847	0.0	0.00760097996105283	0.0598655694453169	0.0	0.256611596205791	0.0	0.62246372259564	0.0	0.0533953137759909	6.28180162070481e-05
Sst Gaba	Isocortex, HPF, OLF	Isocortex	Isocortex	0.0	0.0154754632457747	0.0232131948686621	0.000203624516391773	0.144980655670942	0.000203624516391773	0.701079209936876	0.0	0.114233353695784	0.00061087354917532	0.0	0.00325291854493816	0.0337510939383431	0.0	0.137514241838807	0.000132098215022869	0.814699228876669	0.0	0.0106173940324631	3.30245537557173e-05
Vip Gaba	Isocortex, HPF, OLF	Isocortex	Isocortex	0.0	0.0220673635307781	0.0296167247386759	0.0	0.101045296167247	0.0	0.757839721254355	0.0	0.0876887340301974	0.00174216027874564	0.0	0.00903619479501842	0.030059518847635	0.0	0.12372251212884	0.000416798652906753	0.796202130674713	5.00158383488104e-05	0.0403461096013737	0.000166719461162701
APN C1ql2 Glut	MB	MB	MB TH	0.0	0.0	0.0	0.0	0.0	0.0	0.0	0.901754385964912	0.0	0.0982456140350877	0.0	0.000342583076396026	0.0	0.0	0.0	0.0	0.0	0.660500171291538	0.0	0.339157245632065
APN C1ql4 Glut	MB	MB	MB TH	0.0	0.0	0.0	0.00289017341040462	0.0	0.0	0.0	0.91907514450867	0.0	0.0780346820809248	0.0	0.0	0.0	0.0	0.0	0.00204568700988748	0.0	0.659734060688714	0.0	0.338220252301397
CUN Evx2 Lhx2 Glut	MB	HB	MB	0.225409836065573	0.0368852459016393	0.0	0.454918032786885	0.0	0.0368852459016393	0.0	0.241803278688524	0.0	0.0040983606557377	0.00147565174618789	0.0	0.0	0.00934579439252336	0.0	0.00196753566158386	0.0	0.985735366453517	0.0	0.00147565174618789
CUN-PPN Evx2 Meis2 Glut	MB	HB	MB	0.0651629072681704	0.0	0.0	0.827067669172932	0.0	0.0	0.0	0.102756892230576	0.0	0.0050125313283208	0.000317965023847376	0.0	0.0	0.110651828298887	0.0	0.00190779014308426	0.0	0.886168521462639	0.0	0.00095389507154213
IC Six3 En2 Gaba	MB	MB	MB	0.136743215031315	0.0	0.0	0.092901878914405	0.00104384133611691	0.0	0.0	0.768267223382045	0.0	0.00104384133611691	0.0141230068337129	0.0	0.0	0.0116173120728929	0.0	0.00182232346241457	0.0	0.959681093394077	0.0	0.012756264236902
IC Tfap2d Maf Glut	MB	MB	MB	0.215414073719483	0.0	0.0	0.0631881282910483	0.0	0.0	0.0	0.721397797989468	0.0	0.0	0.00319760179865101	9.99250562078441e-05	9.99250562078441e-05	0.000899325505870597	0.0	0.000649512865350986	0.0	0.987309517861603	4.9962528103922e-05	0.00769422932800399
IPN Otp Crisp1 Gaba	MB	HB	MB	0.0245901639344262	0.0	0.0	0.926229508196721	0.0	0.0	0.0	0.0491803278688524	0.0	0.0	0.0	0.0	0.0	0.021172638436482	0.0	0.0	0.0	0.978827361563517	0.0	0.0
IPN-LDT Vsx2 Nkx6-1 Glut	MB	HB	MB	0.0	0.0	0.0	0.816666666666666	0.0	0.0	0.0	0.183333333333333	0.0	0.0	0.0	0.0	0.0	0.0153061224489795	0.0	0.0010204081632653	0.0	0.983673469387755	0.0	0.0
IF-RL-CLI-PAG Foxa1 Glut	MB	MB	MB	0.0	0.0	0.0	0.0940766550522648	0.0	0.0	0.0	0.905923344947735	0.0	0.0	0.0	0.0	0.0	0.0	0.0	0.235781990521327	0.0	0.705568720379147	0.0	0.058649289099526
LDT Vsx2 Nkx6-1 Nfib Glut	MB	MB	MB	0.0	0.0392156862745098	0.0	0.0392156862745098	0.0	0.0392156862745098	0.0196078431372549	0.862745098039215	0.0	0.0	0.0	0.0	0.0	0.00103842159916926	0.0	0.0	0.0	0.99896157840083	0.0	0.0
ND-INC Foxd2 Glut	MB	MB	MB	0.0	0.0	0.0	0.0660377358490566	0.0	0.00471698113207547	0.0	0.924528301886792	0.0	0.00471698113207547	0.0	0.0	0.0	0.0	0.0	0.115183246073298	0.0	0.795811518324607	0.0	0.0890052356020942
PRT Mecom Gaba	MB	MB	MB	0.0	0.0	0.0	0.0	0.00458715596330275	0.00458715596330275	0.0	0.903669724770642	0.0	0.0871559633027523	0.0	0.0	0.0	0.0	0.0	0.00237304224015187	0.0	0.799715234931181	0.0	0.197911722828666
MRN-PAG Nkx6-1 Glut	MB	N.A.	MB	0.0	0.0	0.0	0.0	0.0	0.0	0.0	0.0	0.0	0.0	0.0	0.0	0.0	0.0129032258064516	0.0	0.0032258064516129	0.0	0.983870967741935	0.0	0.0
MB-ant-ve Dmrta2 Glut	MB	MB	MB	0.00544464609800362	0.0	0.0	0.159709618874773	0.0	0.0471869328493647	0.0	0.771324863883847	0.0	0.0163339382940108	0.0	0.0	0.0	0.0198237885462555	0.0	0.0748898678414096	0.0	0.839207048458149	0.0	0.066079295154185
PAG-SC Neurod2 Meis2 Glut	MB	MB	MB	0.0141509433962264	0.00471698113207547	0.0	0.0731132075471698	0.0	0.0	0.0	0.903301886792452	0.0	0.00471698113207547	0.000397930760047751	0.000397930760047751	0.0	0.0266613609231993	0.0	0.011142061281337	0.0	0.922801432550736	0.0	0.0385992837246319
PAG-RN Nkx2-2 Otx1 Gaba	MB	MB	MB	0.0168067226890756	0.0	0.0	0.00840336134453781	0.0	0.0	0.0	0.974789915966386	0.0	0.0	0.0	0.00145985401459854	0.0	0.0116788321167883	0.0	0.0102189781021897	0.0	0.948905109489051	0.0	0.0277372262773722
PAG Ucn Glut	MB	HB MB	MB	0.0	0.0	0.0	0.317073170731707	0.0	0.0	0.0	0.682926829268292	0.0	0.0	0.0	0.0	0.0	0.0	0.0	0.0	0.0	0.833333333333333	0.0	0.166666666666666
PAG-MRN Pou3f1 Glut	MB	MB	MB	0.0	0.0	0.0	0.118965517241379	0.0	0.0	0.0	0.88103448275862	0.0	0.0	0.0	0.0	0.0	0.000894854586129753	0.0	0.00223713646532438	0.0	0.995973154362416	0.0	0.000894854586129753
PAG-MRN Rln3 Gaba	MB	N.A.	MB	0.0	0.0	0.0	0.0	0.0	0.0	0.0	0.0	0.0	0.0	0.0	0.0	0.0	0.0054054054054054	0.0	0.0	0.0	0.94054054054054	0.0	0.054054054054054
PRC-PAG Tcf7l2 Irx2 Glut	MB	MB	MB TH	0.0	0.00435413642960812	0.0	0.00290275761973875	0.0	0.0290275761973875	0.0	0.770682148040638	0.0	0.193033381712627	0.0	0.000509943906170321	0.0	0.0012748597654258	0.0	0.00178480367159612	0.0	0.598674145843957	0.0	0.39775624681285
PAG-PPN Pax5 Sox21 Gaba	MB	HB MB	MB	0.0166666666666666	0.0	0.0	0.3375	0.0	0.0	0.0	0.645833333333333	0.0	0.0	0.0	0.0	0.0	0.00477326968973747	0.0	0.0	0.0	0.995226730310262	0.0	0.0
PRC-PAG Pax6 Glut	MB	MB	MB	0.0	0.0	0.0	0.1	0.0	0.005	0.0	0.805	0.0	0.09	0.0	0.000535905680600214	0.0	0.00535905680600214	0.0	0.00857449088960343	0.0	0.857984994640943	0.0	0.127545551982851
PRT Tcf7l2 Gaba	MB	MB	MB	0.000771604938271604	0.0	0.0	0.0138888888888888	0.000771604938271604	0.000771604938271604	0.0	0.923611111111111	0.0	0.0601851851851851	0.0	0.0	0.0	0.00946969696969697	0.0	0.0115530303030303	0.0	0.738825757575757	0.0	0.240151515151515
PAG-RN Nkx2-2 Otx1 Gaba	MB	MB	MB	0.00355871886120996	0.0106761565836298	0.0	0.138790035587188	0.00177935943060498	0.0284697508896797	0.0	0.797153024911032	0.0	0.0195729537366548	0.00618875709128416	0.0	0.0	0.00206291903042805	0.0	0.00154718927282104	0.0	0.989685404847859	0.0	0.000515729757607013
CS-PRNr-DR En1 Sox2 Gaba	MB	HB	HB MB	0.0	0.0	0.0	0.911458333333333	0.0	0.0	0.0	0.0885416666666666	0.0	0.0	0.0	0.0	0.0	0.363086232980332	0.0	0.0	0.0	0.636913767019667	0.0	0.0	Check this annotation
PAG-MRN-RN Foxa2 Gaba	MB	MB	MB	0.0	0.0	0.0	0.189823874755381	0.0	0.0	0.0	0.810176125244618	0.0	0.0	0.0	0.0	0.0	0.00373971578160059	0.0	0.00448765893792071	0.0	0.987284966342557	0.0	0.00448765893792071
SC-PAG Lef1 Emx2 Gaba	MB	MB	MB	0.0	0.0	0.0	0.00100908173562058	0.0	0.0	0.0	0.998990918264379	0.0	0.0	0.0	0.0	0.0	0.000376269910949454	0.0	0.000752539821898908	0.0	0.998244073748902	0.0	0.00062711651824909
SC Lef1 Otx2 Gaba	MB	MB	MB	0.0	0.0	0.0	0.0045045045045045	0.0	0.0	0.0	0.995495495495495	0.0	0.0	0.0	0.0	0.0	0.0	0.0	0.000823723228995057	0.0	0.997528830313014	0.0	0.00164744645799011
SC Otx2 Gcnt4 Gaba	MB	MB	MB	0.0	0.0	0.0	0.0	0.0	0.0	0.0	1.0	0.0	0.0	0.0	0.0	0.0	0.0	0.0	0.000968054211035818	0.0	0.991287512100677	0.0	0.00774443368828654
SC Tnnt1 Gli3 Gaba	MB	MB	MB	0.0	0.0	0.0	0.0	0.0	0.0	0.0	1.0	0.0	0.0	0.0	0.0	0.0	0.0	0.0	0.0	0.0	0.999334221038615	0.0	0.00066577896138482
PAG Pou4f1 Ebf2 Glut	MB	MB	MB	0.00135685210312075	0.0	0.0	0.00271370420624151	0.0	0.010854816824966	0.0	0.979647218453188	0.0	0.00542740841248303	0.0	0.0	0.0	0.000504540867810292	0.0	0.000840901446350487	0.0	0.995122771611167	0.0	0.00353178607467204
PAG-SC Pou4f1 Zic1 Glut	MB	MB	MB	0.0	0.0	0.0	0.0	0.0	0.0169491525423728	0.0	0.978813559322033	0.0	0.00423728813559322	0.0	0.0	0.0	0.00122137404580152	0.0	0.00213740458015267	0.0	0.983206106870229	0.0	0.0134351145038167
PAG Pou4f2 Glut	MB	MB	MB	0.0	0.0	0.0	0.00112107623318385	0.0	0.0	0.0	0.998878923766816	0.0	0.0	0.0	0.0	0.0	0.000546846518410499	0.0	0.000182282172803499	0.0	0.997083485235144	0.0	0.00218738607364199
PAG Pou4f2 Mesi2 Glut	MB	MB	MB	0.0	0.0	0.0	0.00235017626321974	0.0	0.0	0.0	0.99764982373678	0.0	0.0	0.0	0.0	0.0	0.000175870559268378	0.0	0.0	0.0	0.999120647203658	0.0	0.000703482237073513
PAG Pou4f3 Glut	MB	MB	MB	0.0	0.0	0.0	0.0019047619047619	0.0	0.0	0.0	0.998095238095238	0.0	0.0	0.0	0.0	0.0	0.000384911470361816	0.0	0.000384911470361816	0.0	0.990377213240954	0.0	0.00885296381832178
SCdg-PAG Tfap2b Glut	MB	MB	MB	0.0	0.00403225806451612	0.0	0.0	0.0	0.0	0.0	0.995967741935483	0.0	0.0	0.0	0.0	0.0	0.0	0.0	0.000627352572145545	0.0	0.999372647427854	0.0	0.0
PAG Pou4f1 Bnc2 Glut	MB	MB	MB	0.0042016806722689	0.0	0.0	0.0147058823529411	0.0	0.0	0.0	0.981092436974789	0.0	0.0	0.0	0.0	0.0	0.0010465724751439	0.0	0.000523286237571951	0.0	0.990057561486132	0.0	0.00837257980115123
PAG-MRN Tfap2b Glut	MB	MB	MB	0.0119760479041916	0.0	0.0	0.0059880239520958	0.0	0.0	0.0	0.979041916167664	0.0	0.0029940119760479	0.000329815303430079	0.0	0.0	0.00494722955145118	0.0	0.000989445910290237	0.0	0.974274406332453	0.0	0.0194591029023746
SCig Foxb1 Glut	MB	MB	MB	0.0	0.0	0.0	0.00124843945068664	0.0	0.0	0.0	0.996878901373283	0.0	0.00187265917602996	0.0	0.0	0.0	0.000112625295641401	0.0	0.00157675413897961	0.0	0.986147088636107	0.0	0.0121635319292713
SCig Tfap2b Chrnb3 Glut	MB	MB	MB	0.0	0.0	0.0	0.0	0.0	0.0	0.0	1.0	0.0	0.0	0.0	0.0	0.0	0.0	0.0	0.0	0.0	1.0	0.0	0.0
SCiw Pitx2 Glut	MB	MB	MB	0.0	0.0	0.0	0.00268456375838926	0.0	0.0	0.0	0.99731543624161	0.0	0.0	0.0	0.0	0.0	0.00272665303340149	0.0	0.00227221086116791	0.0	0.991592819813678	0.0	0.00340831629175187
SCm-PAG Cdh23 Gaba	MB	MB	MB	0.0	0.0	0.0	0.0055452865064695	0.0	0.0	0.0	0.99445471349353	0.0	0.0	0.00170192073911986	0.0	0.0	0.0	0.0	0.00316070994407974	0.0	0.99343544857768	0.0	0.00170192073911986
SCop Pou4f2 Neurod2 Glut	MB	MB	MB	0.0	0.0	0.0	0.0	0.0	0.0	0.0	1.0	0.0	0.0	0.0	0.0	0.0	0.0	0.0	0.00113122171945701	0.0	0.987556561085972	0.0	0.0113122171945701
SCop Sln Glut	MB	MB	MB	0.0	0.0	0.0	0.0	0.0	0.0	0.0	1.0	0.0	0.0	0.0	0.0	0.0	0.0	0.0	0.000313087038196618	0.0	0.998434564809016	0.0	0.00125234815278647
SCs Dmbx1 Gaba	MB	MB	MB	0.0	0.0	0.0	0.000999000999000999	0.0	0.0	0.0	0.999000999000999	0.0	0.0	0.0	0.0	0.0	0.000551977920883164	0.0	0.000551977920883164	0.0	0.995584176632934	0.0	0.00331186752529898
SCs Lef1 Gli3 Gaba	MB	MB	MB	0.0	0.0	0.0	0.0	0.0	0.0	0.0	1.0	0.0	0.0	0.0	0.0	0.0	0.000475737392959086	0.0	0.000951474785918173	0.0	0.998572787821122	0.0	0.0
SCs Pax7 Nfia Gaba	MB	MB	MB	0.00342465753424657	0.0	0.0	0.00856164383561643	0.0	0.00342465753424657	0.0	0.982876712328767	0.0	0.00171232876712328	0.000535475234270415	0.0	0.0	0.000267737617135207	0.0	0.00267737617135207	0.0	0.963587684069611	0.0	0.0329317269076305
SCsg Gabrr2 Gaba	MB	MB	MB	0.0	0.0	0.00171526586620926	0.0120068610634648	0.0	0.0	0.0	0.85934819897084	0.0	0.126929674099485	0.000193336340787523	6.44454469291744e-05	0.0	0.000193336340787523	0.000644454469291744	0.00315782689952954	0.0	0.861313398208416	0.0	0.134433202294257
SCsg Pde5a Glut	MB	MB	MB	0.0	0.0	0.0	0.0	0.0	0.0	0.0	1.0	0.0	0.0	0.0	0.0	0.0	0.0	0.0	0.000621697233447311	0.0	0.99751321106621	0.0	0.00186509170034193
SNc-VTA-RAmb Foxa1 Dopa	MB	HB MB	MB	0.0	0.0	0.0	0.251207729468599	0.000805152979066022	0.000805152979066022	0.0	0.74476650563607	0.0	0.00241545893719806	0.0	0.000297353553374962	0.0	0.00267618198037466	0.0	0.0413321439191198	0.0	0.944989592625631	0.0	0.0107047279214986
SNr Six3 Gaba	MB	MB	MB	0.0	0.0	0.0	0.185416666666666	0.0	0.0	0.0	0.814583333333333	0.0	0.0	0.0	0.0	0.0	0.00176211453744493	0.0	0.00176211453744493	0.0	0.99647577092511	0.0	0.0
SNr-VTA Pax5 Npas1 Gaba	MB	HB MB	MB	0.0	0.0	0.0	0.387947269303201	0.0	0.0	0.0	0.612052730696798	0.0	0.0	0.0	0.0	0.0	0.00606060606060606	0.0	0.00151515151515151	0.0	0.992424242424242	0.0	0.0
PAG-ND-PCG Onecut1 Gaba	MB, HB	HB MB	HB MB	0.0985915492957746	0.0	0.0	0.445070422535211	0.0	0.00140845070422535	0.0	0.454929577464788	0.0	0.0	0.0	0.0	0.0	0.42256341789052	0.0	0.00667556742323097	0.0	0.55607476635514	0.0	0.0146862483311081
ABC NN	NN-IMN	Isocortex OLF	HPF Isocortex	0.0330578512396694	0.0165289256198347	0.0	0.0681818181818181	0.12396694214876	0.00619834710743801	0.446280991735537	0.0371900826446281	0.266528925619834	0.00206611570247933	0.0113636363636363	0.00568181818181818	0.0	0.0227272727272727	0.505681818181818	0.0	0.284090909090909	0.0738636363636363	0.096590909090909	0.0
OEC NN	NN-IMN	N.A.	OLF	0.0	0.0	0.0	0.0	0.0	0.0	0.0	0.0	0.0	0.0	0.0	0.00976138828633405	0.0	0.0	0.0	0.0	0.00759219088937093	0.0	0.982646420824295	0.0
Astro-CB NN	NN-IMN	N.A.	CB	0.0	0.0	0.0	0.0	0.0	0.0	0.0	0.0	0.0	0.0	0.995356037151702	0.0	0.0	0.00154798761609907	0.0	0.0	0.0	0.0023219814241486	0.0	0.000773993808049535
Astro-TE NN	NN-IMN	HPF Isocortex OLF	HPF Isocortex	0.0	0.0	0.00373134328358208	0.0	0.253731343283582	0.0	0.436567164179104	0.00746268656716417	0.298507462686567	0.0	0.00306820863818739	0.0429549209346235	0.00212414444182204	0.0630162851073873	0.26103375029502	0.0198253481236724	0.326646211942412	0.142789709700259	0.0726929431201321	0.0658484776964833
Astro-NT NN	NN-IMN	MB	MB	0.00505561172901921	0.12639029322548	0.0146612740141557	0.171385237613751	0.00151668351870576	0.188068756319514	0.00202224469160768	0.340242669362992	0.000505561172901921	0.15015166835187	0.00776670927904676	0.146216744253358	0.00709134325478183	0.239043392267059	0.0027738247425167	0.112918787235582	0.00209845871825176	0.371885477218456	0.00806821196845076	0.102137051062495
Astro-OLF NN	NN-IMN	N.A.	OLF	0.0	0.0	0.0	0.0	0.0	0.0	0.0	0.0	0.0	0.0	0.0	0.00876383763837638	0.00092250922509225	0.0	0.003690036900369	0.0	0.00230627306273062	0.0	0.984317343173431	0.0
Astro-TE NN	NN-IMN	Isocortex	HPF Isocortex	0.0	0.0345508390918065	0.0546232313260941	0.00164527805199078	0.200723922342875	0.0	0.539322145442579	0.00131622244159262	0.161895360315893	0.00592300098716683	0.0	0.164762081010432	0.158308080223923	1.1566309653242e-05	0.254771102731962	0.000219759883411598	0.323660043026671	0.000277591431677808	0.0976543524023225	0.000335422979944019
BAM NN	NN-IMN	N.A.	Isocortex	0.0	0.0	0.0	0.0	0.0	0.0	0.0	0.0	0.0	0.0	0.0283902976846747	0.111631753031973	0.0341786108048511	0.0815876515986769	0.234288864388092	0.0217750826901874	0.262954796030871	0.0804851157662624	0.105016538037486	0.0396912899669239
CHOR NN	NN-IMN	HPF TH	HB TH	0.08	0.0	0.0	0.12	0.42	0.0	0.04	0.02	0.0	0.32	0.128813559322033	0.023728813559322	0.0	0.51864406779661	0.0169491525423728	0.0542372881355932	0.0	0.0	0.0	0.257627118644067
DC NN	NN-IMN	N.A.	Isocortex	0.0	0.0	0.0	0.0	0.0	0.0	0.0	0.0	0.0	0.0	0.0179640718562874	0.0898203592814371	0.0479041916167664	0.131736526946107	0.131736526946107	0.0179640718562874	0.263473053892215	0.11377245508982	0.131736526946107	0.0538922155688622
DG-PIR Ex IMN	NN-IMN	OLF	HPF	0.00310077519379844	0.241860465116279	0.0434108527131782	0.013953488372093	0.23875968992248	0.00465116279069767	0.0837209302325581	0.0170542635658914	0.331782945736434	0.0217054263565891	0.0	0.00697674418604651	0.21937984496124	0.0	0.591472868217054	0.0	0.0162790697674418	0.0	0.162790697674418	0.00310077519379844
Endo NN	NN-IMN	Isocortex		0.0194986072423398	0.0389972144846796	0.011142061281337	0.11142061281337	0.169916434540389	0.0278551532033426	0.378830083565459	0.103064066852367	0.0919220055710306	0.0473537604456824	0.0144145201353439	0.0939193021572884	0.0470183261945275	0.181638600402902	0.12718809286315	0.0416593322771812	0.227366074047996	0.157484011030921	0.0481527117682724	0.0611590291224158
Ependymal NN	NN-IMN	N.A.	MB	0.0	0.0	0.0	0.0	0.0	0.0	0.0	0.0	0.0	0.0	0.014526710402999	0.132146204311152	0.00937207122774133	0.173851921274601	0.00656044985941893	0.103561387066541	0.00281162136832239	0.411433926897844	0.000937207122774133	0.144798500468603
Hypendymal NN	NN-IMN	N.A.	MB TH	0.0	0.0	0.0	0.0	0.0	0.0	0.0	0.0	0.0	0.0	0.0	0.0	0.0	0.0	0.0	0.0	0.0	0.738095238095238	0.0	0.261904761904761
Lymphoid NN	NN-IMN	N.A.		0.0	0.0	0.0	0.0	0.0	0.0	0.0	0.0	0.0	0.0	0.0337078651685393	0.0636704119850187	0.0337078651685393	0.157303370786516	0.149812734082397	0.0374531835205992	0.202247191011235	0.101123595505617	0.142322097378277	0.0786516853932584
Microglia NN	NN-IMN	Isocortex	Isocortex	0.000450856627592425	0.105500450856627	0.0369702434625789	0.0536519386834986	0.142019837691614	0.0216411181244364	0.47971145175834	0.0437330928764652	0.0852119026149684	0.0311091073038773	0.00694212275560974	0.146610552813231	0.0914078939605498	0.0659599992133572	0.18849928218844	0.0239729394875022	0.264862632500147	0.0944364687604476	0.0868650317607032	0.030443076560011
OB-STR-CTX Inh IMN	NN-IMN	CNU	OLF	0.00508474576271186	0.420338983050847	0.00932203389830508	0.0059322033898305	0.104237288135593	0.0677966101694915	0.05	0.0449152542372881	0.248305084745762	0.0440677966101694	0.0	0.191767670706828	0.0181207248289931	0.0	0.0094803792151686	0.0	0.00780031201248049	0.0	0.772470898835953	0.000360014400576023
Monocytes NN	NN-IMN	N.A.	Isocortex	0.0	0.0	0.0	0.0	0.0	0.0	0.0	0.0	0.0	0.0	0.0217391304347826	0.0652173913043478	0.0434782608695652	0.130434782608695	0.108695652173913	0.0217391304347826	0.413043478260869	0.130434782608695	0.0652173913043478	0.0
Oligo NN	NN-IMN	Isocortex		0.00534260515603799	0.12635685210312	0.0189959294436906	0.154087516960651	0.100407055630936	0.0379918588873812	0.262042062415196	0.14348710990502	0.0452001356852103	0.106088873812754	0.0186892992640967	0.11799916836164	0.0190342035451002	0.245104454422672	0.0292201617504375	0.0854073255090561	0.0691807072794143	0.218343750302194	0.0197272355116026	0.177293694053785
OPC NN	NN-IMN	Isocortex		0.00464900046490004	0.112040911204091	0.0460251046025104	0.0534635053463505	0.151557415155741	0.0334728033472803	0.322175732217573	0.106462110646211	0.115295211529521	0.0548582054858205	0.0115697707984527	0.15563766526182	0.0699728653080076	0.122129207320593	0.0834016511748744	0.0807343686854107	0.137324634836325	0.13439177876566	0.0717510536343167	0.133087004214537
Peri NN	NN-IMN	Isocortex		0.00462962962962962	0.0810185185185185	0.0324074074074074	0.0393518518518518	0.111111111111111	0.0486111111111111	0.476851851851851	0.0648148148148148	0.0879629629629629	0.0532407407407407	0.0222433202224332	0.0967041909670419	0.0453682354536823	0.160585921605859	0.108639631086396	0.0514715855147158	0.196324426963244	0.151295266512952	0.0804285908042859	0.0869388308693883
SMC NN	NN-IMN	N.A.		0.0	0.0	0.0	0.0	0.0	0.0	0.0	0.0	0.0	0.0	0.0107412653446647	0.136567516525023	0.036827195467422	0.151676109537299	0.128068932955618	0.0507554296506137	0.185788479697828	0.138692162417374	0.0833333333333333	0.0775495750708215
Tanycyte NN	NN-IMN	N.A.	HY	0.0	0.0	0.0	0.0	0.0	0.0	0.0	0.0	0.0	0.0	0.0	0.00214592274678111	0.0	0.0	0.0	0.995708154506437	0.0	0.00214592274678111	0.0	0.0
VLMC NN	NN-IMN	Isocortex		0.0297297297297297	0.0225225225225225	0.00990990990990991	0.072072072072072	0.142342342342342	0.009009009009009	0.451351351351351	0.0675675675675675	0.172972972972972	0.0225225225225225	0.0250517988321717	0.0776040685628178	0.0248634394424562	0.132605010359766	0.211150875871162	0.0455829723111697	0.222452439254096	0.13241665097005	0.0638538331135807	0.0644189112827274
COAa-PAA-MEA Barhl2 Glut	OLF	CTXsp OLF	CNU OLF	0.0	0.0697896749521988	0.407265774378585	0.000956022944550669	0.0669216061185468	0.0152963671128107	0.00573613766730401	0.0	0.42925430210325	0.00478011472275334	0.0	0.326526106634286	0.12264046804283	0.000220774919969091	0.00198697427972182	0.00684402251904183	0.00375317363947455	0.000662324759907274	0.536372668064907	0.000993487139860911
COAp Grxcr2 Glut	OLF	HPF	OLF	0.0	0.0	0.211428571428571	0.0	0.68	0.0	0.00571428571428571	0.00571428571428571	0.0971428571428571	0.0	0.0	0.00288907473580171	0.0203755797156542	0.0	0.00182467878050634	0.0	0.0	0.0	0.974910666768037	0.0
IT AON-TT-DP Glut	OLF	OLF	OLF	0.0	0.0875871687587168	0.00223152022315202	0.0	0.0131101813110181	0.0	0.0295676429567642	0.0	0.867503486750348	0.0	0.0	0.00466426975026722	0.00356298383700968	0.0	0.00323907621546335	0.0	0.0130210863861626	0.0	0.975512583811097	0.0
L2/3 IT PIR-ENTl Glut	OLF	OLF	OLF	0.0	0.0216748768472906	0.00878489326765188	0.0	0.122660098522167	0.000164203612479474	0.0126436781609195	8.21018062397372e-05	0.833825944170771	0.000164203612479474	0.0	0.000906135067427109	0.0469591173178402	0.0	0.110637314997423	0.0	0.0160439208997388	0.0	0.82545351171757	0.0
OB Dopa-Gaba	OLF	OLF	OLF	0.0	0.0153846153846153	0.0	0.0153846153846153	0.0	0.0	0.0461538461538461	0.0	0.923076923076923	0.0	0.0	0.022819111005467	0.00404088424055146	0.0	0.000237699072973615	0.0	0.03090087948657	0.0	0.942001426194437	0.0
OB Eomes Ms4a15 Glut	OLF	OLF	OLF	0.0114942528735632	0.0	0.0	0.0	0.0114942528735632	0.0	0.0	0.0	0.977011494252873	0.0	0.0	0.0387700534759358	0.00267379679144385	0.0	0.00267379679144385	0.000668449197860962	0.0113636363636363	0.0	0.943850267379679	0.0
OB Meis2 Thsd7b Gaba	OLF	N.A.	OLF	0.0	0.0	0.0	0.0	0.0	0.0	0.0	0.0	0.0	0.0	0.0	0.0651138168343038	0.0375860243515087	0.000529380624669137	0.0	0.0	0.0291159343568025	0.0	0.867654843832715	0.0
OB Trdn Gaba	OLF	OLF	OLF	0.0	0.0	0.0	0.0	0.0	0.0	0.0	0.0	1.0	0.0	0.0	0.0163629602082558	0.0	0.0	0.0	0.0	0.0	0.0	0.983637039791744	0.0
OB-in Frmd7 Gaba	OLF	OLF	OLF	0.0	0.0115303983228511	0.0010482180293501	0.0	0.0	0.0	0.00524109014675052	0.0	0.982180293501048	0.0	0.0	0.00801722758159093	0.00103307288256434	0.0	5.82012891585548e-05	1.45503222896387e-05	0.00401588895194028	1.45503222896387e-05	0.986846508650166	0.0
OB-mi Frmd7 Gaba	OLF	N.A.	OLF	0.0	0.0	0.0	0.0	0.0	0.0	0.0	0.0	0.0	0.0	0.0	0.0423892100192678	0.0	0.0	0.0	0.0	0.0231213872832369	0.0	0.934489402697495	0.0
NLOT Rho Glut	OLF	N.A.	OLF	0.0	0.0	0.0	0.0	0.0	0.0	0.0	0.0	0.0	0.0	0.0	0.148936170212765	0.0060790273556231	0.0	0.0	0.0	0.0	0.0	0.84498480243161	0.0
AD Serpinb7 Glut	TH	TH	TH	0.0	0.00478468899521531	0.0	0.0	0.0	0.0	0.0	0.0	0.0	0.995215311004784	0.0	0.00569800569800569	0.0	0.0	0.0	0.0	0.0	0.0	0.0	0.994301994301994
AV Col27a1 Glut	TH	TH	TH	0.0	0.0179640718562874	0.0	0.0	0.0	0.0	0.0	0.0	0.0	0.982035928143712	0.0	0.0280815444849466	0.0	0.0	0.0	0.000540029701633589	0.0	0.0	0.0	0.971378425813419
CM-IAD-CL-PCN Sema5b Glut	TH	TH	TH	0.0	0.0	0.0	0.0	0.0	0.0	0.00125628140703517	0.0050251256281407	0.0	0.993718592964824	0.0	0.000151906425641804	0.0	0.0	0.0	0.00106334497949263	0.0	7.59532128209023e-05	0.0	0.998708795382044
LGv-ZI Otx2 Gaba	TH	TH	TH	0.0	0.0	0.0	0.0	0.0265486725663716	0.0	0.0	0.00884955752212389	0.0	0.964601769911504	0.0	0.00777705767984445	0.0	0.0	0.0	0.01749837977965	0.0	0.0	0.0	0.974724562540505
LGv-SPFp-SPFm Nkx2-2 Tcf7l2 Gaba	TH	MB TH	TH	0.0	0.00224719101123595	0.0	0.00449438202247191	0.0	0.0584269662921348	0.0	0.35505617977528	0.0	0.579775280898876	0.0	0.000339616233655968	0.0	0.000169808116827984	0.000339616233655968	0.0397350993377483	0.0	0.0229240957717778	0.0	0.936491764306333
LH Pou4f1 Sox1 Glut	TH	TH	TH	0.0	0.0	0.0	0.0	0.0	0.0	0.0	0.00796812749003984	0.0	0.99203187250996	0.0	0.00037551633496057	0.0	0.0	0.0	0.00225309800976342	0.0	0.0037551633496057	0.0	0.99361622230567
MH Tac2 Glut	TH	TH	TH	0.0	0.0	0.0	0.0	0.00143266475644699	0.0	0.00286532951289398	0.0157593123209169	0.0	0.979942693409742	0.0	0.000129634430904848	0.0	0.0	0.000129634430904848	0.000518537723619393	0.0	0.00285195747990666	0.0	0.996370235934664
PF Fzd5 Glut	TH	MB TH	TH	0.0	0.0	0.0	0.0	0.0	0.0188133140376266	0.0	0.353111432706222	0.0	0.62807525325615	0.0	0.000153633430634506	0.0	0.0	0.0	0.00476263634966968	0.0	0.0124443078813949	0.0	0.9826394223383
MG-POL-SGN Nts Glut	TH	TH	TH	0.0	0.0	0.0	0.0106382978723404	0.0159574468085106	0.0	0.0	0.212765957446808	0.0	0.76063829787234	0.0	0.0	0.0	0.0	0.0	0.00179340028694404	0.0	0.00143472022955523	0.0	0.9967718794835
PVT-PT Ntrk1 Glut	TH	TH	TH	0.0	0.00289017341040462	0.0	0.0	0.0	0.0289017341040462	0.0	0.00289017341040462	0.0	0.965317919075144	0.0	9.35803855511884e-05	0.0	0.0	0.0	0.0324723937862624	0.0	0.00056148231330713	0.0	0.966872543514879
RE-Xi Nox4 Glut	TH	TH	TH	0.0	0.0	0.0	0.0	0.0	0.0917721518987341	0.0	0.00632911392405063	0.0	0.901898734177215	0.0	0.000173973556019485	0.0	0.0	0.0	0.0798538622129436	0.0	0.000173973556019485	0.0	0.919798190675017
RT-ZI Gnb3 Gaba	TH	TH	TH	0.0	0.0275796481217308	0.000951022349025202	0.0	0.0	0.00808368996671421	0.0	0.0028530670470756	0.0	0.960532572515454	0.0	0.0442515804135862	0.000214293367620272	0.0	0.0	0.156969891781849	0.0	0.00546448087431694	0.0	0.793099753562627
SPA-SPFm-SPFp-POL-PIL-PoT Sp9 Glut	TH	MB TH	TH	0.00204778156996587	0.0286689419795221	0.00204778156996587	0.073037542662116	0.0	0.0477815699658703	0.00068259385665529	0.561092150170648	0.0	0.284641638225255	0.0	0.00363861577765735	0.0	0.00178059921034295	0.0	0.0649531624990322	0.0	0.107377874119377	0.0	0.822249748393589
TH Prkcd Grin2c Glut	TH	TH	TH	0.0	0.000586768373184685	0.0	0.0	0.000733460466480856	0.00176030511955405	0.0	0.0220038139944257	0.0	0.974915652046354	0.0	0.000712946172563971	0.0	0.0	3.09976596766944e-05	0.00088343330078579	0.0	0.00274329288138745	0.0	0.995629329985586
ZI Pax6 Gaba	TH	MB TH	HY TH	0.0	0.0338363054412437	0.00320073159579332	0.0109739368998628	0.00137174211248285	0.17832647462277	0.0	0.318701417466849	0.000914494741655235	0.452674897119341	0.0	0.00917090097905564	0.0	0.00266451852769859	6.19655471557813e-05	0.59517908043128	0.0	0.00706407237575907	6.19655471557813e-05	0.385797496591894
Pineal Crx Glut	TH, MB, HY	N.A.	TH	0.0	0.0	0.0	0.0	0.0	0.0	0.0	0.0	0.0	0.0	0.0	0.0	0.0	0.0	0.0	0.0	0.187258687258687	0.189189189189189	0.0	0.623552123552123
