# Supplementary material for: Single-cell DNA methylome and 3D multi-omic atlas of the adult mouse brain
Source: Nature. 2023 Dec 13;624(7991):366–77. doi: 10.1038/s41586-023-06805-y (PMC10719113; doi:10.1038/s41586-023-06805-y)
Supplement: Supplementary file 11 — snmC and snm3C spatial embedding based on integration with CEMBA MERFISH data. [file 41586_2023_6805_MOESM11_ESM.csv]

	merfish_cell	standard_center_x	standard_center_y	sample	MajorRegion	SubRegion	SubClass	Class	NeuroTransmitters
10A_M_2659	C9-R1-295905459919249621382986990892161147875	4044.08154296875	7246.66015625	C9-R1	Isocortex	RSP	L2/3 IT CTX Glut	IT-ET Glut	Glut
10B_M_1007	C9-R1-202767349267751333679985218454180961173	1256.70849609375	5743.525390625	C9-R1	Isocortex	PTLp,VIS,SSp	L2/3 IT CTX Glut	IT-ET Glut	Glut
10B_M_1197	C9-R2-253051989067464445444398079209911748003	1784.1942138671875	6046.81005859375	C9-R2	Isocortex	PTLp,VIS,SSp	L2/3 IT CTX Glut	IT-ET Glut	Glut
10B_M_1292	C9-R1-216458445196716948740024185596228615737	996.4544677734376	5620.537109375	C9-R1	Isocortex	PTLp,VIS,SSp	L2/3 IT CTX Glut	IT-ET Glut	Glut
10B_M_1327	C9-R2-327773435733756646368769003035447073004	2519.668701171875	6404.84521484375	C9-R2	Isocortex	PTLp,VIS,SSp	L2/3 IT CTX Glut	IT-ET Glut	Glut
10B_M_1355	C9-R1-297458591404716653040544760780642916899	2138.98193359375	6697.1171875	C9-R1	Isocortex	PTLp,VIS,SSp	L2/3 IT CTX Glut	IT-ET Glut	Glut
10B_M_1378	C9-R2-224406489339206463791867040180419891574	2450.62646484375	6396.1806640625	C9-R2	Isocortex	PTLp,VIS,SSp	L2/3 IT CTX Glut	IT-ET Glut	Glut
10B_M_143	C9-R2-180962960171013760354036896669286514627	1463.033935546875	5799.119140625	C9-R2	Isocortex	PTLp,VIS,SSp	L2/3 IT CTX Glut	IT-ET Glut	Glut
10B_M_1497	C9-R1-257310699363893383849349618250097259	3582.83837890625	7026.53955078125	C9-R1	Isocortex	PTLp,VIS,SSp	L2/3 IT CTX Glut	IT-ET Glut	Glut
10B_M_152	C9-R2-87294064980701252443623895885104440605	1543.5089111328125	5949.91650390625	C9-R2	Isocortex	PTLp,VIS,SSp	L2/3 IT CTX Glut	IT-ET Glut	Glut
10B_M_164	C9-R1-287141148013765717421819203507040802624	2086.329833984375	6597.0419921875	C9-R1	Isocortex	PTLp,VIS,SSp	L2/3 IT CTX Glut	IT-ET Glut	Glut
10B_M_1729	C9-R2-37672108499884150477879785837353081107	2152.916015625	6226.1357421875	C9-R2	Isocortex	PTLp,VIS,SSp	L2/3 IT CTX Glut	IT-ET Glut	Glut
10B_M_1849	C9-R1-264819039174968047529530667222986909523	2983.779541015625	6866.458984375	C9-R1	Isocortex	PTLp,VIS,SSp	L2/3 IT CTX Glut	IT-ET Glut	Glut
10B_M_1936	C9-R1-297458591404716653040544760780642916899	2138.98193359375	6697.1171875	C9-R1	Isocortex	PTLp,VIS,SSp	L2/3 IT CTX Glut	IT-ET Glut	Glut
10B_M_2062	C9-R1-334795340218909972035740629023121748158	1544.10400390625	6061.85888671875	C9-R1	Isocortex	PTLp,VIS,SSp	L2/3 IT CTX Glut	IT-ET Glut	Glut
10B_M_2159	C9-R2-56950807819290295607467684801985963881	3508.601318359375	6721.36669921875	C9-R2	Isocortex	PTLp,VIS,SSp	L2/3 IT CTX Glut	IT-ET Glut	Glut
10B_M_2316	C9-R1-261643599166175978576348333919043306580	1713.488037109375	6337.2685546875	C9-R1	Isocortex	PTLp,VIS,SSp	L2/3 IT CTX Glut	IT-ET Glut	Glut
10B_M_2606	C9-R2-180962960171013760354036896669286514627	1463.033935546875	5799.119140625	C9-R2	Isocortex	PTLp,VIS,SSp	L2/3 IT CTX Glut	IT-ET Glut	Glut
10B_M_2699	C9-R1-321678289022235063284223842112729769106	934.15576171875	5398.42578125	C9-R1	Isocortex	PTLp,VIS,SSp	L2/3 IT CTX Glut	IT-ET Glut	Glut
10B_M_2738	C9-R1-188829531990455182981516867404688137101	3178.35791015625	6916.28564453125	C9-R1	Isocortex	PTLp,VIS,SSp	L2/3 IT CTX Glut	IT-ET Glut	Glut
10B_M_328	C9-R1-308505655656738354618993735409025197940	2860.005126953125	6798.68359375	C9-R1	Isocortex	PTLp,VIS,SSp	L2/3 IT CTX Glut	IT-ET Glut	Glut
10B_M_425	C9-R1-334795340218909972035740629023121748158	1544.10400390625	6061.85888671875	C9-R1	Isocortex	PTLp,VIS,SSp	L2/3 IT CTX Glut	IT-ET Glut	Glut
10B_M_436	C9-R2-150821676364404082701989494851205479777	2187.332275390625	6253.91796875	C9-R2	Isocortex	PTLp,VIS,SSp	L2/3 IT CTX Glut	IT-ET Glut	Glut
10B_M_650	C9-R2-87294064980701252443623895885104440605	1543.5089111328125	5949.91650390625	C9-R2	Isocortex	PTLp,VIS,SSp	L2/3 IT CTX Glut	IT-ET Glut	Glut
10B_M_71	C9-R1-173268230880944684905088608465518351652	632.9361572265625	4827.154296875	C9-R1	Isocortex	PTLp,VIS,SSp	L2/3 IT CTX Glut	IT-ET Glut	Glut
10B_M_882	C9-R1-204006336185018234283958875339896554774	919.3597412109376	5372.7216796875	C9-R1	Isocortex	PTLp,VIS,SSp	L2/3 IT CTX Glut	IT-ET Glut	Glut
10B_M_903	C9-R1-299167646641882703972710756361621900123	2889.478515625	6923.04541015625	C9-R1	Isocortex	PTLp,VIS,SSp	L2/3 IT CTX Glut	IT-ET Glut	Glut
10C_M_1142	C9-R2-44952436913105880155086996268211886926	690.0457153320312	4041.317138671875	C9-R2	Isocortex	AUD	L2/3 IT CTX Glut	IT-ET Glut	Glut
10C_M_1160	C9-R2-180962960171013760354036896669286514627	1463.033935546875	5799.119140625	C9-R2	Isocortex	AUD	L2/3 IT CTX Glut	IT-ET Glut	Glut
10C_M_118	C9-R2-281675360364940472234332443408323505305	2876.75537109375	6558.75439453125	C9-R2	Isocortex	AUD	L4/5 IT CTX Glut	IT-ET Glut	Glut
10C_M_1233	C9-R1-126655915809985245900923320238149131031	818.2717895507812	5245.60546875	C9-R1	Isocortex	AUD	L4/5 IT CTX Glut	IT-ET Glut	Glut
10C_M_1257	C9-R2-217102167899876738470656930137180596835	2510.974609375	6434.4306640625	C9-R2	Isocortex	AUD	L2/3 IT CTX Glut	IT-ET Glut	Glut
10C_M_1299	C9-R2-198071603423347868871023180285458358214	833.1055908203125	4803.6728515625	C9-R2	Isocortex	AUD	L4/5 IT CTX Glut	IT-ET Glut	Glut
10C_M_1323	C9-R1-188355681597879811136078641021668425748	691.8815307617188	4833.26611328125	C9-R1	Isocortex	AUD	L4/5 IT CTX Glut	IT-ET Glut	Glut
10C_M_136	C9-R1-39288694836182305823910021593567227850	1611.5921630859375	6136.98681640625	C9-R1	Isocortex	AUD	L4/5 IT CTX Glut	IT-ET Glut	Glut
10C_M_1382	C9-R1-122671063654536894805647448386594335413	1758.47216796875	6222.36083984375	C9-R1	Isocortex	AUD	L2/3 IT CTX Glut	IT-ET Glut	Glut
10C_M_1390	C9-R2-198071603423347868871023180285458358214	833.1055908203125	4803.6728515625	C9-R2	Isocortex	AUD	L2/3 IT CTX Glut	IT-ET Glut	Glut
10C_M_1401	C9-R2-257176727475587199450749414832792663610	709.6723022460938	4528.1298828125	C9-R2	Isocortex	AUD	L4/5 IT CTX Glut	IT-ET Glut	Glut
10C_M_1420	C9-R1-2378659671988110162827536662098609660	2452.190673828125	6633.451171875	C9-R1	Isocortex	AUD	L2/3 IT CTX Glut	IT-ET Glut	Glut
10C_M_1489	C9-R2-130662800075556060492871483232266308778	791.5694580078125	4680.6396484375	C9-R2	Isocortex	AUD	L4/5 IT CTX Glut	IT-ET Glut	Glut
10C_M_1503	C9-R1-294522638648837309774960491711530746668	1600.4681396484375	6229.59716796875	C9-R1	Isocortex	AUD	L2/3 IT CTX Glut	IT-ET Glut	Glut
10C_M_1577	C9-R1-204006336185018234283958875339896554774	919.3597412109376	5372.7216796875	C9-R1	Isocortex	AUD	L2/3 IT CTX Glut	IT-ET Glut	Glut
10C_M_1579	C9-R2-44952436913105880155086996268211886926	690.0457153320312	4041.317138671875	C9-R2	Isocortex	AUD	L4/5 IT CTX Glut	IT-ET Glut	Glut
10C_M_1619	C9-R1-126655915809985245900923320238149131031	818.2717895507812	5245.60546875	C9-R1	Isocortex	AUD	L4/5 IT CTX Glut	IT-ET Glut	Glut
10C_M_1632	C9-R2-130662800075556060492871483232266308778	791.5694580078125	4680.6396484375	C9-R2	Isocortex	AUD	L4/5 IT CTX Glut	IT-ET Glut	Glut
10C_M_1708	C9-R1-55092793454654206490659229309653221591	2223.179931640625	6575.525390625	C9-R1	Isocortex	AUD	L4/5 IT CTX Glut	IT-ET Glut	Glut
10C_M_1731	C9-R1-140864411921532514834088420306243445635	439.3342895507813	4196.5166015625	C9-R1	Isocortex	AUD	L4/5 IT CTX Glut	IT-ET Glut	Glut
10C_M_1892	C9-R1-179459725396742153830124381941078863602	529.3663330078125	3665.366943359375	C9-R1	Isocortex	AUD	L2/3 IT CTX Glut	IT-ET Glut	Glut
10C_M_1905	C9-R1-235537776086033729128165688889344166553	1715.4881591796875	6192.06689453125	C9-R1	Isocortex	AUD	L2/3 IT CTX Glut	IT-ET Glut	Glut
10C_M_1938	C9-R2-44952436913105880155086996268211886926	690.0457153320312	4041.317138671875	C9-R2	Isocortex	AUD	L4/5 IT CTX Glut	IT-ET Glut	Glut
10C_M_1955	C9-R1-55092793454654206490659229309653221591	2223.179931640625	6575.525390625	C9-R1	Isocortex	AUD	L4/5 IT CTX Glut	IT-ET Glut	Glut
10C_M_1963	C9-R1-55092793454654206490659229309653221591	2223.179931640625	6575.525390625	C9-R1	Isocortex	AUD	L4/5 IT CTX Glut	IT-ET Glut	Glut
10C_M_1977	C9-R1-68357050058971839722410289247030809750	2815.0771484375	6810.94140625	C9-R1	Isocortex	AUD	L2/3 IT CTX Glut	IT-ET Glut	Glut
10C_M_1979	C9-R1-68357050058971839722410289247030809750	2815.0771484375	6810.94140625	C9-R1	Isocortex	AUD	L2/3 IT CTX Glut	IT-ET Glut	Glut
10C_M_2005	C9-R1-67754969795480307973965484762174389519	784.9332275390625	5375.0791015625	C9-R1	Isocortex	AUD	L2/3 IT CTX Glut	IT-ET Glut	Glut
10C_M_2015	C9-R1-224151639749687757022292638303274819920	693.361083984375	2991.939453125	C9-R1	Isocortex	AUD	L4/5 IT CTX Glut	IT-ET Glut	Glut
10C_M_2069	C9-R1-286831768682295218831473259066333288985	3928.42431640625	7244.111328125	C9-R1	Isocortex	AUD	L2/3 IT CTX Glut	IT-ET Glut	Glut
10C_M_2111	C9-R1-208709695676909855446203166385724374461	3713.4794921875	7130.52734375	C9-R1	Isocortex	AUD	L2/3 IT CTX Glut	IT-ET Glut	Glut
10C_M_2152	C9-R1-117683936388264620395727072157316003823	513.6760864257812	3965.119873046875	C9-R1	Isocortex	AUD	L2/3 IT CTX Glut	IT-ET Glut	Glut
10C_M_2181	C9-R2-100515213920079877363752922865866025949	1445.5540771484375	5711.04541015625	C9-R2	Isocortex	AUD	L2/3 IT CTX Glut	IT-ET Glut	Glut
10C_M_2199	C9-R2-183141709198426935437054932822631295679	2373.114013671875	6387.32666015625	C9-R2	Isocortex	AUD	L2/3 IT CTX Glut	IT-ET Glut	Glut
10C_M_2237	C9-R1-289974549649704963242634944973256531802	587.11181640625	4872.09765625	C9-R1	Isocortex	AUD	L4/5 IT CTX Glut	IT-ET Glut	Glut
10C_M_225	C9-R2-87294064980701252443623895885104440605	1543.5089111328125	5949.91650390625	C9-R2	Isocortex	AUD	L2/3 IT CTX Glut	IT-ET Glut	Glut
10C_M_2269	C9-R2-279034395266907635425573535603890966644	2471.912841796875	6429.57177734375	C9-R2	Isocortex	AUD	L2/3 IT CTX Glut	IT-ET Glut	Glut
10C_M_2278	C9-R1-35604811734932038657666446948218983274	537.4209594726562	3611.21923828125	C9-R1	Isocortex	AUD	L4/5 IT CTX Glut	IT-ET Glut	Glut
10C_M_2354	C9-R1-332944583176932210814931791089685232123	719.1072387695312	5250.28515625	C9-R1	Isocortex	AUD	L4/5 IT CTX Glut	IT-ET Glut	Glut
10C_M_2357	C9-R2-235620559477378782064311314757861326182	695.1680908203125	3795.132568359375	C9-R2	Isocortex	AUD	L4/5 IT CTX Glut	IT-ET Glut	Glut
10C_M_2381	C9-R1-18681832648805722007842479789316479460	3577.33056640625	7086.15576171875	C9-R1	Isocortex	AUD	L2/3 IT CTX Glut	IT-ET Glut	Glut
10C_M_2382	C9-R2-188025432423943245709781556083246403536	1145.025146484375	5664.02001953125	C9-R2	Isocortex	AUD	L4/5 IT CTX Glut	IT-ET Glut	Glut
10C_M_2392	C9-R2-275139117030845872611587991674955336965	2136.194580078125	6261.5703125	C9-R2	Isocortex	AUD	L2/3 IT CTX Glut	IT-ET Glut	Glut
10C_M_2443	C9-R1-159608382557503002137718550697093248086	981.7837524414062	5369.0498046875	C9-R1	Isocortex	AUD	L2/3 IT CTX Glut	IT-ET Glut	Glut
10C_M_2454	C9-R1-122826329218906961091807329177994879922	1140.005859375	5798.3076171875	C9-R1	Isocortex	AUD	L2/3 IT CTX Glut	IT-ET Glut	Glut
10C_M_2527	C9-R2-235620559477378782064311314757861326182	695.1680908203125	3795.132568359375	C9-R2	Isocortex	AUD	L4/5 IT CTX Glut	IT-ET Glut	Glut
10C_M_2545	C9-R2-314945220522956165025071851791819125952	2034.0948486328125	6345.44921875	C9-R2	Isocortex	AUD	L4/5 IT CTX Glut	IT-ET Glut	Glut
10C_M_2588	C9-R1-53523727981991403842752556230777503227	865.0281982421875	5242.4814453125	C9-R1	Isocortex	AUD	L4/5 IT CTX Glut	IT-ET Glut	Glut
10C_M_2606	C9-R2-45876231521845019927159650297276339435	875.3333129882812	5152.474609375	C9-R2	Isocortex	AUD	L4/5 IT CTX Glut	IT-ET Glut	Glut
10C_M_2621	C9-R2-137874808709744884948243525136166106835	2346.86376953125	6510.064453125	C9-R2	Isocortex	AUD	L4/5 IT CTX Glut	IT-ET Glut	Glut
10C_M_2629	C9-R1-55092793454654206490659229309653221591	2223.179931640625	6575.525390625	C9-R1	Isocortex	AUD	L4/5 IT CTX Glut	IT-ET Glut	Glut
10C_M_2641	C9-R2-150821676364404082701989494851205479777	2187.332275390625	6253.91796875	C9-R2	Isocortex	AUD	L2/3 IT CTX Glut	IT-ET Glut	Glut
10C_M_2667	C9-R1-262301408595747342342742978945399399692	1317.052490234375	6001.54736328125	C9-R1	Isocortex	AUD	L2/3 IT CTX Glut	IT-ET Glut	Glut
10C_M_2695	C9-R1-117683936388264620395727072157316003823	513.6760864257812	3965.119873046875	C9-R1	Isocortex	AUD	L4/5 IT CTX Glut	IT-ET Glut	Glut
10C_M_2720	C9-R1-245418594682954188794695694514464646526	3444.058349609375	6977.99365234375	C9-R1	Isocortex	AUD	L2/3 IT CTX Glut	IT-ET Glut	Glut
10C_M_2801	C9-R1-41394350378108286284102259543293525372	1547.537353515625	6201.3916015625	C9-R1	Isocortex	AUD	L2/3 IT CTX Glut	IT-ET Glut	Glut
10C_M_2807	C9-R2-257176727475587199450749414832792663610	709.6723022460938	4528.1298828125	C9-R2	Isocortex	AUD	L2/3 IT CTX Glut	IT-ET Glut	Glut
10C_M_2838	C9-R1-14234743380352655283277100688730276633	1391.7344970703125	5952.08349609375	C9-R1	Isocortex	AUD	L4/5 IT CTX Glut	IT-ET Glut	Glut
10C_M_2844	C9-R1-73439881534719755618392317822908673483	1479.3580322265625	6031.9970703125	C9-R1	Isocortex	AUD	L2/3 IT CTX Glut	IT-ET Glut	Glut
10C_M_2845	C9-R2-312684407182226341768417761241892956277	3835.306884765625	6801.1513671875	C9-R2	Isocortex	AUD	L4/5 IT CTX Glut	IT-ET Glut	Glut
10C_M_2898	C9-R2-130662800075556060492871483232266308778	791.5694580078125	4680.6396484375	C9-R2	Isocortex	AUD	L4/5 IT CTX Glut	IT-ET Glut	Glut
10C_M_2939	C9-R1-39288694836182305823910021593567227850	1611.5921630859375	6136.98681640625	C9-R1	Isocortex	AUD	L4/5 IT CTX Glut	IT-ET Glut	Glut
10C_M_2992	C9-R1-18681832648805722007842479789316479460	3577.33056640625	7086.15576171875	C9-R1	Isocortex	AUD	L2/3 IT CTX Glut	IT-ET Glut	Glut
10C_M_3020	C9-R1-104898969397782791297110962121788642374	959.8413696289062	5731.01708984375	C9-R1	Isocortex	AUD	L4/5 IT CTX Glut	IT-ET Glut	Glut
10C_M_3023	C9-R2-198071603423347868871023180285458358214	833.1055908203125	4803.6728515625	C9-R2	Isocortex	AUD	L2/3 IT CTX Glut	IT-ET Glut	Glut
10C_M_305	C9-R2-100515213920079877363752922865866025949	1445.5540771484375	5711.04541015625	C9-R2	Isocortex	AUD	L4/5 IT CTX Glut	IT-ET Glut	Glut
10C_M_319	C9-R1-289974549649704963242634944973256531802	587.11181640625	4872.09765625	C9-R1	Isocortex	AUD	L4/5 IT CTX Glut	IT-ET Glut	Glut
10C_M_325	C9-R1-270676095534412651418210395034580504656	1053.659912109375	5707.1015625	C9-R1	Isocortex	AUD	L4/5 IT CTX Glut	IT-ET Glut	Glut
10C_M_403	C9-R1-102012670513704509619307164755979995499	426.04595947265625	3720.33447265625	C9-R1	Isocortex	AUD	L4/5 IT CTX Glut	IT-ET Glut	Glut
10C_M_424	C9-R1-75267088809832344239694572646168303842	562.2922973632812	4222.92236328125	C9-R1	Isocortex	AUD	L4/5 IT CTX Glut	IT-ET Glut	Glut
10C_M_43	C9-R1-235537776086033729128165688889344166553	1715.4881591796875	6192.06689453125	C9-R1	Isocortex	AUD	L2/3 IT CTX Glut	IT-ET Glut	Glut
10C_M_466	C9-R1-113822700801886235938709226884373688290	946.0897827148438	5307.0576171875	C9-R1	Isocortex	AUD	L2/3 IT CTX Glut	IT-ET Glut	Glut
10C_M_487	C9-R2-130662800075556060492871483232266308778	791.5694580078125	4680.6396484375	C9-R2	Isocortex	AUD	L4/5 IT CTX Glut	IT-ET Glut	Glut
10C_M_705	C9-R1-14234743380352655283277100688730276633	1391.7344970703125	5952.08349609375	C9-R1	Isocortex	AUD	L4/5 IT CTX Glut	IT-ET Glut	Glut
10C_M_723	C9-R2-241597149280438389488623389539938219513	729.8114013671875	4529.59765625	C9-R2	Isocortex	AUD	L4/5 IT CTX Glut	IT-ET Glut	Glut
10C_M_77	C9-R1-117683936388264620395727072157316003823	513.6760864257812	3965.119873046875	C9-R1	Isocortex	AUD	L4/5 IT CTX Glut	IT-ET Glut	Glut
10C_M_771	C9-R1-55063177386334593525868100347755918630	498.5323181152344	3809.708984375	C9-R1	Isocortex	AUD	L4/5 IT CTX Glut	IT-ET Glut	Glut
10C_M_853	C9-R1-123613814380770824948996051995889844527	1249.9844970703125	5921.681640625	C9-R1	Isocortex	AUD	L2/3 IT CTX Glut	IT-ET Glut	Glut
10C_M_912	C9-R2-151362048124835509450754305730856983367	1635.8177490234375	5787.130859375	C9-R2	Isocortex	AUD	L2/3 IT CTX Glut	IT-ET Glut	Glut
10D_M_463	C9-R1-75267088809832344239694572646168303842	562.2922973632812	4222.92236328125	C9-R1	HPF	ENT	L4/5 IT CTX Glut	IT-ET Glut	Glut
10D_M_593	C9-R2-228865274726425136641781335078877289392	1714.062744140625	6101.23046875	C9-R2	HPF	ENT	L2/3 IT CTX Glut	IT-ET Glut	Glut
10D_M_698	C9-R1-39288694836182305823910021593567227850	1611.5921630859375	6136.98681640625	C9-R1	HPF	ENT	L4/5 IT CTX Glut	IT-ET Glut	Glut
10D_M_712	C9-R2-68580576708142587464545101469580406684	519.105712890625	3871.894287109375	C9-R2	HPF	ENT	L4/5 IT CTX Glut	IT-ET Glut	Glut
10D_M_822	C9-R1-180270766546824701427918267089975701660	2763.683349609375	6888.50927734375	C9-R1	HPF	ENT	L4/5 IT CTX Glut	IT-ET Glut	Glut
10D_M_848	C9-R1-104478448388595463359042593471282343172	865.4677734375	5429.1513671875	C9-R1	HPF	ENT	L4/5 IT CTX Glut	IT-ET Glut	Glut
10D_M_893	C9-R1-209797564392307596645180059462430248173	3556.2919921875	7215.4609375	C9-R1	HPF	ENT	L2/3 IT CTX Glut	IT-ET Glut	Glut
10D_M_1020	C9-R2-62302151009039186473807709464703376085	711.4769287109375	4728.42431640625	C9-R2	HPF	ENT	L4/5 IT CTX Glut	IT-ET Glut	Glut
10D_M_1021	C9-R1-316260793960752678883143774082403551170	670.1422119140625	4812.46630859375	C9-R1	HPF	ENT	L4/5 IT CTX Glut	IT-ET Glut	Glut
10D_M_1150	C9-R1-235471774409655644662076886282525353106	477.9583129882813	3681.675048828125	C9-R1	HPF	ENT	L2/3 IT CTX Glut	IT-ET Glut	Glut
10D_M_1407	C9-R1-35604811734932038657666446948218983274	537.4209594726562	3611.21923828125	C9-R1	HPF	ENT	L4/5 IT CTX Glut	IT-ET Glut	Glut
9B_M_103	C9-R1-257310699363893383849349618250097259	3582.83837890625	7026.53955078125	C9-R1	Isocortex	PTLp,SSp	L2/3 IT CTX Glut	IT-ET Glut	Glut
9B_M_105	C9-R1-149571442098488340798994205907452576188	3982.100341796875	7187.2490234375	C9-R1	Isocortex	PTLp,SSp	L2/3 IT CTX Glut	IT-ET Glut	Glut
9B_M_1083	C9-R1-261178389281334391320436550801452485655	3597.54150390625	7109.57568359375	C9-R1	Isocortex	PTLp,SSp	L2/3 IT CTX Glut	IT-ET Glut	Glut
9B_M_1090	C9-R2-275492028161606110568217624813379922064	3902.338134765625	6744.10009765625	C9-R2	Isocortex	PTLp,SSp	L2/3 IT CTX Glut	IT-ET Glut	Glut
9B_M_1207	C9-R1-188829531990455182981516867404688137101	3178.35791015625	6916.28564453125	C9-R1	Isocortex	PTLp,SSp	L2/3 IT CTX Glut	IT-ET Glut	Glut
9B_M_1280	C9-R2-255199956548090217487856389859605939090	2255.768798828125	6389.82958984375	C9-R2	Isocortex	PTLp,SSp	L2/3 IT CTX Glut	IT-ET Glut	Glut
9B_M_1345	C9-R1-67754969795480307973965484762174389519	784.9332275390625	5375.0791015625	C9-R1	Isocortex	PTLp,SSp	L2/3 IT CTX Glut	IT-ET Glut	Glut
9B_M_1388	C9-R1-240566964408545737388629361098315468148	2878.138427734375	7004.1533203125	C9-R1	Isocortex	PTLp,SSp	L2/3 IT CTX Glut	IT-ET Glut	Glut
9B_M_1405	C9-R1-147051354918360680697221289108984284850	2113.11376953125	6580.41015625	C9-R1	Isocortex	PTLp,SSp	L2/3 IT CTX Glut	IT-ET Glut	Glut
9B_M_1840	C9-R1-194592955767391671875366887982943504286	3309.0400390625	6918.962890625	C9-R1	Isocortex	PTLp,SSp	L2/3 IT CTX Glut	IT-ET Glut	Glut
9B_M_1847	C9-R1-129771717706539952325612899191206291942	1889.5916748046875	6357.67626953125	C9-R1	Isocortex	PTLp,SSp	L2/3 IT CTX Glut	IT-ET Glut	Glut
9B_M_2001	C9-R1-67754969795480307973965484762174389519	784.9332275390625	5375.0791015625	C9-R1	Isocortex	PTLp,SSp	L2/3 IT CTX Glut	IT-ET Glut	Glut
9B_M_209	C9-R1-188829531990455182981516867404688137101	3178.35791015625	6916.28564453125	C9-R1	Isocortex	PTLp,SSp	L2/3 IT CTX Glut	IT-ET Glut	Glut
9B_M_2112	C9-R1-222780738339254439232662526126197869979	3582.83837890625	7014.3359375	C9-R1	Isocortex	PTLp,SSp	L2/3 IT CTX Glut	IT-ET Glut	Glut
9B_M_2199	C9-R1-188829531990455182981516867404688137101	3178.35791015625	6916.28564453125	C9-R1	Isocortex	PTLp,SSp	L2/3 IT CTX Glut	IT-ET Glut	Glut
9B_M_227	C9-R1-138125030978465837315602706065237205884	3576.8984375	7029.40185546875	C9-R1	Isocortex	PTLp,SSp	L2/3 IT CTX Glut	IT-ET Glut	Glut
9B_M_2358	C9-R2-138621439177029210715084768072933964179	2540.8505859375	6473.037109375	C9-R2	Isocortex	PTLp,SSp	L2/3 IT CTX Glut	IT-ET Glut	Glut
9B_M_2360	C9-R1-239442196332054619353274593651842668196	2958.220458984375	6977.96337890625	C9-R1	Isocortex	PTLp,SSp	L2/3 IT CTX Glut	IT-ET Glut	Glut
9B_M_2420	C9-R2-155531542066889057009667552288643371192	2368.4423828125	6400.75927734375	C9-R2	Isocortex	PTLp,SSp	L2/3 IT CTX Glut	IT-ET Glut	Glut
9B_M_2500	C9-R1-245418594682954188794695694514464646526	3444.058349609375	6977.99365234375	C9-R1	Isocortex	PTLp,SSp	L2/3 IT CTX Glut	IT-ET Glut	Glut
9B_M_2515	C9-R1-202767349267751333679985218454180961173	1256.70849609375	5743.525390625	C9-R1	Isocortex	PTLp,SSp	L2/3 IT CTX Glut	IT-ET Glut	Glut
9B_M_2700	C9-R1-169740594941331936825058018514104315623	1538.033447265625	6090.15185546875	C9-R1	Isocortex	PTLp,SSp	L2/3 IT CTX Glut	IT-ET Glut	Glut
9B_M_2738	C9-R1-67754969795480307973965484762174389519	784.9332275390625	5375.0791015625	C9-R1	Isocortex	PTLp,SSp	L2/3 IT CTX Glut	IT-ET Glut	Glut
9B_M_280	C9-R1-279509359783842304340957096247936497072	3849.20654296875	7147.451171875	C9-R1	Isocortex	PTLp,SSp	L2/3 IT CTX Glut	IT-ET Glut	Glut
9B_M_2966	C9-R1-161377243167778933213274477153061111373	3785.6484375	7151.5009765625	C9-R1	Isocortex	PTLp,SSp	L2/3 IT CTX Glut	IT-ET Glut	Glut
9B_M_357	C9-R2-227329405872522839440224913162668032635	2652.22216796875	6501.69580078125	C9-R2	Isocortex	PTLp,SSp	L2/3 IT CTX Glut	IT-ET Glut	Glut
9B_M_444	C9-R1-98492099699238905393519474556865764572	461.9062805175781	4133.17431640625	C9-R1	Isocortex	PTLp,SSp	L2/3 IT CTX Glut	IT-ET Glut	Glut
9B_M_47	C9-R2-159389610478512310241009464321122718926	2504.89599609375	6563.751953125	C9-R2	Isocortex	PTLp,SSp	L2/3 IT CTX Glut	IT-ET Glut	Glut
9B_M_67	C9-R1-130006825715737325616155323250005607640	3962.7919921875	6992.16455078125	C9-R1	Isocortex	PTLp,SSp	L2/3 IT CTX Glut	IT-ET Glut	Glut
9B_M_721	C9-R1-74092417201840915416480694067023604606	589.5418090820312	5014.4951171875	C9-R1	Isocortex	PTLp,SSp	L2/3 IT CTX Glut	IT-ET Glut	Glut
9B_M_752	C9-R1-245418594682954188794695694514464646526	3444.058349609375	6977.99365234375	C9-R1	Isocortex	PTLp,SSp	L2/3 IT CTX Glut	IT-ET Glut	Glut
9B_M_80	C9-R1-257310699363893383849349618250097259	3582.83837890625	7026.53955078125	C9-R1	Isocortex	PTLp,SSp	L2/3 IT CTX Glut	IT-ET Glut	Glut
9B_M_800	C9-R1-213098399599324734269809826737969216478	1998.7958984375	6478.0263671875	C9-R1	Isocortex	PTLp,SSp	L2/3 IT CTX Glut	IT-ET Glut	Glut
9B_M_835	C9-R1-67754969795480307973965484762174389519	784.9332275390625	5375.0791015625	C9-R1	Isocortex	PTLp,SSp	L2/3 IT CTX Glut	IT-ET Glut	Glut
9B_M_896	C9-R1-261178389281334391320436550801452485655	3597.54150390625	7109.57568359375	C9-R1	Isocortex	PTLp,SSp	L2/3 IT CTX Glut	IT-ET Glut	Glut
9B_M_918	C9-R2-309947391367470536368254761246335985172	2055.529296875	6236.32763671875	C9-R2	Isocortex	PTLp,SSp	L2/3 IT CTX Glut	IT-ET Glut	Glut
9B_M_938	C9-R1-17542110411999106015082816613401580230	2852.769287109375	6791.93359375	C9-R1	Isocortex	PTLp,SSp	L2/3 IT CTX Glut	IT-ET Glut	Glut
9C_M_1002	C9-R2-140800959548697039889672753638004154846	1978.7027587890625	6150.8408203125	C9-R2	Isocortex	SSp,SSs	L2/3 IT CTX Glut	IT-ET Glut	Glut
9C_M_1026	C9-R1-105012332340660034867424033198547413584	2606.111328125	6886.2412109375	C9-R1	Isocortex	SSp,SSs	L2/3 IT CTX Glut	IT-ET Glut	Glut
9C_M_1040	C9-R1-319352803913519871512872529478726312359	2492.146484375	6891.28271484375	C9-R1	Isocortex	SSp,SSs	L2/3 IT CTX Glut	IT-ET Glut	Glut
9C_M_1047	C9-R1-5755418357282982774137108106196979685	2490.742431640625	6749.4248046875	C9-R1	Isocortex	SSp,SSs	L2/3 IT CTX Glut	IT-ET Glut	Glut
9C_M_1060	C9-R2-215212973882121851604242462435276420758	2096.621337890625	6267.69775390625	C9-R2	Isocortex	SSp,SSs	L2/3 IT CTX Glut	IT-ET Glut	Glut
9C_M_1138	C9-R1-181203353030600044454635339427147582477	1573.1334228515625	6058.5615234375	C9-R1	Isocortex	SSp,SSs	L2/3 IT CTX Glut	IT-ET Glut	Glut
9C_M_1144	C9-R1-177544932980177301449731346780136754546	3054.0498046875	6954.40966796875	C9-R1	Isocortex	SSp,SSs	L2/3 IT CTX Glut	IT-ET Glut	Glut
9C_M_1182	C9-R2-182862053203673886875710828523361637634	1931.1630859375	6073.6669921875	C9-R2	Isocortex	SSp,SSs	L2/3 IT CTX Glut	IT-ET Glut	Glut
9C_M_1233	C9-R1-256997809812979936586347205037411872832	2410.552490234375	6754.392578125	C9-R1	Isocortex	SSp,SSs	L2/3 IT CTX Glut	IT-ET Glut	Glut
9C_M_1236	C9-R1-294522638648837309774960491711530746668	1600.4681396484375	6229.59716796875	C9-R1	Isocortex	SSp,SSs	L2/3 IT CTX Glut	IT-ET Glut	Glut
9C_M_1252	C9-R1-239396466710182523227188647823330454036	2327.4462890625	6673.1279296875	C9-R1	Isocortex	SSp,SSs	L2/3 IT CTX Glut	IT-ET Glut	Glut
9C_M_1255	C9-R1-22041910324270877345874566427445575872	2433.7724609375	6796.40478515625	C9-R1	Isocortex	SSp,SSs	L2/3 IT CTX Glut	IT-ET Glut	Glut
9C_M_1268	C9-R2-241276499291839918398558387848282279870	3010.9404296875	6608.4609375	C9-R2	Isocortex	SSp,SSs	L2/3 IT CTX Glut	IT-ET Glut	Glut
9C_M_1277	C9-R1-83751289981427322571840036473803377088	1661.64794921875	6291.80078125	C9-R1	Isocortex	SSp,SSs	L2/3 IT CTX Glut	IT-ET Glut	Glut
9C_M_1291	C9-R1-88390935391066264618622763044641303118	2367.83837890625	6756.3369140625	C9-R1	Isocortex	SSp,SSs	L2/3 IT CTX Glut	IT-ET Glut	Glut
9C_M_1294	C9-R1-140146508282512682233646890505279308	962.7217407226562	5413.8154296875	C9-R1	Isocortex	SSp,SSs	L2/3 IT CTX Glut	IT-ET Glut	Glut
9C_M_1309	C9-R2-119238423593755779610844170953343453740	1567.5892333984375	5826.09521484375	C9-R2	Isocortex	SSp,SSs	L2/3 IT CTX Glut	IT-ET Glut	Glut
9C_M_1318	C9-R1-97073720137928989116290019961040574921	558.4918212890625	4902.283203125	C9-R1	Isocortex	SSp,SSs	L2/3 IT CTX Glut	IT-ET Glut	Glut
9C_M_1324	C9-R1-239396466710182523227188647823330454036	2327.4462890625	6673.1279296875	C9-R1	Isocortex	SSp,SSs	L2/3 IT CTX Glut	IT-ET Glut	Glut
9C_M_1335	C9-R1-143958564828744078862965501360665989988	1686.05810546875	6183.048828125	C9-R1	Isocortex	SSp,SSs	L4/5 IT CTX Glut	IT-ET Glut	Glut
9C_M_1349	C9-R2-132773360611181660424214284966282646283	2041.6361083984373	6162.0712890625	C9-R2	Isocortex	SSp,SSs	L2/3 IT CTX Glut	IT-ET Glut	Glut
9C_M_135	C9-R1-195428270867535811649310439263419833762	2020.1064453125	6416.04931640625	C9-R1	Isocortex	SSp,SSs	L2/3 IT CTX Glut	IT-ET Glut	Glut
9C_M_1393	C9-R1-261078766890550033616997741419977523574	1577.8853759765625	6080.91796875	C9-R1	Isocortex	SSp,SSs	L2/3 IT CTX Glut	IT-ET Glut	Glut
9C_M_1413	C9-R1-316095901415113815269157493534324199755	1763.3299560546875	6267.1767578125	C9-R1	Isocortex	SSp,SSs	L2/3 IT CTX Glut	IT-ET Glut	Glut
9C_M_1441	C9-R2-336374992866541705846921944343433941442	1765.0098876953125	6116.73876953125	C9-R2	Isocortex	SSp,SSs	L2/3 IT CTX Glut	IT-ET Glut	Glut
9C_M_1493	C9-R1-215846930218254357142739198858240191518	2651.811279296875	6820.08154296875	C9-R1	Isocortex	SSp,SSs	L2/3 IT CTX Glut	IT-ET Glut	Glut
9C_M_1521	C9-R1-239396466710182523227188647823330454036	2327.4462890625	6673.1279296875	C9-R1	Isocortex	SSp,SSs	L2/3 IT CTX Glut	IT-ET Glut	Glut
9C_M_1546	C9-R1-8201708862935103373181943455036150439	522.6530151367188	4469.005859375	C9-R1	Isocortex	SSp,SSs	L2/3 IT CTX Glut	IT-ET Glut	Glut
9C_M_1567	C9-R2-275139117030845872611587991674955336965	2136.194580078125	6261.5703125	C9-R2	Isocortex	SSp,SSs	L2/3 IT CTX Glut	IT-ET Glut	Glut
9C_M_1595	C9-R2-138621439177029210715084768072933964179	2540.8505859375	6473.037109375	C9-R2	Isocortex	SSp,SSs	L2/3 IT CTX Glut	IT-ET Glut	Glut
9C_M_1619	C9-R1-202767349267751333679985218454180961173	1256.70849609375	5743.525390625	C9-R1	Isocortex	SSp,SSs	L2/3 IT CTX Glut	IT-ET Glut	Glut
9C_M_1641	C9-R1-202767349267751333679985218454180961173	1256.70849609375	5743.525390625	C9-R1	Isocortex	SSp,SSs	L2/3 IT CTX Glut	IT-ET Glut	Glut
9C_M_1650	C9-R1-213098399599324734269809826737969216478	1998.7958984375	6478.0263671875	C9-R1	Isocortex	SSp,SSs	L2/3 IT CTX Glut	IT-ET Glut	Glut
9C_M_1663	C9-R1-308505655656738354618993735409025197940	2860.005126953125	6798.68359375	C9-R1	Isocortex	SSp,SSs	L2/3 IT CTX Glut	IT-ET Glut	Glut
9C_M_1685	C9-R2-151362048124835509450754305730856983367	1635.8177490234375	5787.130859375	C9-R2	Isocortex	SSp,SSs	L2/3 IT CTX Glut	IT-ET Glut	Glut
9C_M_1703	C9-R1-245418594682954188794695694514464646526	3444.058349609375	6977.99365234375	C9-R1	Isocortex	SSp,SSs	L2/3 IT CTX Glut	IT-ET Glut	Glut
9C_M_1707	C9-R2-282984746445947779118159614175574398911	616.5392456054688	4398.54248046875	C9-R2	Isocortex	SSp,SSs	L2/3 IT CTX Glut	IT-ET Glut	Glut
9C_M_1733	C9-R1-39991886184673615562281629883260341939	1969.6358642578125	6559.673828125	C9-R1	Isocortex	SSp,SSs	L2/3 IT CTX Glut	IT-ET Glut	Glut
9C_M_1798	C9-R1-58810760430174729048426422962847964549	1493.807373046875	6120.013671875	C9-R1	Isocortex	SSp,SSs	L2/3 IT CTX Glut	IT-ET Glut	Glut
9C_M_18	C9-R1-22041910324270877345874566427445575872	2433.7724609375	6796.40478515625	C9-R1	Isocortex	SSp,SSs	L2/3 IT CTX Glut	IT-ET Glut	Glut
9C_M_1800	C9-R2-151362048124835509450754305730856983367	1635.8177490234375	5787.130859375	C9-R2	Isocortex	SSp,SSs	L2/3 IT CTX Glut	IT-ET Glut	Glut
9C_M_185	C9-R2-241276499291839918398558387848282279870	3010.9404296875	6608.4609375	C9-R2	Isocortex	SSp,SSs	L2/3 IT CTX Glut	IT-ET Glut	Glut
9C_M_1939	C9-R1-280050160074515578311724872884440134192	2185.7041015625	6662.4111328125	C9-R1	Isocortex	SSp,SSs	L2/3 IT CTX Glut	IT-ET Glut	Glut
9C_M_1949	C9-R2-150821676364404082701989494851205479777	2187.332275390625	6253.91796875	C9-R2	Isocortex	SSp,SSs	L2/3 IT CTX Glut	IT-ET Glut	Glut
9C_M_195	C9-R1-55730988795427077711968815382563046546	723.919677734375	5213.291015625	C9-R1	Isocortex	SSp,SSs	L2/3 IT CTX Glut	IT-ET Glut	Glut
9C_M_1964	C9-R1-245418594682954188794695694514464646526	3444.058349609375	6977.99365234375	C9-R1	Isocortex	SSp,SSs	L2/3 IT CTX Glut	IT-ET Glut	Glut
9C_M_2107	C9-R2-29440615290235785164012516922922800616	1973.890380859375	6186.83984375	C9-R2	Isocortex	SSp,SSs	L2/3 IT CTX Glut	IT-ET Glut	Glut
9C_M_2121	C9-R2-253051989067464445444398079209911748003	1784.1942138671875	6046.81005859375	C9-R2	Isocortex	SSp,SSs	L2/3 IT CTX Glut	IT-ET Glut	Glut
9C_M_2133	C9-R1-213098399599324734269809826737969216478	1998.7958984375	6478.0263671875	C9-R1	Isocortex	SSp,SSs	L2/3 IT CTX Glut	IT-ET Glut	Glut
9C_M_2147	C9-R1-68357050058971839722410289247030809750	2815.0771484375	6810.94140625	C9-R1	Isocortex	SSp,SSs	L2/3 IT CTX Glut	IT-ET Glut	Glut
9C_M_2150	C9-R2-100515213920079877363752922865866025949	1445.5540771484375	5711.04541015625	C9-R2	Isocortex	SSp,SSs	L2/3 IT CTX Glut	IT-ET Glut	Glut
9C_M_2157	C9-R2-87294064980701252443623895885104440605	1543.5089111328125	5949.91650390625	C9-R2	Isocortex	SSp,SSs	L2/3 IT CTX Glut	IT-ET Glut	Glut
9C_M_2164	C9-R1-5755418357282982774137108106196979685	2490.742431640625	6749.4248046875	C9-R1	Isocortex	SSp,SSs	L2/3 IT CTX Glut	IT-ET Glut	Glut
9C_M_2199	C9-R1-227884612092622124167104738768657337806	2443.70849609375	6730.6865234375	C9-R1	Isocortex	SSp,SSs	L2/3 IT CTX Glut	IT-ET Glut	Glut
9C_M_2243	C9-R1-94464398018297404975755750928993413304	1450.197998046875	5941.81689453125	C9-R1	Isocortex	SSp,SSs	L2/3 IT CTX Glut	IT-ET Glut	Glut
9C_M_2248	C9-R1-26607129254857140427970414752172502404	1938.0296630859373	6415.51025390625	C9-R1	Isocortex	SSp,SSs	L2/3 IT CTX Glut	IT-ET Glut	Glut
9C_M_2249	C9-R1-94464398018297404975755750928993413304	1450.197998046875	5941.81689453125	C9-R1	Isocortex	SSp,SSs	L2/3 IT CTX Glut	IT-ET Glut	Glut
9C_M_2270	C9-R2-266286225099707317034975420719360340230	1591.3175048828125	5813.11572265625	C9-R2	Isocortex	SSp,SSs	L2/3 IT CTX Glut	IT-ET Glut	Glut
9C_M_2293	C9-R1-325972397444088726679973056651891687166	1699.447998046875	6263.07275390625	C9-R1	Isocortex	SSp,SSs	L2/3 IT CTX Glut	IT-ET Glut	Glut
9C_M_2322	C9-R2-266286225099707317034975420719360340230	1591.3175048828125	5813.11572265625	C9-R2	Isocortex	SSp,SSs	L4/5 IT CTX Glut	IT-ET Glut	Glut
9C_M_234	C9-R2-87294064980701252443623895885104440605	1543.5089111328125	5949.91650390625	C9-R2	Isocortex	SSp,SSs	L2/3 IT CTX Glut	IT-ET Glut	Glut
9C_M_2367	C9-R1-257782034184737025343625835176304774615	2721.1474609375	6788.70751953125	C9-R1	Isocortex	SSp,SSs	L2/3 IT CTX Glut	IT-ET Glut	Glut
9C_M_2376	C9-R1-143428340046201982519040578379289103258	1961.378173828125	6485.0966796875	C9-R1	Isocortex	SSp,SSs	L2/3 IT CTX Glut	IT-ET Glut	Glut
9C_M_2400	C9-R1-308953800380940628038920730724341409416	2896.552490234375	6935.95166015625	C9-R1	Isocortex	SSp,SSs	L2/3 IT CTX Glut	IT-ET Glut	Glut
9C_M_2405	C9-R1-13868200740408266717727112765685675827	1445.716064453125	6025.57080078125	C9-R1	Isocortex	SSp,SSs	L2/3 IT CTX Glut	IT-ET Glut	Glut
9C_M_2422	C9-R2-294719148239288551912020877275878777328	629.6615600585938	4784.8046875	C9-R2	Isocortex	SSp,SSs	L2/3 IT CTX Glut	IT-ET Glut	Glut
9C_M_2443	C9-R2-275139117030845872611587991674955336965	2136.194580078125	6261.5703125	C9-R2	Isocortex	SSp,SSs	L2/3 IT CTX Glut	IT-ET Glut	Glut
9C_M_2464	C9-R1-68357050058971839722410289247030809750	2815.0771484375	6810.94140625	C9-R1	Isocortex	SSp,SSs	L4/5 IT CTX Glut	IT-ET Glut	Glut
9C_M_2469	C9-R2-150284820055281455910262137459433503605	2103.02099609375	6174.18408203125	C9-R2	Isocortex	SSp,SSs	L2/3 IT CTX Glut	IT-ET Glut	Glut
9C_M_2478	C9-R1-295792158041704710512160915346706940374	1053.2105712890625	5435.876953125	C9-R1	Isocortex	SSp,SSs	L2/3 IT CTX Glut	IT-ET Glut	Glut
9C_M_2494	C9-R1-222245786974726856584349619865268665578	2145.548583984375	6477.609375	C9-R1	Isocortex	SSp,SSs	L2/3 IT CTX Glut	IT-ET Glut	Glut
9C_M_2519	C9-R1-320827911649627220497512869411172674684	1411.3179931640625	5946.78515625	C9-R1	Isocortex	SSp,SSs	L2/3 IT CTX Glut	IT-ET Glut	Glut
9C_M_2535	C9-R1-213098399599324734269809826737969216478	1998.7958984375	6478.0263671875	C9-R1	Isocortex	SSp,SSs	L2/3 IT CTX Glut	IT-ET Glut	Glut
9C_M_2571	C9-R1-302173700802554417068999598399584140380	1437.37744140625	6183.6259765625	C9-R1	Isocortex	SSp,SSs	L2/3 IT CTX Glut	IT-ET Glut	Glut
9C_M_258	C9-R1-235537776086033729128165688889344166553	1715.4881591796875	6192.06689453125	C9-R1	Isocortex	SSp,SSs	L2/3 IT CTX Glut	IT-ET Glut	Glut
9C_M_2610	C9-R2-241276499291839918398558387848282279870	3010.9404296875	6608.4609375	C9-R2	Isocortex	SSp,SSs	L2/3 IT CTX Glut	IT-ET Glut	Glut
9C_M_265	C9-R1-297458591404716653040544760780642916899	2138.98193359375	6697.1171875	C9-R1	Isocortex	SSp,SSs	L2/3 IT CTX Glut	IT-ET Glut	Glut
9C_M_2688	C9-R2-241276499291839918398558387848282279870	3010.9404296875	6608.4609375	C9-R2	Isocortex	SSp,SSs	L2/3 IT CTX Glut	IT-ET Glut	Glut
9C_M_2709	C9-R1-239396466710182523227188647823330454036	2327.4462890625	6673.1279296875	C9-R1	Isocortex	SSp,SSs	L2/3 IT CTX Glut	IT-ET Glut	Glut
9C_M_274	C9-R1-200796307148721422278459988925219894416	2181.9638671875	6598.82421875	C9-R1	Isocortex	SSp,SSs	L2/3 IT CTX Glut	IT-ET Glut	Glut
9C_M_2749	C9-R2-266286225099707317034975420719360340230	1591.3175048828125	5813.11572265625	C9-R2	Isocortex	SSp,SSs	L2/3 IT CTX Glut	IT-ET Glut	Glut
9C_M_2787	C9-R1-143428340046201982519040578379289103258	1961.378173828125	6485.0966796875	C9-R1	Isocortex	SSp,SSs	L2/3 IT CTX Glut	IT-ET Glut	Glut
9C_M_2795	C9-R2-309947391367470536368254761246335985172	2055.529296875	6236.32763671875	C9-R2	Isocortex	SSp,SSs	L2/3 IT CTX Glut	IT-ET Glut	Glut
9C_M_2799	C9-R2-210246364125316594969929295895355039763	637.1535034179688	4693.37451171875	C9-R2	Isocortex	SSp,SSs	L4/5 IT CTX Glut	IT-ET Glut	Glut
9C_M_2825	C9-R1-257310699363893383849349618250097259	3582.83837890625	7026.53955078125	C9-R1	Isocortex	SSp,SSs	L2/3 IT CTX Glut	IT-ET Glut	Glut
9C_M_2842	C9-R1-308953800380940628038920730724341409416	2896.552490234375	6935.95166015625	C9-R1	Isocortex	SSp,SSs	L2/3 IT CTX Glut	IT-ET Glut	Glut
9C_M_2876	C9-R2-128293510059251024692548924573014914513	642.9166259765625	4135.5986328125	C9-R2	Isocortex	SSp,SSs	L2/3 IT CTX Glut	IT-ET Glut	Glut
9C_M_2968	C9-R2-298995891897748269119182401334235201885	2268.10009765625	6347.259765625	C9-R2	Isocortex	SSp,SSs	L2/3 IT CTX Glut	IT-ET Glut	Glut
9C_M_298	C9-R1-17698734479304266739515404514908952683	1553.58544921875	6177.57763671875	C9-R1	Isocortex	SSp,SSs	L2/3 IT CTX Glut	IT-ET Glut	Glut
9C_M_2990	C9-R1-147673693752758822408307621957689225552	1635.838134765625	6129.1572265625	C9-R1	Isocortex	SSp,SSs	L2/3 IT CTX Glut	IT-ET Glut	Glut
9C_M_3010	C9-R2-266286225099707317034975420719360340230	1591.3175048828125	5813.11572265625	C9-R2	Isocortex	SSp,SSs	L2/3 IT CTX Glut	IT-ET Glut	Glut
9C_M_31	C9-R2-177752314795557994106672905561010051355	1646.044921875	6008.0791015625	C9-R2	Isocortex	SSp,SSs	L2/3 IT CTX Glut	IT-ET Glut	Glut
9C_M_331	C9-R1-116261530102081774100500883612890575451	4783.3115234375	7205.68896484375	C9-R1	Isocortex	SSp,SSs	L2/3 IT CTX Glut	IT-ET Glut	Glut
9C_M_336	C9-R1-195428270867535811649310439263419833762	2020.1064453125	6416.04931640625	C9-R1	Isocortex	SSp,SSs	L2/3 IT CTX Glut	IT-ET Glut	Glut
9C_M_342	C9-R1-308953800380940628038920730724341409416	2896.552490234375	6935.95166015625	C9-R1	Isocortex	SSp,SSs	L2/3 IT CTX Glut	IT-ET Glut	Glut
9C_M_355	C9-R2-49118880676272632509524446743121410819	1444.2269287109375	5727.5908203125	C9-R2	Isocortex	SSp,SSs	L2/3 IT CTX Glut	IT-ET Glut	Glut
9C_M_367	C9-R2-52635826110120668461797375249369109057	1605.644287109375	5981.2705078125	C9-R2	Isocortex	SSp,SSs	L2/3 IT CTX Glut	IT-ET Glut	Glut
9C_M_388	C9-R1-213098399599324734269809826737969216478	1998.7958984375	6478.0263671875	C9-R1	Isocortex	SSp,SSs	L2/3 IT CTX Glut	IT-ET Glut	Glut
9C_M_391	C9-R2-103312412827374970981110217564915744351	2837.247802734375	6565.95947265625	C9-R2	Isocortex	SSp,SSs	L2/3 IT CTX Glut	IT-ET Glut	Glut
9C_M_422	C9-R2-255199956548090217487856389859605939090	2255.768798828125	6389.82958984375	C9-R2	Isocortex	SSp,SSs	L2/3 IT CTX Glut	IT-ET Glut	Glut
9C_M_443	C9-R2-151362048124835509450754305730856983367	1635.8177490234375	5787.130859375	C9-R2	Isocortex	SSp,SSs	L2/3 IT CTX Glut	IT-ET Glut	Glut
9C_M_451	C9-R1-308505655656738354618993735409025197940	2860.005126953125	6798.68359375	C9-R1	Isocortex	SSp,SSs	L2/3 IT CTX Glut	IT-ET Glut	Glut
9C_M_478	C9-R1-193723086617699943097084485777544620732	2198.447998046875	6611.54296875	C9-R1	Isocortex	SSp,SSs	L2/3 IT CTX Glut	IT-ET Glut	Glut
9C_M_483	C9-R2-119238423593755779610844170953343453740	1567.5892333984375	5826.09521484375	C9-R2	Isocortex	SSp,SSs	L2/3 IT CTX Glut	IT-ET Glut	Glut
9C_M_52	C9-R1-157525815121186811475560404974912096001	1173.809814453125	5748.62744140625	C9-R1	Isocortex	SSp,SSs	L2/3 IT CTX Glut	IT-ET Glut	Glut
9C_M_523	C9-R1-312952389959897857457170235483637876320	2368.810546875	6692.8330078125	C9-R1	Isocortex	SSp,SSs	L2/3 IT CTX Glut	IT-ET Glut	Glut
9C_M_529	C9-R2-150284820055281455910262137459433503605	2103.02099609375	6174.18408203125	C9-R2	Isocortex	SSp,SSs	L2/3 IT CTX Glut	IT-ET Glut	Glut
9C_M_53	C9-R1-140146508282512682233646890505279308	962.7217407226562	5413.8154296875	C9-R1	Isocortex	SSp,SSs	L2/3 IT CTX Glut	IT-ET Glut	Glut
9C_M_557	C9-R2-96301270818406242880309773678142760468	1385.498291015625	5697.4404296875	C9-R2	Isocortex	SSp,SSs	L2/3 IT CTX Glut	IT-ET Glut	Glut
9C_M_56	C9-R1-196675079368191856842201177570573196145	1421.5013427734375	6218.671875	C9-R1	Isocortex	SSp,SSs	L2/3 IT CTX Glut	IT-ET Glut	Glut
9C_M_587	C9-R2-100364907825219587737684424654816738721	2447.086181640625	6417.47705078125	C9-R2	Isocortex	SSp,SSs	L2/3 IT CTX Glut	IT-ET Glut	Glut
9C_M_63	C9-R1-159608382557503002137718550697093248086	981.7837524414062	5369.0498046875	C9-R1	Isocortex	SSp,SSs	L2/3 IT CTX Glut	IT-ET Glut	Glut
9C_M_674	C9-R1-9813245102919873676349089672754427152	1679.902099609375	6215.3408203125	C9-R1	Isocortex	SSp,SSs	L2/3 IT CTX Glut	IT-ET Glut	Glut
9C_M_731	C9-R1-94464398018297404975755750928993413304	1450.197998046875	5941.81689453125	C9-R1	Isocortex	SSp,SSs	L2/3 IT CTX Glut	IT-ET Glut	Glut
9C_M_735	C9-R1-1726119253689310409371457518239704932	2838.448486328125	6925.3134765625	C9-R1	Isocortex	SSp,SSs	L2/3 IT CTX Glut	IT-ET Glut	Glut
9C_M_74	C9-R1-173889141847968989640744929272810068602	1427.302001953125	5968.546875	C9-R1	Isocortex	SSp,SSs	L2/3 IT CTX Glut	IT-ET Glut	Glut
9C_M_742	C9-R1-202767349267751333679985218454180961173	1256.70849609375	5743.525390625	C9-R1	Isocortex	SSp,SSs	L2/3 IT CTX Glut	IT-ET Glut	Glut
9C_M_748	C9-R1-151306776675657165388507772945590502838	3333.60986328125	7079.93701171875	C9-R1	Isocortex	SSp,SSs	L2/3 IT CTX Glut	IT-ET Glut	Glut
9C_M_772	C9-R1-24215731376243064799976503048528495234	2158.530029296875	6694.14697265625	C9-R1	Isocortex	SSp,SSs	L2/3 IT CTX Glut	IT-ET Glut	Glut
9C_M_832	C9-R2-176756237508150352519796758426868512537	3419.91162109375	6761.9326171875	C9-R2	Isocortex	SSp,SSs	L2/3 IT CTX Glut	IT-ET Glut	Glut
9C_M_856	C9-R2-327773435733756646368769003035447073004	2519.668701171875	6404.84521484375	C9-R2	Isocortex	SSp,SSs	L2/3 IT CTX Glut	IT-ET Glut	Glut
9C_M_896	C9-R1-200796307148721422278459988925219894416	2181.9638671875	6598.82421875	C9-R1	Isocortex	SSp,SSs	L2/3 IT CTX Glut	IT-ET Glut	Glut
9C_M_903	C9-R1-68357050058971839722410289247030809750	2815.0771484375	6810.94140625	C9-R1	Isocortex	SSp,SSs	L2/3 IT CTX Glut	IT-ET Glut	Glut
9C_M_914	C9-R2-222578289556615386892945906003002405210	1970.615966796875	6125.75146484375	C9-R2	Isocortex	SSp,SSs	L2/3 IT CTX Glut	IT-ET Glut	Glut
9C_M_956	C9-R2-150821676364404082701989494851205479777	2187.332275390625	6253.91796875	C9-R2	Isocortex	SSp,SSs	L2/3 IT CTX Glut	IT-ET Glut	Glut
9C_M_977	C9-R2-87294064980701252443623895885104440605	1543.5089111328125	5949.91650390625	C9-R2	Isocortex	SSp,SSs	L2/3 IT CTX Glut	IT-ET Glut	Glut
9C_M_984	C9-R1-60320215280913164446062603165601575116	1140.599853515625	5813.75146484375	C9-R1	Isocortex	SSp,SSs	L2/3 IT CTX Glut	IT-ET Glut	Glut
9C_M_987	C9-R1-46971666699802500650844664846849122049	1143.0838623046875	5673.02734375	C9-R1	Isocortex	SSp,SSs	L2/3 IT CTX Glut	IT-ET Glut	Glut
9D_M_1014	C9-R2-275139117030845872611587991674955336965	2136.194580078125	6261.5703125	C9-R2	Isocortex	SSs,AUD	L2/3 IT CTX Glut	IT-ET Glut	Glut
9D_M_1051	C9-R1-14234743380352655283277100688730276633	1391.7344970703125	5952.08349609375	C9-R1	Isocortex	SSs,AUD	L4/5 IT CTX Glut	IT-ET Glut	Glut
9D_M_1059	C9-R2-128293510059251024692548924573014914513	642.9166259765625	4135.5986328125	C9-R2	Isocortex	SSs,AUD	L4/5 IT CTX Glut	IT-ET Glut	Glut
9D_M_1092	C9-R1-134573686849610692375425772520667489626	771.9257202148438	5159.77685546875	C9-R1	Isocortex	SSs,AUD	L2/3 IT CTX Glut	IT-ET Glut	Glut
9D_M_1146	C9-R1-261178389281334391320436550801452485655	3597.54150390625	7109.57568359375	C9-R1	Isocortex	SSs,AUD	L2/3 IT CTX Glut	IT-ET Glut	Glut
9D_M_1160	C9-R2-7490571704507938228107466603513986249	1215.1826171875	5284.75341796875	C9-R2	Isocortex	SSs,AUD	L4/5 IT CTX Glut	IT-ET Glut	Glut
9D_M_1209	C9-R1-12005273595051383506205941010478937526	559.344970703125	3583.51708984375	C9-R1	Isocortex	SSs,AUD	L2/3 IT CTX Glut	IT-ET Glut	Glut
9D_M_1266	C9-R1-94464398018297404975755750928993413304	1450.197998046875	5941.81689453125	C9-R1	Isocortex	SSs,AUD	L2/3 IT CTX Glut	IT-ET Glut	Glut
9D_M_1324	C9-R1-261178389281334391320436550801452485655	3597.54150390625	7109.57568359375	C9-R1	Isocortex	SSs,AUD	L2/3 IT CTX Glut	IT-ET Glut	Glut
9D_M_1363	C9-R1-313297179109099142049776309194900382446	1627.6279296875	6399.962890625	C9-R1	Isocortex	SSs,AUD	L2/3 IT CTX Glut	IT-ET Glut	Glut
9D_M_1408	C9-R1-9813245102919873676349089672754427152	1679.902099609375	6215.3408203125	C9-R1	Isocortex	SSs,AUD	L2/3 IT CTX Glut	IT-ET Glut	Glut
9D_M_1422	C9-R2-307780763845370459251796124867607932239	2861.594482421875	6589.6943359375	C9-R2	Isocortex	SSs,AUD	L2/3 IT CTX Glut	IT-ET Glut	Glut
9D_M_1512	C9-R1-272672284257630721970879444907239829057	2251.260009765625	6655.39111328125	C9-R1	Isocortex	SSs,AUD	L2/3 IT CTX Glut	IT-ET Glut	Glut
9D_M_1677	C9-R2-241597149280438389488623389539938219513	729.8114013671875	4529.59765625	C9-R2	Isocortex	SSs,AUD	L4/5 IT CTX Glut	IT-ET Glut	Glut
9D_M_1685	C9-R1-272672284257630721970879444907239829057	2251.260009765625	6655.39111328125	C9-R1	Isocortex	SSs,AUD	L2/3 IT CTX Glut	IT-ET Glut	Glut
9D_M_1826	C9-R1-130515759460250095778945949776418880931	2644.46728515625	6835.79541015625	C9-R1	Isocortex	SSs,AUD	L2/3 IT CTX Glut	IT-ET Glut	Glut
9D_M_1872	C9-R1-320827911649627220497512869411172674684	1411.3179931640625	5946.78515625	C9-R1	Isocortex	SSs,AUD	L2/3 IT CTX Glut	IT-ET Glut	Glut
9D_M_1989	C9-R1-90244299296913037194700154767863575838	1249.2283935546875	5875.4033203125	C9-R1	Isocortex	SSs,AUD	L2/3 IT CTX Glut	IT-ET Glut	Glut
9D_M_208	C9-R2-37672108499884150477879785837353081107	2152.916015625	6226.1357421875	C9-R2	Isocortex	SSs,AUD	L2/3 IT CTX Glut	IT-ET Glut	Glut
9D_M_2083	C9-R1-214919992995162905795909403446815607981	470.4523010253906	3750.201171875	C9-R1	Isocortex	SSs,AUD	L2/3 IT CTX Glut	IT-ET Glut	Glut
9D_M_2094	C9-R2-44952436913105880155086996268211886926	690.0457153320312	4041.317138671875	C9-R2	Isocortex	SSs,AUD	L4/5 IT CTX Glut	IT-ET Glut	Glut
9D_M_211	C9-R2-281675360364940472234332443408323505305	2876.75537109375	6558.75439453125	C9-R2	Isocortex	SSs,AUD	L2/3 IT CTX Glut	IT-ET Glut	Glut
9D_M_2153	C9-R1-91477924751872018635134339323431037404	530.392333984375	3611.529296875	C9-R1	Isocortex	SSs,AUD	L2/3 IT CTX Glut	IT-ET Glut	Glut
9D_M_2188	C9-R1-303934062520578430857079887122918426849	568.715087890625	4574.845703125	C9-R1	Isocortex	SSs,AUD	L4/5 IT CTX Glut	IT-ET Glut	Glut
9D_M_2236	C9-R2-327773435733756646368769003035447073004	2519.668701171875	6404.84521484375	C9-R2	Isocortex	SSs,AUD	L2/3 IT CTX Glut	IT-ET Glut	Glut
9D_M_2440	C9-R1-124897155774535624532259619467345732596	1602.5201416015625	6081.47509765625	C9-R1	Isocortex	SSs,AUD	L2/3 IT CTX Glut	IT-ET Glut	Glut
9D_M_2461	C9-R1-308505655656738354618993735409025197940	2860.005126953125	6798.68359375	C9-R1	Isocortex	SSs,AUD	L2/3 IT CTX Glut	IT-ET Glut	Glut
9D_M_2483	C9-R2-175919106596795030360249178202372208129	606.0192260742188	4353.09521484375	C9-R2	Isocortex	SSs,AUD	L2/3 IT CTX Glut	IT-ET Glut	Glut
9D_M_2595	C9-R1-257782034184737025343625835176304774615	2721.1474609375	6788.70751953125	C9-R1	Isocortex	SSs,AUD	L2/3 IT CTX Glut	IT-ET Glut	Glut
9D_M_2679	C9-R1-92081258537268261828911012683301900844	739.3474731445312	4986.4638671875	C9-R1	Isocortex	SSs,AUD	L2/3 IT CTX Glut	IT-ET Glut	Glut
9D_M_2686	C9-R2-198071603423347868871023180285458358214	833.1055908203125	4803.6728515625	C9-R2	Isocortex	SSs,AUD	L4/5 IT CTX Glut	IT-ET Glut	Glut
9D_M_269	C9-R1-126714130972766156524286319971006650931	1173.0538330078125	5721.1953125	C9-R1	Isocortex	SSs,AUD	L2/3 IT CTX Glut	IT-ET Glut	Glut
9D_M_272	C9-R2-150284820055281455910262137459433503605	2103.02099609375	6174.18408203125	C9-R2	Isocortex	SSs,AUD	L2/3 IT CTX Glut	IT-ET Glut	Glut
9D_M_2722	C9-R1-322484806965992131356999301703805664687	2015.08447265625	6427.38916015625	C9-R1	Isocortex	SSs,AUD	L4/5 IT CTX Glut	IT-ET Glut	Glut
9D_M_2808	C9-R2-334710132533300113294910620974627924919	1584.8858642578125	5912.4140625	C9-R2	Isocortex	SSs,AUD	L4/5 IT CTX Glut	IT-ET Glut	Glut
9D_M_2916	C9-R1-123613814380770824948996051995889844527	1249.9844970703125	5921.681640625	C9-R1	Isocortex	SSs,AUD	L2/3 IT CTX Glut	IT-ET Glut	Glut
9D_M_2971	C9-R1-311439854151368129868997950420230508821	547.0977783203125	4247.2451171875	C9-R1	Isocortex	SSs,AUD	L4/5 IT CTX Glut	IT-ET Glut	Glut
9D_M_331	C9-R1-272672284257630721970879444907239829057	2251.260009765625	6655.39111328125	C9-R1	Isocortex	SSs,AUD	L2/3 IT CTX Glut	IT-ET Glut	Glut
9D_M_332	C9-R1-68357050058971839722410289247030809750	2815.0771484375	6810.94140625	C9-R1	Isocortex	SSs,AUD	L2/3 IT CTX Glut	IT-ET Glut	Glut
9D_M_395	C9-R1-277416936483374754964954752923114577824	542.2723388671875	3653.487060546875	C9-R1	Isocortex	SSs,AUD	L4/5 IT CTX Glut	IT-ET Glut	Glut
9D_M_432	C9-R2-311299406071092813877771940611673651199	1542.5924072265625	5827.609375	C9-R2	Isocortex	SSs,AUD	L2/3 IT CTX Glut	IT-ET Glut	Glut
9D_M_443	C9-R1-138038459546662097758849186570141160895	2310.39013671875	6644.69921875	C9-R1	Isocortex	SSs,AUD	L2/3 IT CTX Glut	IT-ET Glut	Glut
9D_M_479	C9-R2-322110434952340640933594235756998575109	1749.8856201171875	6052.0009765625	C9-R2	Isocortex	SSs,AUD	L2/3 IT CTX Glut	IT-ET Glut	Glut
9D_M_525	C9-R2-44952436913105880155086996268211886926	690.0457153320312	4041.317138671875	C9-R2	Isocortex	SSs,AUD	L4/5 IT CTX Glut	IT-ET Glut	Glut
9D_M_560	C9-R1-126016984565920192922180485691618264302	489.83831787109375	3643.76708984375	C9-R1	Isocortex	SSs,AUD	L2/3 IT CTX Glut	IT-ET Glut	Glut
9D_M_588	C9-R2-255199956548090217487856389859605939090	2255.768798828125	6389.82958984375	C9-R2	Isocortex	SSs,AUD	L2/3 IT CTX Glut	IT-ET Glut	Glut
9D_M_690	C9-R2-241597149280438389488623389539938219513	729.8114013671875	4529.59765625	C9-R2	Isocortex	SSs,AUD	L4/5 IT CTX Glut	IT-ET Glut	Glut
9D_M_746	C9-R2-55225991729745447085216565917948101477	552.5237426757812	4203.18359375	C9-R2	Isocortex	SSs,AUD	L2/3 IT CTX Glut	IT-ET Glut	Glut
9D_M_749	C9-R2-334710132533300113294910620974627924919	1584.8858642578125	5912.4140625	C9-R2	Isocortex	SSs,AUD	L4/5 IT CTX Glut	IT-ET Glut	Glut
9D_M_803	C9-R2-236152409346446883829729267688248531355	724.656005859375	4639.99951171875	C9-R2	Isocortex	SSs,AUD	L2/3 IT CTX Glut	IT-ET Glut	Glut
9D_M_804	C9-R2-281675360364940472234332443408323505305	2876.75537109375	6558.75439453125	C9-R2	Isocortex	SSs,AUD	L2/3 IT CTX Glut	IT-ET Glut	Glut
9D_M_836	C9-R2-42925910747159884725947893899994433433	702.567626953125	4657.98291015625	C9-R2	Isocortex	SSs,AUD	L4/5 IT CTX Glut	IT-ET Glut	Glut
9D_M_916	C9-R2-198071603423347868871023180285458358214	833.1055908203125	4803.6728515625	C9-R2	Isocortex	SSs,AUD	L4/5 IT CTX Glut	IT-ET Glut	Glut
9D_M_968	C9-R2-180962960171013760354036896669286514627	1463.033935546875	5799.119140625	C9-R2	Isocortex	SSs,AUD	L2/3 IT CTX Glut	IT-ET Glut	Glut
9D_M_974	C9-R1-41394350378108286284102259543293525372	1547.537353515625	6201.3916015625	C9-R1	Isocortex	SSs,AUD	L2/3 IT CTX Glut	IT-ET Glut	Glut
9D_M_980	C9-R1-202767349267751333679985218454180961173	1256.70849609375	5743.525390625	C9-R1	Isocortex	SSs,AUD	L2/3 IT CTX Glut	IT-ET Glut	Glut
MIX_M_663	C9-R2-312684407182226341768417761241892956277	3835.306884765625	6801.1513671875	C9-R2	Isocortex	SSs,AUD	L4/5 IT CTX Glut	IT-ET Glut	Glut
MIX_M_974	C9-R1-289974549649704963242634944973256531802	587.11181640625	4872.09765625	C9-R1	Isocortex	SSs,AUD	L4/5 IT CTX Glut	IT-ET Glut	Glut
MIX_M_993	C9-R1-289220926985063453068715225702396022496	1063.4339599609375	5671.029296875	C9-R1	Isocortex	SSs,AUD	L2/3 IT CTX Glut	IT-ET Glut	Glut
MIX_M_995	C9-R1-202767349267751333679985218454180961173	1256.70849609375	5743.525390625	C9-R1	Isocortex	SSs,AUD	L2/3 IT CTX Glut	IT-ET Glut	Glut
MIX_M_1025	C9-R1-300402452150686300290359549933991521848	1835.5916748046875	6397.25830078125	C9-R1	Isocortex	SSs,AUD	L2/3 IT CTX Glut	IT-ET Glut	Glut
MIX_M_2486	C9-R2-130662800075556060492871483232266308778	791.5694580078125	4680.6396484375	C9-R2	Isocortex	SSs,AUD	L4/5 IT CTX Glut	IT-ET Glut	Glut
MIX_M_2518	C9-R1-95092557200711404009666160971067538387	410.9194641113281	4218.2392578125	C9-R1	Isocortex	SSs,AUD	L2/3 IT CTX Glut	IT-ET Glut	Glut
MIX_M_2519	C9-R2-255199956548090217487856389859605939090	2255.768798828125	6389.82958984375	C9-R2	Isocortex	SSs,AUD	L2/3 IT CTX Glut	IT-ET Glut	Glut
9F_M_11	C9-R1-150346214769002173412989796365681761833	519.508056640625	3939.469970703125	C9-R1	Isocortex	TEa,ECT,PERI	L2/3 IT CTX Glut	IT-ET Glut	Glut
9F_M_140	C9-R1-229820666544072838010630669934478841227	2340.1904296875	6676.9619140625	C9-R1	Isocortex	TEa,ECT,PERI	L2/3 IT CTX Glut	IT-ET Glut	Glut
9F_M_342	C9-R1-89277382344880678883662951827347365338	469.0342712402344	4143.1640625	C9-R1	Isocortex	TEa,ECT,PERI	L4/5 IT CTX Glut	IT-ET Glut	Glut
9F_M_1090	C9-R2-159998597497543378551782524290534088844	597.11279296875	3913.530517578125	C9-R2	Isocortex	TEa,ECT,PERI	L2/3 IT CTX Glut	IT-ET Glut	Glut
9F_M_1200	C9-R2-100515213920079877363752922865866025949	1445.5540771484375	5711.04541015625	C9-R2	Isocortex	TEa,ECT,PERI	L2/3 IT CTX Glut	IT-ET Glut	Glut
9F_M_1204	C9-R2-104874313049903625623873680154936384209	1469.146728515625	5735.2197265625	C9-R2	Isocortex	TEa,ECT,PERI	L2/3 IT CTX Glut	IT-ET Glut	Glut
9F_M_1741	C9-R1-235471774409655644662076886282525353106	477.9583129882813	3681.675048828125	C9-R1	Isocortex	TEa,ECT,PERI	L2/3 IT CTX Glut	IT-ET Glut	Glut
9F_M_1899	C9-R2-315702504267082666832965336756633534378	2743.265380859375	6605.755859375	C9-R2	Isocortex	TEa,ECT,PERI	L2/3 IT CTX Glut	IT-ET Glut	Glut
9F_M_2629	C9-R2-21018580459032109985804524766190074938	642.9481811523438	4452.7685546875	C9-R2	Isocortex	TEa,ECT,PERI	L2/3 IT CTX Glut	IT-ET Glut	Glut
9J_M_2280	C9-R2-136561188705907621815854842414869235987	1497.5731201171875	5764.6328125	C9-R2	HPF	DG	L2/3 IT CTX Glut	IT-ET Glut	Glut
10B_M_1144	C9-R1-263649931918308289571254800813429539793	842.4637451171875	5315.103515625	C9-R1	Isocortex	PTLp,VIS,SSp	L2/3 IT CTX Glut	IT-ET Glut	Glut
10B_M_1261	C9-R2-62687139437983553751924123041685834284	2447.74755859375	6451.03173828125	C9-R2	Isocortex	PTLp,VIS,SSp	L2/3 IT CTX Glut	IT-ET Glut	Glut
10B_M_1278	C9-R1-18681832648805722007842479789316479460	3577.33056640625	7086.15576171875	C9-R1	Isocortex	PTLp,VIS,SSp	L2/3 IT CTX Glut	IT-ET Glut	Glut
10B_M_1474	C9-R2-102976151065747663779265621338999060294	4565.45458984375	7023.46923828125	C9-R2	Isocortex	PTLp,VIS,SSp	L2/3 IT CTX Glut	IT-ET Glut	Glut
10B_M_2069	C9-R2-39239819132391071630738881371126651989	1992.7767333984373	6243.302734375	C9-R2	Isocortex	PTLp,VIS,SSp	L2/3 IT CTX Glut	IT-ET Glut	Glut
10B_M_2107	C9-R2-222772041831883748441909739852336512099	1755.1224365234375	6187.32763671875	C9-R2	Isocortex	PTLp,VIS,SSp	L2/3 IT CTX Glut	IT-ET Glut	Glut
10B_M_2171	C9-R2-241844756633216952662939016723277449468	1249.5931396484375	5337.75732421875	C9-R2	Isocortex	PTLp,VIS,SSp	L2/3 IT CTX Glut	IT-ET Glut	Glut
10B_M_2260	C9-R1-204825368667105808352236374166376754450	821.4037475585938	5367.916015625	C9-R1	Isocortex	PTLp,VIS,SSp	L2/3 IT CTX Glut	IT-ET Glut	Glut
10B_M_249	C9-R1-105012332340660034867424033198547413584	2606.111328125	6886.2412109375	C9-R1	Isocortex	PTLp,VIS,SSp	L2/3 IT CTX Glut	IT-ET Glut	Glut
10B_M_2609	C9-R1-305358011725199715337473377454070136462	1180.5145263671875	5910.45703125	C9-R1	Isocortex	PTLp,VIS,SSp	L2/3 IT CTX Glut	IT-ET Glut	Glut
10B_M_2771	C9-R1-244884595461698649241280492244973018636	415.1260681152344	3953.94189453125	C9-R1	Isocortex	PTLp,VIS,SSp	L2/3 IT CTX Glut	IT-ET Glut	Glut
10B_M_333	C9-R2-292857400431488903042861890488458451556	1333.0885009765625	5711.99658203125	C9-R2	Isocortex	PTLp,VIS,SSp	L2/3 IT CTX Glut	IT-ET Glut	Glut
10B_M_530	C9-R2-128565028319381449224824326455127914745	1848.327392578125	6323.33154296875	C9-R2	Isocortex	PTLp,VIS,SSp	L2/3 IT CTX Glut	IT-ET Glut	Glut
10B_M_660	C9-R1-195765514546295382549612078107683488413	2495.87255859375	6783.3369140625	C9-R1	Isocortex	PTLp,VIS,SSp	L2/3 IT CTX Glut	IT-ET Glut	Glut
10B_M_869	C9-R2-48156706843195788202645738467681166363	4186.92041015625	6985.4677734375	C9-R2	Isocortex	PTLp,VIS,SSp	L2/3 IT CTX Glut	IT-ET Glut	Glut
10C_M_0	C9-R1-32556524420363975597129862144338745907	421.1794738769531	4215.107421875	C9-R1	Isocortex	AUD	L2/3 IT CTX Glut	IT-ET Glut	Glut
10C_M_1	C9-R2-35314677118196656246691544855358497947	534.3764038085938	4325.45703125	C9-R2	Isocortex	AUD	L2/3 IT CTX Glut	IT-ET Glut	Glut
10C_M_1001	C9-R2-161980919564926118760599223002662455670	1315.596923828125	5726.119140625	C9-R2	Isocortex	AUD	L2/3 IT CTX Glut	IT-ET Glut	Glut
10C_M_1006	C9-R1-192135695386473702887608752768063269600	553.9190673828125	4556.2158203125	C9-R1	Isocortex	AUD	L2/3 IT CTX Glut	IT-ET Glut	Glut
10C_M_1012	C9-R1-41686548516627282709140653782177769514	3263.787841796875	6994.130859375	C9-R1	Isocortex	AUD	L2/3 IT CTX Glut	IT-ET Glut	Glut
10C_M_1015	C9-R1-161023959274094525428378733020063993465	432.3682861328125	4138.8447265625	C9-R1	Isocortex	AUD	L2/3 IT CTX Glut	IT-ET Glut	Glut
10C_M_1017	C9-R1-15844480035280184626631370604319729961	494.1809997558594	4793.08984375	C9-R1	Isocortex	AUD	L2/3 IT CTX Glut	IT-ET Glut	Glut
10C_M_1018	C9-R2-296270080777494951828672484667056865916	651.8478393554688	3566.498291015625	C9-R2	Isocortex	AUD	L2/3 IT CTX Glut	IT-ET Glut	Glut
10C_M_1024	C9-R1-155658647439264102847978606068865926433	933.3997802734376	5440.16796875	C9-R1	Isocortex	AUD	L2/3 IT CTX Glut	IT-ET Glut	Glut
10C_M_1064	C9-R1-155658647439264102847978606068865926433	933.3997802734376	5440.16796875	C9-R1	Isocortex	AUD	L2/3 IT CTX Glut	IT-ET Glut	Glut
10C_M_1082	C9-R1-115755202216420469351236447359338439866	467.9380493164063	3930.343994140625	C9-R1	Isocortex	AUD	L2/3 IT CTX Glut	IT-ET Glut	Glut
10C_M_1098	C9-R1-95092557200711404009666160971067538387	410.9194641113281	4218.2392578125	C9-R1	Isocortex	AUD	L2/3 IT CTX Glut	IT-ET Glut	Glut
10C_M_110	C9-R2-130662800075556060492871483232266308778	791.5694580078125	4680.6396484375	C9-R2	Isocortex	AUD	L2/3 IT CTX Glut	IT-ET Glut	Glut
10C_M_1106	C9-R2-136120574467763099066907758515283359932	4047.562744140625	6923.115234375	C9-R2	Isocortex	AUD	L2/3 IT CTX Glut	IT-ET Glut	Glut
10C_M_1120	C9-R1-286736622287580899900710044990795413210	1113.923828125	5823.525390625	C9-R1	Isocortex	AUD	L2/3 IT CTX Glut	IT-ET Glut	Glut
10C_M_1143	C9-R2-283780844307988450677863750501846043370	703.5553588867188	4697.47216796875	C9-R2	Isocortex	AUD	L2/3 IT CTX Glut	IT-ET Glut	Glut
10C_M_1161	C9-R2-215342265060151163132074133169858043653	1069.5078125	5303.8583984375	C9-R2	Isocortex	AUD	L2/3 IT CTX Glut	IT-ET Glut	Glut
10C_M_1178	C9-R1-17817762628094045003092615345809291909	535.6670532226562	4451.8876953125	C9-R1	Isocortex	AUD	L2/3 IT CTX Glut	IT-ET Glut	Glut
10C_M_1186	C9-R2-120116137413641106635608295182819673309	1253.6051025390625	5714.47509765625	C9-R2	Isocortex	AUD	L2/3 IT CTX Glut	IT-ET Glut	Glut
10C_M_1188	C9-R1-241732952562791980291296491225253450945	501.7226257324219	3339.93701171875	C9-R1	Isocortex	AUD	L2/3 IT CTX Glut	IT-ET Glut	Glut
10C_M_1201	C9-R1-169883049168676886750011914580604987108	417.5398864746094	3858.353271484375	C9-R1	Isocortex	AUD	L2/3 IT CTX Glut	IT-ET Glut	Glut
10C_M_1216	C9-R2-245864242430560682206855622670198176593	3887.171630859375	6848.46044921875	C9-R2	Isocortex	AUD	L2/3 IT CTX Glut	IT-ET Glut	Glut
10C_M_1222	C9-R2-72514758446916576491133032908667570069	4378.6845703125	7028.9599609375	C9-R2	Isocortex	AUD	L2/3 IT CTX Glut	IT-ET Glut	Glut
10C_M_1228	C9-R1-23117666390072009369526139143967370434	1323.548583984375	6122.35546875	C9-R1	Isocortex	AUD	L2/3 IT CTX Glut	IT-ET Glut	Glut
10C_M_1230	C9-R2-133900583446078836458117123438762246206	1101.094970703125	5322.80810546875	C9-R2	Isocortex	AUD	L2/3 IT CTX Glut	IT-ET Glut	Glut
10C_M_1237	C9-R1-198216276994729899527062743361765682020	431.46429443359375	3617.84716796875	C9-R1	Isocortex	AUD	L2/3 IT CTX Glut	IT-ET Glut	Glut
10C_M_1238	C9-R1-273422340610477390879393362207751136283	663.6016845703125	5087.8486328125	C9-R1	Isocortex	AUD	L2/3 IT CTX Glut	IT-ET Glut	Glut
10C_M_1252	C9-R1-128713282531640441455008036357022362284	3119.98388671875	7096.267578125	C9-R1	Isocortex	AUD	L2/3 IT CTX Glut	IT-ET Glut	Glut
10C_M_1255	C9-R1-94322400140047475592009256818315412484	3501.3740234375	7177.876953125	C9-R1	Isocortex	AUD	L2/3 IT CTX Glut	IT-ET Glut	Glut
10C_M_1266	C9-R2-313666390430890697440890508589452891763	2018.5308837890625	6133.26806640625	C9-R2	Isocortex	AUD	L2/3 IT CTX Glut	IT-ET Glut	Glut
10C_M_1296	C9-R2-23643064101206253752966159620906565136	572.1009521484375	3941.25244140625	C9-R2	Isocortex	AUD	L2/3 IT CTX Glut	IT-ET Glut	Glut
10C_M_1298	C9-R1-13104270819540540698327674657017862138	889.0117797851562	5391.4599609375	C9-R1	Isocortex	AUD	L2/3 IT CTX Glut	IT-ET Glut	Glut
10C_M_130	C9-R1-47943618979626330958327260162466161131	2317.587158203125	4018.409423828125	C9-R1	Isocortex	AUD	L2/3 IT CTX Glut	IT-ET Glut	Glut
10C_M_1304	C9-R1-269688725510139209200630477572905982295	1156.3138427734375	5848.9052734375	C9-R1	Isocortex	AUD	L2/3 IT CTX Glut	IT-ET Glut	Glut
10C_M_131	C9-R1-281886647903625129545462724735759014713	1395.41943359375	6226.82568359375	C9-R1	Isocortex	AUD	L2/3 IT CTX Glut	IT-ET Glut	Glut
10C_M_1311	C9-R2-204078733122189183895257775388849992320	902.2158813476562	5182.53271484375	C9-R2	Isocortex	AUD	L2/3 IT CTX Glut	IT-ET Glut	Glut
10C_M_132	C9-R1-155658647439264102847978606068865926433	933.3997802734376	5440.16796875	C9-R1	Isocortex	AUD	L2/3 IT CTX Glut	IT-ET Glut	Glut
10C_M_1321	C9-R1-62616906632803638470569840357198206363	422.5089416503906	3589.67333984375	C9-R1	Isocortex	AUD	L2/3 IT CTX Glut	IT-ET Glut	Glut
10C_M_1324	C9-R2-54248448616400102921717821257548279812	733.298583984375	4613.9970703125	C9-R2	Isocortex	AUD	L2/3 IT CTX Glut	IT-ET Glut	Glut
10C_M_1326	C9-R2-110379072752164089237835799262795279980	534.04443359375	4283.1064453125	C9-R2	Isocortex	AUD	L2/3 IT CTX Glut	IT-ET Glut	Glut
10C_M_1329	C9-R1-39708446149148155148215955963182682727	711.2135009765625	4988.5703125	C9-R1	Isocortex	AUD	L2/3 IT CTX Glut	IT-ET Glut	Glut
10C_M_1334	C9-R1-289974549649704963242634944973256531802	587.11181640625	4872.09765625	C9-R1	Isocortex	AUD	L4/5 IT CTX Glut	IT-ET Glut	Glut
10C_M_1340	C9-R2-89497485457361894006859857823932431353	519.0248413085938	3956.7880859375	C9-R2	Isocortex	AUD	L2/3 IT CTX Glut	IT-ET Glut	Glut
10C_M_1345	C9-R1-209249346497472790189248988087696014407	2200.446044921875	6557.05712890625	C9-R1	Isocortex	AUD	L2/3 IT CTX Glut	IT-ET Glut	Glut
10C_M_1346	C9-R2-264485018691483472724184944097371419474	539.2186889648438	4336.38134765625	C9-R2	Isocortex	AUD	L2/3 IT CTX Glut	IT-ET Glut	Glut
10C_M_1362	C9-R1-146319218215145601138455997231129956813	816.0577392578125	5381.7939453125	C9-R1	Isocortex	AUD	L2/3 IT CTX Glut	IT-ET Glut	Glut
10C_M_1364	C9-R1-13901163414568237609804435281110574732	809.9557495117188	5265.0458984375	C9-R1	Isocortex	AUD	L2/3 IT CTX Glut	IT-ET Glut	Glut
10C_M_1370	C9-R2-325896971310165633344303173250576194076	629.91845703125	4561.81591796875	C9-R2	Isocortex	AUD	L2/3 IT CTX Glut	IT-ET Glut	Glut
10C_M_1372	C9-R1-32556524420363975597129862144338745907	421.1794738769531	4215.107421875	C9-R1	Isocortex	AUD	L2/3 IT CTX Glut	IT-ET Glut	Glut
10C_M_1375	C9-R1-289974549649704963242634944973256531802	587.11181640625	4872.09765625	C9-R1	Isocortex	AUD	L2/3 IT CTX Glut	IT-ET Glut	Glut
10C_M_138	C9-R1-332944583176932210814931791089685232123	719.1072387695312	5250.28515625	C9-R1	Isocortex	AUD	L2/3 IT CTX Glut	IT-ET Glut	Glut
10C_M_1383	C9-R1-75869312238103427480957945633343176524	548.6637573242188	5004.12744140625	C9-R1	Isocortex	AUD	L2/3 IT CTX Glut	IT-ET Glut	Glut
10C_M_1386	C9-R1-78356185529364333135511033507759096978	515.404052734375	3944.3837890625	C9-R1	Isocortex	AUD	L2/3 IT CTX Glut	IT-ET Glut	Glut
10C_M_1405	C9-R1-332291616550759822213860268200451778400	765.8712768554688	5365.46728515625	C9-R1	Isocortex	AUD	L2/3 IT CTX Glut	IT-ET Glut	Glut
10C_M_1406	C9-R1-301433760368353579386057036330047256458	584.5673217773438	3107.18408203125	C9-R1	Isocortex	AUD	L2/3 IT CTX Glut	IT-ET Glut	Glut
10C_M_1424	C9-R1-12143386304849272922857775020534789409	536.301025390625	4618.18408203125	C9-R1	Isocortex	AUD	L2/3 IT CTX Glut	IT-ET Glut	Glut
10C_M_1431	C9-R1-329593731405867167024797685310321198701	1078.8238525390625	5706.45361328125	C9-R1	Isocortex	AUD	L2/3 IT CTX Glut	IT-ET Glut	Glut
10C_M_1458	C9-R1-255669931712109254366527415230935614037	589.43701171875	4769.27587890625	C9-R1	Isocortex	AUD	L2/3 IT CTX Glut	IT-ET Glut	Glut
10C_M_1466	C9-R1-94201790062509451868338778147718401223	752.18115234375	2666.0859375	C9-R1	Isocortex	AUD	L2/3 IT CTX Glut	IT-ET Glut	Glut
10C_M_1469	C9-R2-336374992866541705846921944343433941442	1765.0098876953125	6116.73876953125	C9-R2	Isocortex	AUD	L2/3 IT CTX Glut	IT-ET Glut	Glut
10C_M_1470	C9-R2-111016210256298001742204614837930361439	2295.2646484375	6460.93798828125	C9-R2	Isocortex	AUD	L2/3 IT CTX Glut	IT-ET Glut	Glut
10C_M_1471	C9-R1-163480801497244079503166758413439739205	573.885009765625	4717.921875	C9-R1	Isocortex	AUD	L2/3 IT CTX Glut	IT-ET Glut	Glut
10C_M_1488	C9-R2-117864818083173074143844016835475100177	583.09326171875	4308.96923828125	C9-R2	Isocortex	AUD	L2/3 IT CTX Glut	IT-ET Glut	Glut
10C_M_149	C9-R1-90172542504549610274548225360056936887	1020.5946044921876	5516.228515625	C9-R1	Isocortex	AUD	L2/3 IT CTX Glut	IT-ET Glut	Glut
10C_M_1490	C9-R1-198216276994729899527062743361765682020	431.46429443359375	3617.84716796875	C9-R1	Isocortex	AUD	L2/3 IT CTX Glut	IT-ET Glut	Glut
10C_M_1493	C9-R1-179287710389623156682218156946486981828	557.6278076171875	4905.19921875	C9-R1	Isocortex	AUD	L2/3 IT CTX Glut	IT-ET Glut	Glut
10C_M_1501	C9-R2-99745035307016510329297315352579650233	586.2889404296875	4456.59521484375	C9-R2	Isocortex	AUD	L2/3 IT CTX Glut	IT-ET Glut	Glut
10C_M_1504	C9-R2-222928263116545081245153505760358522186	665.1063842773438	3425.192626953125	C9-R2	Isocortex	AUD	L2/3 IT CTX Glut	IT-ET Glut	Glut
10C_M_1506	C9-R1-39859097085895045452424311341341695911	1460.1654052734375	6096.73974609375	C9-R1	Isocortex	AUD	L2/3 IT CTX Glut	IT-ET Glut	Glut
10C_M_1507	C9-R1-205799362513735440160448149726741729385	544.8470458984375	4442.7080078125	C9-R1	Isocortex	AUD	L2/3 IT CTX Glut	IT-ET Glut	Glut
10C_M_1515	C9-R2-236970085682893475853281336097995316847	1007.2200317382812	5256.576171875	C9-R2	Isocortex	AUD	L2/3 IT CTX Glut	IT-ET Glut	Glut
10C_M_1522	C9-R1-299712172406417781464700559686701903725	2453.59033203125	6705.5224609375	C9-R1	Isocortex	AUD	L2/3 IT CTX Glut	IT-ET Glut	Glut
10C_M_1526	C9-R1-204825368667105808352236374166376754450	821.4037475585938	5367.916015625	C9-R1	Isocortex	AUD	L2/3 IT CTX Glut	IT-ET Glut	Glut
10C_M_1528	C9-R1-192820466532080928135178354523122143781	2388.034423828125	6790.6806640625	C9-R1	Isocortex	AUD	L2/3 IT CTX Glut	IT-ET Glut	Glut
10C_M_1530	C9-R1-296280887527299516983666032593644809675	461.6502990722656	3624.65087890625	C9-R1	Isocortex	AUD	L2/3 IT CTX Glut	IT-ET Glut	Glut
10C_M_1562	C9-R1-206217890060977472231048638752054553428	507.1917419433594	4296.115234375	C9-R1	Isocortex	AUD	L2/3 IT CTX Glut	IT-ET Glut	Glut
10C_M_1567	C9-R2-222928263116545081245153505760358522186	665.1063842773438	3425.192626953125	C9-R2	Isocortex	AUD	L2/3 IT CTX Glut	IT-ET Glut	Glut
10C_M_1569	C9-R1-35582249039641794753205188379582319234	673.79150390625	4966.8623046875	C9-R1	Isocortex	AUD	L2/3 IT CTX Glut	IT-ET Glut	Glut
10C_M_1584	C9-R2-236514982841260034030312907434643314128	745.1161499023438	3825.32470703125	C9-R2	Isocortex	AUD	L2/3 IT CTX Glut	IT-ET Glut	Glut
10C_M_1590	C9-R1-246040174537891913048350901134039621521	627.9465942382812	2879.89404296875	C9-R1	Isocortex	AUD	L2/3 IT CTX Glut	IT-ET Glut	Glut
10C_M_1592	C9-R2-30446184568856508975919972239474185559	711.904296875	4790.416015625	C9-R2	Isocortex	AUD	L2/3 IT CTX Glut	IT-ET Glut	Glut
10C_M_1593	C9-R1-55063177386334593525868100347755918630	498.5323181152344	3809.708984375	C9-R1	Isocortex	AUD	L2/3 IT CTX Glut	IT-ET Glut	Glut
10C_M_1594	C9-R1-271239633417719947337061698415892165102	429.8162231445313	3607.55029296875	C9-R1	Isocortex	AUD	L2/3 IT CTX Glut	IT-ET Glut	Glut
10C_M_1608	C9-R1-169089540741000902549462890313472039698	439.1150207519531	4464.2001953125	C9-R1	Isocortex	AUD	L2/3 IT CTX Glut	IT-ET Glut	Glut
10C_M_1609	C9-R1-21475381329876757426124292446625300551	533.4746704101562	3225.72705078125	C9-R1	Isocortex	AUD	L2/3 IT CTX Glut	IT-ET Glut	Glut
10C_M_162	C9-R1-160634860785955841623266724403770353036	514.03466796875	3212.44287109375	C9-R1	Isocortex	AUD	L2/3 IT CTX Glut	IT-ET Glut	Glut
10C_M_1620	C9-R1-250029645110002819749547960821022261861	730.3651733398438	2723.10986328125	C9-R1	Isocortex	AUD	L2/3 IT CTX Glut	IT-ET Glut	Glut
10C_M_1623	C9-R1-44847159211255224071140370047262269528	743.0292358398438	5302.7734375	C9-R1	Isocortex	AUD	L2/3 IT CTX Glut	IT-ET Glut	Glut
10C_M_1633	C9-R2-198946230861150208415552416717875998780	520.336181640625	4097.7666015625	C9-R2	Isocortex	AUD	L2/3 IT CTX Glut	IT-ET Glut	Glut
10C_M_164	C9-R1-188355681597879811136078641021668425748	691.8815307617188	4833.26611328125	C9-R1	Isocortex	AUD	L2/3 IT CTX Glut	IT-ET Glut	Glut
10C_M_165	C9-R1-234898220381133756388855269754368434176	703.5617065429688	5186.02099609375	C9-R1	Isocortex	AUD	L2/3 IT CTX Glut	IT-ET Glut	Glut
10C_M_1656	C9-R1-9098936750457030014570173583819060456	1596.3101806640625	6266.47900390625	C9-R1	Isocortex	AUD	L2/3 IT CTX Glut	IT-ET Glut	Glut
10C_M_1657	C9-R1-205799112427704840469457794300436885178	1626.172119140625	6202.43505859375	C9-R1	Isocortex	AUD	L2/3 IT CTX Glut	IT-ET Glut	Glut
10C_M_1661	C9-R2-182146101378861162654119719856988680268	1922.2481689453125	6278.51708984375	C9-R2	Isocortex	AUD	L2/3 IT CTX Glut	IT-ET Glut	Glut
10C_M_1669	C9-R2-258602237177234639424908887343762093119	781.5810546875	5019.16552734375	C9-R2	Isocortex	AUD	L2/3 IT CTX Glut	IT-ET Glut	Glut
10C_M_1677	C9-R2-273207349375958375656541183776315723660	688.4942016601562	4842.328125	C9-R2	Isocortex	AUD	L2/3 IT CTX Glut	IT-ET Glut	Glut
10C_M_1681	C9-R2-236514982841260034030312907434643314128	745.1161499023438	3825.32470703125	C9-R2	Isocortex	AUD	L2/3 IT CTX Glut	IT-ET Glut	Glut
10C_M_1685	C9-R2-331778321070080481819048961692349974352	2013.3428955078125	6188.861328125	C9-R2	Isocortex	AUD	L2/3 IT CTX Glut	IT-ET Glut	Glut
10C_M_1700	C9-R1-250979207420651966564396654725683786929	3253.635986328125	7020.1591796875	C9-R1	Isocortex	AUD	L2/3 IT CTX Glut	IT-ET Glut	Glut
10C_M_1707	C9-R1-146667665052392441935649417123723195750	409.251953125	3817.642578125	C9-R1	Isocortex	AUD	L2/3 IT CTX Glut	IT-ET Glut	Glut
10C_M_1710	C9-R1-332291616550759822213860268200451778400	765.8712768554688	5365.46728515625	C9-R1	Isocortex	AUD	L2/3 IT CTX Glut	IT-ET Glut	Glut
10C_M_1713	C9-R1-31106077149048017286439888017561681701	475.90631103515625	3665.799072265625	C9-R1	Isocortex	AUD	L2/3 IT CTX Glut	IT-ET Glut	Glut
10C_M_172	C9-R1-160634860785955841623266724403770353036	514.03466796875	3212.44287109375	C9-R1	Isocortex	AUD	L2/3 IT CTX Glut	IT-ET Glut	Glut
10C_M_1730	C9-R2-188025432423943245709781556083246403536	1145.025146484375	5664.02001953125	C9-R2	Isocortex	AUD	L2/3 IT CTX Glut	IT-ET Glut	Glut
10C_M_1745	C9-R1-106160363578591324219120839827887743376	454.8463134765625	3684.321044921875	C9-R1	Isocortex	AUD	L2/3 IT CTX Glut	IT-ET Glut	Glut
10C_M_1746	C9-R1-21997957118337072332991477313528274274	852.0757446289062	5282.001953125	C9-R1	Isocortex	AUD	L2/3 IT CTX Glut	IT-ET Glut	Glut
10C_M_1753	C9-R2-18403744724699264635382906287680619361	659.6353149414062	3644.85693359375	C9-R2	Isocortex	AUD	L2/3 IT CTX Glut	IT-ET Glut	Glut
10C_M_1755	C9-R1-173268230880944684905088608465518351652	632.9361572265625	4827.154296875	C9-R1	Isocortex	AUD	L2/3 IT CTX Glut	IT-ET Glut	Glut
10C_M_1758	C9-R1-285559806493680032238399668122288281580	585.2326049804688	2813.9443359375	C9-R1	Isocortex	AUD	L2/3 IT CTX Glut	IT-ET Glut	Glut
10C_M_1765	C9-R2-258676046832790432190409414052854964646	857.5986328125	5008.31689453125	C9-R2	Isocortex	AUD	L2/3 IT CTX Glut	IT-ET Glut	Glut
10C_M_1781	C9-R1-39708446149148155148215955963182682727	711.2135009765625	4988.5703125	C9-R1	Isocortex	AUD	L2/3 IT CTX Glut	IT-ET Glut	Glut
10C_M_1783	C9-R1-188355681597879811136078641021668425748	691.8815307617188	4833.26611328125	C9-R1	Isocortex	AUD	L2/3 IT CTX Glut	IT-ET Glut	Glut
10C_M_1789	C9-R1-338902485381816289446631616061081702112	2953.79248046875	7025.15966796875	C9-R1	Isocortex	AUD	L2/3 IT CTX Glut	IT-ET Glut	Glut
10C_M_1797	C9-R2-282012624353288783359063806174120919045	1999.2890625	6062.64990234375	C9-R2	Isocortex	AUD	L2/3 IT CTX Glut	IT-ET Glut	Glut
10C_M_1801	C9-R1-286378212848818779687086635742077944392	861.5084228515625	5510.37744140625	C9-R1	Isocortex	AUD	L2/3 IT CTX Glut	IT-ET Glut	Glut
10C_M_1805	C9-R2-324711771616668046443556699485826806136	514.7117309570312	4231.6640625	C9-R2	Isocortex	AUD	L2/3 IT CTX Glut	IT-ET Glut	Glut
10C_M_1821	C9-R1-160634860785955841623266724403770353036	514.03466796875	3212.44287109375	C9-R1	Isocortex	AUD	L2/3 IT CTX Glut	IT-ET Glut	Glut
10C_M_1824	C9-R1-287673217846016211839541118735446010876	407.9030151367188	4495.1416015625	C9-R1	Isocortex	AUD	L2/3 IT CTX Glut	IT-ET Glut	Glut
10C_M_1843	C9-R2-54585920350364467935345143518920324092	1335.5927734375	5858.99560546875	C9-R2	Isocortex	AUD	L2/3 IT CTX Glut	IT-ET Glut	Glut
10C_M_1849	C9-R1-2594922513216737555578547495745414462	1373.117431640625	6070.0634765625	C9-R1	Isocortex	AUD	L2/3 IT CTX Glut	IT-ET Glut	Glut
10C_M_1850	C9-R1-21177321962076704765298880650057117628	438.8320617675781	4002.218017578125	C9-R1	Isocortex	AUD	L2/3 IT CTX Glut	IT-ET Glut	Glut
10C_M_1851	C9-R1-155658647439264102847978606068865926433	933.3997802734376	5440.16796875	C9-R1	Isocortex	AUD	L2/3 IT CTX Glut	IT-ET Glut	Glut
10C_M_1853	C9-R2-133900583446078836458117123438762246206	1101.094970703125	5322.80810546875	C9-R2	Isocortex	AUD	L2/3 IT CTX Glut	IT-ET Glut	Glut
10C_M_1860	C9-R1-216605956865077202966048957582938075487	534.1809692382812	3597.611328125	C9-R1	Isocortex	AUD	L2/3 IT CTX Glut	IT-ET Glut	Glut
10C_M_1871	C9-R2-100515213920079877363752922865866025949	1445.5540771484375	5711.04541015625	C9-R2	Isocortex	AUD	L2/3 IT CTX Glut	IT-ET Glut	Glut
10C_M_1879	C9-R2-215342265060151163132074133169858043653	1069.5078125	5303.8583984375	C9-R2	Isocortex	AUD	L2/3 IT CTX Glut	IT-ET Glut	Glut
10C_M_1882	C9-R1-113822700801886235938709226884373688290	946.0897827148438	5307.0576171875	C9-R1	Isocortex	AUD	L2/3 IT CTX Glut	IT-ET Glut	Glut
10C_M_1884	C9-R1-238329527025158860763448640036129750301	1250.2283935546875	5718.36181640625	C9-R1	Isocortex	AUD	L2/3 IT CTX Glut	IT-ET Glut	Glut
10C_M_1885	C9-R1-155658647439264102847978606068865926433	933.3997802734376	5440.16796875	C9-R1	Isocortex	AUD	L2/3 IT CTX Glut	IT-ET Glut	Glut
10C_M_1888	C9-R1-139576916330575653937485480263578510634	545.4928588867188	5066.68359375	C9-R1	Isocortex	AUD	L2/3 IT CTX Glut	IT-ET Glut	Glut
10C_M_1898	C9-R1-98492099699238905393519474556865764572	461.9062805175781	4133.17431640625	C9-R1	Isocortex	AUD	L2/3 IT CTX Glut	IT-ET Glut	Glut
10C_M_1899	C9-R2-54248448616400102921717821257548279812	733.298583984375	4613.9970703125	C9-R2	Isocortex	AUD	L2/3 IT CTX Glut	IT-ET Glut	Glut
10C_M_1900	C9-R1-58175408419811547671554420902864121349	435.9549560546875	3579.68310546875	C9-R1	Isocortex	AUD	L2/3 IT CTX Glut	IT-ET Glut	Glut
10C_M_1907	C9-R2-203009740938599633760596230361036329957	1609.6138916015625	5934.81396484375	C9-R2	Isocortex	AUD	L2/3 IT CTX Glut	IT-ET Glut	Glut
10C_M_1909	C9-R2-110379072752164089237835799262795279980	534.04443359375	4283.1064453125	C9-R2	Isocortex	AUD	L2/3 IT CTX Glut	IT-ET Glut	Glut
10C_M_1911	C9-R2-275582858589350444773791702011361417910	606.9071655273438	4668.68603515625	C9-R2	Isocortex	AUD	L2/3 IT CTX Glut	IT-ET Glut	Glut
10C_M_1914	C9-R1-253330267995048966488839179424220249242	3451.348388671875	7067.7958984375	C9-R1	Isocortex	AUD	L2/3 IT CTX Glut	IT-ET Glut	Glut
10C_M_1919	C9-R1-281886647903625129545462724735759014713	1395.41943359375	6226.82568359375	C9-R1	Isocortex	AUD	L2/3 IT CTX Glut	IT-ET Glut	Glut
10C_M_1925	C9-R1-155658647439264102847978606068865926433	933.3997802734376	5440.16796875	C9-R1	Isocortex	AUD	L2/3 IT CTX Glut	IT-ET Glut	Glut
10C_M_1935	C9-R1-90244299296913037194700154767863575838	1249.2283935546875	5875.4033203125	C9-R1	Isocortex	AUD	L2/3 IT CTX Glut	IT-ET Glut	Glut
10C_M_1936	C9-R1-340235572658900244170307519076502903245	2168.5244140625	6674.748046875	C9-R1	Isocortex	AUD	L2/3 IT CTX Glut	IT-ET Glut	Glut
10C_M_1941	C9-R1-193244136079481688218400844741046884009	1362.4825439453125	6193.63525390625	C9-R1	Isocortex	AUD	L2/3 IT CTX Glut	IT-ET Glut	Glut
10C_M_1959	C9-R2-42925910747159884725947893899994433433	702.567626953125	4657.98291015625	C9-R2	Isocortex	AUD	L2/3 IT CTX Glut	IT-ET Glut	Glut
10C_M_1960	C9-R2-213173541486537416258511059166699121682	866.5322265625	4922.20068359375	C9-R2	Isocortex	AUD	L2/3 IT CTX Glut	IT-ET Glut	Glut
10C_M_1962	C9-R1-336801011335904016996778492677140945775	526.99462890625	3342.85302734375	C9-R1	Isocortex	AUD	L2/3 IT CTX Glut	IT-ET Glut	Glut
10C_M_1975	C9-R1-250029645110002819749547960821022261861	730.3651733398438	2723.10986328125	C9-R1	Isocortex	AUD	L2/3 IT CTX Glut	IT-ET Glut	Glut
10C_M_1985	C9-R1-325367069309510500190542254241604184459	1071.2098388671875	5696.94970703125	C9-R1	Isocortex	AUD	L2/3 IT CTX Glut	IT-ET Glut	Glut
10C_M_1986	C9-R1-302536164557348674165407674050149266742	2770.62451171875	7069.33154296875	C9-R1	Isocortex	AUD	L2/3 IT CTX Glut	IT-ET Glut	Glut
10C_M_1993	C9-R1-99567087240147878413842411048437047247	923.4637451171876	5363.919921875	C9-R1	Isocortex	AUD	L2/3 IT CTX Glut	IT-ET Glut	Glut
10C_M_2003	C9-R1-199138924211932490192320726356619832521	1074.23388671875	5730.37548828125	C9-R1	Isocortex	AUD	L2/3 IT CTX Glut	IT-ET Glut	Glut
10C_M_2013	C9-R2-230887164821266769639677288841758809155	705.58251953125	4586.4638671875	C9-R2	Isocortex	AUD	L2/3 IT CTX Glut	IT-ET Glut	Glut
10C_M_2046	C9-R2-186583185566729217848099213519215658929	677.3370971679688	4713.01708984375	C9-R2	Isocortex	AUD	L2/3 IT CTX Glut	IT-ET Glut	Glut
10C_M_205	C9-R1-204825368667105808352236374166376754450	821.4037475585938	5367.916015625	C9-R1	Isocortex	AUD	L2/3 IT CTX Glut	IT-ET Glut	Glut
10C_M_2066	C9-R1-161023959274094525428378733020063993465	432.3682861328125	4138.8447265625	C9-R1	Isocortex	AUD	L2/3 IT CTX Glut	IT-ET Glut	Glut
10C_M_2068	C9-R2-120464799249528276571467118659262761671	1128.3917236328125	5237.037109375	C9-R2	Isocortex	AUD	L2/3 IT CTX Glut	IT-ET Glut	Glut
10C_M_2070	C9-R1-258668837774310928290136707860112208642	1012.6739501953124	5702.1875	C9-R1	Isocortex	AUD	L2/3 IT CTX Glut	IT-ET Glut	Glut
10C_M_2074	C9-R2-137465604268419414490116771771586659607	1768.662109375	6237.4189453125	C9-R2	Isocortex	AUD	L2/3 IT CTX Glut	IT-ET Glut	Glut
10C_M_2076	C9-R2-198071603423347868871023180285458358214	833.1055908203125	4803.6728515625	C9-R2	Isocortex	AUD	L2/3 IT CTX Glut	IT-ET Glut	Glut
10C_M_2078	C9-R1-323716439440589982438928617827994524468	421.5099487304688	3716.878662109375	C9-R1	Isocortex	AUD	L2/3 IT CTX Glut	IT-ET Glut	Glut
10C_M_2082	C9-R1-295792158041704710512160915346706940374	1053.2105712890625	5435.876953125	C9-R1	Isocortex	AUD	L2/3 IT CTX Glut	IT-ET Glut	Glut
10C_M_2084	C9-R1-250305566842126833252883394249522769994	449.7703247070313	3651.59716796875	C9-R1	Isocortex	AUD	L2/3 IT CTX Glut	IT-ET Glut	Glut
10C_M_209	C9-R1-338016227080674091562286852585063255245	991.9205932617188	5517.36279296875	C9-R1	Isocortex	AUD	L2/3 IT CTX Glut	IT-ET Glut	Glut
10C_M_2090	C9-R2-231482424751715671734029576032264515943	1627.31103515625	6012.013671875	C9-R2	Isocortex	AUD	L2/3 IT CTX Glut	IT-ET Glut	Glut
10C_M_2097	C9-R1-270613956125822849383847663245752998633	586.9605712890625	2697.8447265625	C9-R1	Isocortex	AUD	L2/3 IT CTX Glut	IT-ET Glut	Glut
10C_M_2099	C9-R1-234866175869622293499441866932679530233	395.6158752441406	3975.42529296875	C9-R1	Isocortex	AUD	L2/3 IT CTX Glut	IT-ET Glut	Glut
10C_M_2101	C9-R2-170295073107598909745265676600395498537	578.0516357421875	3925.8515625	C9-R2	Isocortex	AUD	L2/3 IT CTX Glut	IT-ET Glut	Glut
10C_M_2104	C9-R2-204078733122189183895257775388849992320	902.2158813476562	5182.53271484375	C9-R2	Isocortex	AUD	L2/3 IT CTX Glut	IT-ET Glut	Glut
10C_M_2106	C9-R2-230337187016660183373933238719968335662	710.0936889648438	4907.6591796875	C9-R2	Isocortex	AUD	L2/3 IT CTX Glut	IT-ET Glut	Glut
10C_M_2107	C9-R1-169089540741000902549462890313472039698	439.1150207519531	4464.2001953125	C9-R1	Isocortex	AUD	L2/3 IT CTX Glut	IT-ET Glut	Glut
10C_M_2110	C9-R1-146844032383120539003520757891400838366	364.3714904785156	4058.507568359375	C9-R1	Isocortex	AUD	L2/3 IT CTX Glut	IT-ET Glut	Glut
10C_M_2115	C9-R1-285559806493680032238399668122288281580	585.2326049804688	2813.9443359375	C9-R1	Isocortex	AUD	L2/3 IT CTX Glut	IT-ET Glut	Glut
10C_M_2133	C9-R2-56440101908201356764969367871010242529	1104.49609375	5304.7646484375	C9-R2	Isocortex	AUD	L2/3 IT CTX Glut	IT-ET Glut	Glut
10C_M_2137	C9-R1-43267647357177249994839149604158977127	418.0722961425781	3682.9169921875	C9-R1	Isocortex	AUD	L2/3 IT CTX Glut	IT-ET Glut	Glut
10C_M_2148	C9-R1-52564086351159429423927960627023392585	486.4449462890625	3594.3173828125	C9-R1	Isocortex	AUD	L2/3 IT CTX Glut	IT-ET Glut	Glut
10C_M_2156	C9-R1-246040174537891913048350901134039621521	627.9465942382812	2879.89404296875	C9-R1	Isocortex	AUD	L2/3 IT CTX Glut	IT-ET Glut	Glut
10C_M_2157	C9-R1-213915842025718216494463314719784045318	1213.616455078125	5784.24169921875	C9-R1	Isocortex	AUD	L2/3 IT CTX Glut	IT-ET Glut	Glut
10C_M_2162	C9-R1-119366170726268770797998491540480756542	418.6360473632813	3994.60400390625	C9-R1	Isocortex	AUD	L2/3 IT CTX Glut	IT-ET Glut	Glut
10C_M_2168	C9-R1-95092557200711404009666160971067538387	410.9194641113281	4218.2392578125	C9-R1	Isocortex	AUD	L2/3 IT CTX Glut	IT-ET Glut	Glut
10C_M_2171	C9-R1-13901163414568237609804435281110574732	809.9557495117188	5265.0458984375	C9-R1	Isocortex	AUD	L2/3 IT CTX Glut	IT-ET Glut	Glut
10C_M_2177	C9-R2-289154537670303623355610732480482518591	669.5147094726562	4631.74609375	C9-R2	Isocortex	AUD	L2/3 IT CTX Glut	IT-ET Glut	Glut
10C_M_2178	C9-R1-316260793960752678883143774082403551170	670.1422119140625	4812.46630859375	C9-R1	Isocortex	AUD	L2/3 IT CTX Glut	IT-ET Glut	Glut
10C_M_2211	C9-R1-241732952562791980291296491225253450945	501.7226257324219	3339.93701171875	C9-R1	Isocortex	AUD	L2/3 IT CTX Glut	IT-ET Glut	Glut
10C_M_2233	C9-R2-170840784737185795872459063224681778576	1364.474609375	5835.6416015625	C9-R2	Isocortex	AUD	L2/3 IT CTX Glut	IT-ET Glut	Glut
10C_M_2234	C9-R1-126525799583440910683575932658632024213	558.5457763671875	4211.1728515625	C9-R1	Isocortex	AUD	L2/3 IT CTX Glut	IT-ET Glut	Glut
10C_M_2236	C9-R1-214919992995162905795909403446815607981	470.4523010253906	3750.201171875	C9-R1	Isocortex	AUD	L2/3 IT CTX Glut	IT-ET Glut	Glut
10C_M_2238	C9-R1-31106077149048017286439888017561681701	475.90631103515625	3665.799072265625	C9-R1	Isocortex	AUD	L2/3 IT CTX Glut	IT-ET Glut	Glut
10C_M_2240	C9-R2-215342265060151163132074133169858043653	1069.5078125	5303.8583984375	C9-R2	Isocortex	AUD	L2/3 IT CTX Glut	IT-ET Glut	Glut
10C_M_2241	C9-R2-12921063868391962539862146489516698249	1441.7049560546875	5922.99853515625	C9-R2	Isocortex	AUD	L2/3 IT CTX Glut	IT-ET Glut	Glut
10C_M_2252	C9-R1-263649931918308289571254800813429539793	842.4637451171875	5315.103515625	C9-R1	Isocortex	AUD	L2/3 IT CTX Glut	IT-ET Glut	Glut
10C_M_2253	C9-R2-72514758446916576491133032908667570069	4378.6845703125	7028.9599609375	C9-R2	Isocortex	AUD	L2/3 IT CTX Glut	IT-ET Glut	Glut
10C_M_2258	C9-R1-169883049168676886750011914580604987108	417.5398864746094	3858.353271484375	C9-R1	Isocortex	AUD	L2/3 IT CTX Glut	IT-ET Glut	Glut
10C_M_2259	C9-R1-159608382557503002137718550697093248086	981.7837524414062	5369.0498046875	C9-R1	Isocortex	AUD	L2/3 IT CTX Glut	IT-ET Glut	Glut
10C_M_2261	C9-R1-146667665052392441935649417123723195750	409.251953125	3817.642578125	C9-R1	Isocortex	AUD	L2/3 IT CTX Glut	IT-ET Glut	Glut
10C_M_2273	C9-R1-220394401877786140010264104634064456693	482.9263000488281	3705.218994140625	C9-R1	Isocortex	AUD	L2/3 IT CTX Glut	IT-ET Glut	Glut
10C_M_2281	C9-R1-126525799583440910683575932658632024213	558.5457763671875	4211.1728515625	C9-R1	Isocortex	AUD	L2/3 IT CTX Glut	IT-ET Glut	Glut
10C_M_2282	C9-R1-239861199162396942895957718346497147905	644.3236694335938	5128.0791015625	C9-R1	Isocortex	AUD	L2/3 IT CTX Glut	IT-ET Glut	Glut
10C_M_2283	C9-R1-98492099699238905393519474556865764572	461.9062805175781	4133.17431640625	C9-R1	Isocortex	AUD	L2/3 IT CTX Glut	IT-ET Glut	Glut
10C_M_2284	C9-R2-305903706417697148392213041522568471408	3551.010009765625	6793.38330078125	C9-R2	Isocortex	AUD	L2/3 IT CTX Glut	IT-ET Glut	Glut
10C_M_2285	C9-R2-325896971310165633344303173250576194076	629.91845703125	4561.81591796875	C9-R2	Isocortex	AUD	L2/3 IT CTX Glut	IT-ET Glut	Glut
10C_M_2292	C9-R1-112259998731931554280278886573349892061	2433.7724609375	6836.6884765625	C9-R1	Isocortex	AUD	L2/3 IT CTX Glut	IT-ET Glut	Glut
10C_M_2293	C9-R2-82804687686815587382776949542256508126	602.677978515625	4439.525390625	C9-R2	Isocortex	AUD	L2/3 IT CTX Glut	IT-ET Glut	Glut
10C_M_2295	C9-R1-155658647439264102847978606068865926433	933.3997802734376	5440.16796875	C9-R1	Isocortex	AUD	L2/3 IT CTX Glut	IT-ET Glut	Glut
10C_M_2315	C9-R1-118459881709583260168628900293941055287	1160.8585205078125	5893.6630859375	C9-R1	Isocortex	AUD	L2/3 IT CTX Glut	IT-ET Glut	Glut
10C_M_2316	C9-R1-123826589159780457224551319244705123873	1151.7325439453125	5984.0048828125	C9-R1	Isocortex	AUD	L2/3 IT CTX Glut	IT-ET Glut	Glut
10C_M_2318	C9-R1-112259998731931554280278886573349892061	2433.7724609375	6836.6884765625	C9-R1	Isocortex	AUD	L2/3 IT CTX Glut	IT-ET Glut	Glut
10C_M_2322	C9-R1-155658647439264102847978606068865926433	933.3997802734376	5440.16796875	C9-R1	Isocortex	AUD	L2/3 IT CTX Glut	IT-ET Glut	Glut
10C_M_2325	C9-R1-188355681597879811136078641021668425748	691.8815307617188	4833.26611328125	C9-R1	Isocortex	AUD	L2/3 IT CTX Glut	IT-ET Glut	Glut
10C_M_2336	C9-R1-87889122751621185272607566998327328186	422.616943359375	3620.8310546875	C9-R1	Isocortex	AUD	L2/3 IT CTX Glut	IT-ET Glut	Glut
10C_M_234	C9-R1-257880916230250076437803054959389710695	431.0182800292969	4147.1064453125	C9-R1	Isocortex	AUD	L2/3 IT CTX Glut	IT-ET Glut	Glut
10C_M_2340	C9-R1-97830669522809420657513428182906634702	728.1856689453125	5097.298828125	C9-R1	Isocortex	AUD	L2/3 IT CTX Glut	IT-ET Glut	Glut
10C_M_2345	C9-R1-329593731405867167024797685310321198701	1078.8238525390625	5706.45361328125	C9-R1	Isocortex	AUD	L2/3 IT CTX Glut	IT-ET Glut	Glut
10C_M_2358	C9-R2-171825682377586846269634647358539793211	988.7295532226562	5218.67919921875	C9-R2	Isocortex	AUD	L2/3 IT CTX Glut	IT-ET Glut	Glut
10C_M_2359	C9-R1-86073810707759982831474324061865491123	417.9103088378906	3693.5009765625	C9-R1	Isocortex	AUD	L2/3 IT CTX Glut	IT-ET Glut	Glut
10C_M_236	C9-R1-63343945971704356701422539203675400538	2916.31640625	6933.95361328125	C9-R1	Isocortex	AUD	L2/3 IT CTX Glut	IT-ET Glut	Glut
10C_M_2362	C9-R2-330900663937075056954621105130307334576	1155.959716796875	5474.3408203125	C9-R2	Isocortex	AUD	L2/3 IT CTX Glut	IT-ET Glut	Glut
10C_M_2367	C9-R1-5311928713273109981238100274138362843	840.519775390625	5367.861328125	C9-R1	Isocortex	AUD	L2/3 IT CTX Glut	IT-ET Glut	Glut
10C_M_2373	C9-R1-297904702572824273128754746967625467061	745.999267578125	5274.85546875	C9-R1	Isocortex	AUD	L2/3 IT CTX Glut	IT-ET Glut	Glut
10C_M_2377	C9-R1-102261876131749386148335434073942733642	1514.597412109375	6260.68359375	C9-R1	Isocortex	AUD	L2/3 IT CTX Glut	IT-ET Glut	Glut
10C_M_2383	C9-R1-83444034048360154689901697239391581474	3748.095703125	7103.59765625	C9-R1	Isocortex	AUD	L2/3 IT CTX Glut	IT-ET Glut	Glut
10C_M_2388	C9-R1-192135695386473702887608752768063269600	553.9190673828125	4556.2158203125	C9-R1	Isocortex	AUD	L2/3 IT CTX Glut	IT-ET Glut	Glut
10C_M_2407	C9-R2-278469486741587125213091029454544585226	2204.522216796875	6371.93408203125	C9-R2	Isocortex	AUD	L2/3 IT CTX Glut	IT-ET Glut	Glut
10C_M_2408	C9-R2-82804687686815587382776949542256508126	602.677978515625	4439.525390625	C9-R2	Isocortex	AUD	L2/3 IT CTX Glut	IT-ET Glut	Glut
10C_M_2411	C9-R2-275139117030845872611587991674955336965	2136.194580078125	6261.5703125	C9-R2	Isocortex	AUD	L2/3 IT CTX Glut	IT-ET Glut	Glut
10C_M_2412	C9-R1-50816960129598765537768153909955702737	1310.048583984375	6091.46728515625	C9-R1	Isocortex	AUD	L2/3 IT CTX Glut	IT-ET Glut	Glut
10C_M_2417	C9-R1-154173428728975234501148424984483473085	2828.67431640625	6937.35546875	C9-R1	Isocortex	AUD	L2/3 IT CTX Glut	IT-ET Glut	Glut
10C_M_2431	C9-R1-179459725396742153830124381941078863602	529.3663330078125	3665.366943359375	C9-R1	Isocortex	AUD	L2/3 IT CTX Glut	IT-ET Glut	Glut
10C_M_2435	C9-R1-285559806493680032238399668122288281580	585.2326049804688	2813.9443359375	C9-R1	Isocortex	AUD	L2/3 IT CTX Glut	IT-ET Glut	Glut
10C_M_2442	C9-R1-165707698043060958141715406637363815976	416.6380615234375	3906.9619140625	C9-R1	Isocortex	AUD	L2/3 IT CTX Glut	IT-ET Glut	Glut
10C_M_2462	C9-R1-34900714045266138624433503737338887330	421.7734680175781	4074.923583984375	C9-R1	Isocortex	AUD	L2/3 IT CTX Glut	IT-ET Glut	Glut
10C_M_2466	C9-R2-28059675238699301875251913901336395526	713.0169067382812	4667.447265625	C9-R2	Isocortex	AUD	L2/3 IT CTX Glut	IT-ET Glut	Glut
10C_M_2468	C9-R1-115755202216420469351236447359338439866	467.9380493164063	3930.343994140625	C9-R1	Isocortex	AUD	L2/3 IT CTX Glut	IT-ET Glut	Glut
10C_M_2489	C9-R2-236085946136135077726228095359156198884	687.5653686523438	4753.99267578125	C9-R2	Isocortex	AUD	L2/3 IT CTX Glut	IT-ET Glut	Glut
10C_M_2490	C9-R1-273422340610477390879393362207751136283	663.6016845703125	5087.8486328125	C9-R1	Isocortex	AUD	L2/3 IT CTX Glut	IT-ET Glut	Glut
10C_M_2507	C9-R2-186583185566729217848099213519215658929	677.3370971679688	4713.01708984375	C9-R2	Isocortex	AUD	L2/3 IT CTX Glut	IT-ET Glut	Glut
10C_M_2509	C9-R1-117683936388264620395727072157316003823	513.6760864257812	3965.119873046875	C9-R1	Isocortex	AUD	L2/3 IT CTX Glut	IT-ET Glut	Glut
10C_M_2516	C9-R2-38446143068605289476507895349530642603	613.2435302734375	3802.295654296875	C9-R2	Isocortex	AUD	L2/3 IT CTX Glut	IT-ET Glut	Glut
10C_M_2518	C9-R1-169883049168676886750011914580604987108	417.5398864746094	3858.353271484375	C9-R1	Isocortex	AUD	L2/3 IT CTX Glut	IT-ET Glut	Glut
10C_M_2522	C9-R2-308297311047538624787189222857869693537	557.45263671875	4380.9951171875	C9-R2	Isocortex	AUD	L2/3 IT CTX Glut	IT-ET Glut	Glut
10C_M_2525	C9-R1-182870671420202163777627510687905239243	3529.54052734375	7033.01953125	C9-R1	Isocortex	AUD	L2/3 IT CTX Glut	IT-ET Glut	Glut
10C_M_2526	C9-R2-282984746445947779118159614175574398911	616.5392456054688	4398.54248046875	C9-R2	Isocortex	AUD	L2/3 IT CTX Glut	IT-ET Glut	Glut
10C_M_2535	C9-R1-334369032291734830464620479244462472399	545.2466430664062	3351.3310546875	C9-R1	Isocortex	AUD	L2/3 IT CTX Glut	IT-ET Glut	Glut
10C_M_2536	C9-R2-21772504801222908684137724606216200824	548.7587280273438	3882.222412109375	C9-R2	Isocortex	AUD	L2/3 IT CTX Glut	IT-ET Glut	Glut
10C_M_2537	C9-R1-1611246609913586486565183244508499400	2582.38037109375	6893.3349609375	C9-R1	Isocortex	AUD	L2/3 IT CTX Glut	IT-ET Glut	Glut
10C_M_2539	C9-R1-55063177386334593525868100347755918630	498.5323181152344	3809.708984375	C9-R1	Isocortex	AUD	L2/3 IT CTX Glut	IT-ET Glut	Glut
10C_M_2547	C9-R2-53523251030156484833026688541169566798	487.2713623046875	3009.486083984375	C9-R2	Isocortex	AUD	L2/3 IT CTX Glut	IT-ET Glut	Glut
10C_M_2550	C9-R1-332291616550759822213860268200451778400	765.8712768554688	5365.46728515625	C9-R1	Isocortex	AUD	L2/3 IT CTX Glut	IT-ET Glut	Glut
10C_M_2577	C9-R2-42448951978261387885995119308095949703	1350.77734375	5657.060546875	C9-R2	Isocortex	AUD	L2/3 IT CTX Glut	IT-ET Glut	Glut
10C_M_2579	C9-R1-115755202216420469351236447359338439866	467.9380493164063	3930.343994140625	C9-R1	Isocortex	AUD	L2/3 IT CTX Glut	IT-ET Glut	Glut
10C_M_2581	C9-R1-14025159181280463715972485355170748457	855.1461791992188	5241.455078125	C9-R1	Isocortex	AUD	L2/3 IT CTX Glut	IT-ET Glut	Glut
10C_M_2584	C9-R1-46971666699802500650844664846849122049	1143.0838623046875	5673.02734375	C9-R1	Isocortex	AUD	L2/3 IT CTX Glut	IT-ET Glut	Glut
10C_M_2599	C9-R1-44541807325900490447096748163953925131	441.7610168457031	4422.998046875	C9-R1	Isocortex	AUD	L2/3 IT CTX Glut	IT-ET Glut	Glut
10C_M_2612	C9-R1-305309621192015608338611061219256747298	3169.285888671875	7010.24560546875	C9-R1	Isocortex	AUD	L2/3 IT CTX Glut	IT-ET Glut	Glut
10C_M_2617	C9-R1-240089744901606850868687073601116320676	567.185791015625	4899.5830078125	C9-R1	Isocortex	AUD	L2/3 IT CTX Glut	IT-ET Glut	Glut
10C_M_2632	C9-R1-32556524420363975597129862144338745907	421.1794738769531	4215.107421875	C9-R1	Isocortex	AUD	L2/3 IT CTX Glut	IT-ET Glut	Glut
10C_M_2643	C9-R1-59859635816121159760300249104508503033	1206.89892578125	1692.9267578125	C9-R1	Isocortex	AUD	L2/3 IT CTX Glut	IT-ET Glut	Glut
10C_M_2649	C9-R1-119366170726268770797998491540480756542	418.6360473632813	3994.60400390625	C9-R1	Isocortex	AUD	L2/3 IT CTX Glut	IT-ET Glut	Glut
10C_M_2652	C9-R1-289974549649704963242634944973256531802	587.11181640625	4872.09765625	C9-R1	Isocortex	AUD	L2/3 IT CTX Glut	IT-ET Glut	Glut
10C_M_2657	C9-R1-36087330746364234661835225967657249379	383.4939575195313	3679.99658203125	C9-R1	Isocortex	AUD	L2/3 IT CTX Glut	IT-ET Glut	Glut
10C_M_2668	C9-R2-235620559477378782064311314757861326182	695.1680908203125	3795.132568359375	C9-R2	Isocortex	AUD	L2/3 IT CTX Glut	IT-ET Glut	Glut
10C_M_2670	C9-R1-333743579651461722150620096162645899940	518.2617797851562	4237.0390625	C9-R1	Isocortex	AUD	L2/3 IT CTX Glut	IT-ET Glut	Glut
10C_M_2673	C9-R1-146844032383120539003520757891400838366	364.3714904785156	4058.507568359375	C9-R1	Isocortex	AUD	L2/3 IT CTX Glut	IT-ET Glut	Glut
10C_M_2674	C9-R2-333659005864018723806863801781184336065	539.0736083984375	4440.75830078125	C9-R2	Isocortex	AUD	L2/3 IT CTX Glut	IT-ET Glut	Glut
10C_M_2675	C9-R2-147970336754761373948673976135365652408	1228.879150390625	5432.53076171875	C9-R2	Isocortex	AUD	L2/3 IT CTX Glut	IT-ET Glut	Glut
10C_M_2679	C9-R1-305829938275129557004658630128343588604	2632.193359375	6978.41943359375	C9-R1	Isocortex	AUD	L2/3 IT CTX Glut	IT-ET Glut	Glut
10C_M_2682	C9-R1-104501144653595000993926467665232184551	3942.734375	7266.7373046875	C9-R1	Isocortex	AUD	L2/3 IT CTX Glut	IT-ET Glut	Glut
10C_M_2683	C9-R1-24613257737353057880310281843549510153	655.6162109375	2551.53564453125	C9-R1	Isocortex	AUD	L2/3 IT CTX Glut	IT-ET Glut	Glut
10C_M_2693	C9-R1-112259998731931554280278886573349892061	2433.7724609375	6836.6884765625	C9-R1	Isocortex	AUD	L2/3 IT CTX Glut	IT-ET Glut	Glut
10C_M_2699	C9-R2-241844756633216952662939016723277449468	1249.5931396484375	5337.75732421875	C9-R2	Isocortex	AUD	L2/3 IT CTX Glut	IT-ET Glut	Glut
10C_M_270	C9-R1-166159250050284792644852962457215409026	546.7197875976562	4956.607421875	C9-R1	Isocortex	AUD	L2/3 IT CTX Glut	IT-ET Glut	Glut
10C_M_2701	C9-R1-204825368667105808352236374166376754450	821.4037475585938	5367.916015625	C9-R1	Isocortex	AUD	L2/3 IT CTX Glut	IT-ET Glut	Glut
10C_M_2702	C9-R1-96590633799360636017668458126625088406	642.5611572265625	2714.84814453125	C9-R1	Isocortex	AUD	L2/3 IT CTX Glut	IT-ET Glut	Glut
10C_M_2707	C9-R1-50816960129598765537768153909955702737	1310.048583984375	6091.46728515625	C9-R1	Isocortex	AUD	L2/3 IT CTX Glut	IT-ET Glut	Glut
10C_M_271	C9-R2-308297311047538624787189222857869693537	557.45263671875	4380.9951171875	C9-R2	Isocortex	AUD	L2/3 IT CTX Glut	IT-ET Glut	Glut
10C_M_2716	C9-R1-250029645110002819749547960821022261861	730.3651733398438	2723.10986328125	C9-R1	Isocortex	AUD	L2/3 IT CTX Glut	IT-ET Glut	Glut
10C_M_272	C9-R2-117864818083173074143844016835475100177	583.09326171875	4308.96923828125	C9-R2	Isocortex	AUD	L2/3 IT CTX Glut	IT-ET Glut	Glut
10C_M_2726	C9-R1-199138924211932490192320726356619832521	1074.23388671875	5730.37548828125	C9-R1	Isocortex	AUD	L2/3 IT CTX Glut	IT-ET Glut	Glut
10C_M_2729	C9-R1-146667665052392441935649417123723195750	409.251953125	3817.642578125	C9-R1	Isocortex	AUD	L2/3 IT CTX Glut	IT-ET Glut	Glut
10C_M_2730	C9-R1-126655915809985245900923320238149131031	818.2717895507812	5245.60546875	C9-R1	Isocortex	AUD	L2/3 IT CTX Glut	IT-ET Glut	Glut
10C_M_2735	C9-R1-159206756216684043616490340852544793459	632.9146118164062	2788.9423828125	C9-R1	Isocortex	AUD	L2/3 IT CTX Glut	IT-ET Glut	Glut
10C_M_2744	C9-R1-332291616550759822213860268200451778400	765.8712768554688	5365.46728515625	C9-R1	Isocortex	AUD	L2/3 IT CTX Glut	IT-ET Glut	Glut
10C_M_2751	C9-R2-258676046832790432190409414052854964646	857.5986328125	5008.31689453125	C9-R2	Isocortex	AUD	L2/3 IT CTX Glut	IT-ET Glut	Glut
10C_M_2754	C9-R1-173268230880944684905088608465518351652	632.9361572265625	4827.154296875	C9-R1	Isocortex	AUD	L2/3 IT CTX Glut	IT-ET Glut	Glut
10C_M_2755	C9-R1-190364177094828478203070073900720195173	453.4963073730469	3751.38916015625	C9-R1	Isocortex	AUD	L2/3 IT CTX Glut	IT-ET Glut	Glut
10C_M_2768	C9-R1-17817762628094045003092615345809291909	535.6670532226562	4451.8876953125	C9-R1	Isocortex	AUD	L2/3 IT CTX Glut	IT-ET Glut	Glut
10C_M_2771	C9-R2-296270080777494951828672484667056865916	651.8478393554688	3566.498291015625	C9-R2	Isocortex	AUD	L2/3 IT CTX Glut	IT-ET Glut	Glut
10C_M_2790	C9-R1-332215279890657115818935146432165822351	531.7423095703125	3659.53515625	C9-R1	Isocortex	AUD	L2/3 IT CTX Glut	IT-ET Glut	Glut
10C_M_2794	C9-R2-82804687686815587382776949542256508126	602.677978515625	4439.525390625	C9-R2	Isocortex	AUD	L2/3 IT CTX Glut	IT-ET Glut	Glut
10C_M_2795	C9-R1-155658647439264102847978606068865926433	933.3997802734376	5440.16796875	C9-R1	Isocortex	AUD	L2/3 IT CTX Glut	IT-ET Glut	Glut
10C_M_2803	C9-R1-177544932980177301449731346780136754546	3054.0498046875	6954.40966796875	C9-R1	Isocortex	AUD	L2/3 IT CTX Glut	IT-ET Glut	Glut
10C_M_281	C9-R2-196943372281064938061868145685064658987	548.560546875	3806.846435546875	C9-R2	Isocortex	AUD	L2/3 IT CTX Glut	IT-ET Glut	Glut
10C_M_2810	C9-R2-277091302412559615886667534726879044271	982.9004516601562	5174.0185546875	C9-R2	Isocortex	AUD	L2/3 IT CTX Glut	IT-ET Glut	Glut
10C_M_2813	C9-R1-208018215661843207501669152283263173594	777.0557250976562	5233.7568359375	C9-R1	Isocortex	AUD	L2/3 IT CTX Glut	IT-ET Glut	Glut
10C_M_2815	C9-R1-96590633799360636017668458126625088406	642.5611572265625	2714.84814453125	C9-R1	Isocortex	AUD	L2/3 IT CTX Glut	IT-ET Glut	Glut
10C_M_2819	C9-R1-257880916230250076437803054959389710695	431.0182800292969	4147.1064453125	C9-R1	Isocortex	AUD	L2/3 IT CTX Glut	IT-ET Glut	Glut
10C_M_2820	C9-R1-159206756216684043616490340852544793459	632.9146118164062	2788.9423828125	C9-R1	Isocortex	AUD	L2/3 IT CTX Glut	IT-ET Glut	Glut
10C_M_2821	C9-R1-164044807244516200434312468522900534978	511.330322265625	3646.84521484375	C9-R1	Isocortex	AUD	L2/3 IT CTX Glut	IT-ET Glut	Glut
10C_M_2822	C9-R1-200623427519557224299481305185162180835	471.806640625	3356.73095703125	C9-R1	Isocortex	AUD	L2/3 IT CTX Glut	IT-ET Glut	Glut
10C_M_2826	C9-R2-20778328287340592928412052083268049584	1028.9368896484375	5245.052734375	C9-R2	Isocortex	AUD	L2/3 IT CTX Glut	IT-ET Glut	Glut
10C_M_2827	C9-R2-240837690360688000824175855996284051532	2063.483642578125	6278.6884765625	C9-R2	Isocortex	AUD	L2/3 IT CTX Glut	IT-ET Glut	Glut
10C_M_2833	C9-R1-161023959274094525428378733020063993465	432.3682861328125	4138.8447265625	C9-R1	Isocortex	AUD	L2/3 IT CTX Glut	IT-ET Glut	Glut
10C_M_2839	C9-R1-202853416123621276487639038406878336517	908.9744262695312	5488.18359375	C9-R1	Isocortex	AUD	L2/3 IT CTX Glut	IT-ET Glut	Glut
10C_M_2842	C9-R1-179459725396742153830124381941078863602	529.3663330078125	3665.366943359375	C9-R1	Isocortex	AUD	L2/3 IT CTX Glut	IT-ET Glut	Glut
10C_M_2848	C9-R1-87889122751621185272607566998327328186	422.616943359375	3620.8310546875	C9-R1	Isocortex	AUD	L2/3 IT CTX Glut	IT-ET Glut	Glut
10C_M_2849	C9-R2-28059675238699301875251913901336395526	713.0169067382812	4667.447265625	C9-R2	Isocortex	AUD	L2/3 IT CTX Glut	IT-ET Glut	Glut
10C_M_2855	C9-R1-296280887527299516983666032593644809675	461.6502990722656	3624.65087890625	C9-R1	Isocortex	AUD	L2/3 IT CTX Glut	IT-ET Glut	Glut
10C_M_2862	C9-R1-198216276994729899527062743361765682020	431.46429443359375	3617.84716796875	C9-R1	Isocortex	AUD	L2/3 IT CTX Glut	IT-ET Glut	Glut
10C_M_2867	C9-R1-44847159211255224071140370047262269528	743.0292358398438	5302.7734375	C9-R1	Isocortex	AUD	L2/3 IT CTX Glut	IT-ET Glut	Glut
10C_M_2870	C9-R1-204825368667105808352236374166376754450	821.4037475585938	5367.916015625	C9-R1	Isocortex	AUD	L2/3 IT CTX Glut	IT-ET Glut	Glut
10C_M_2873	C9-R2-30446184568856508975919972239474185559	711.904296875	4790.416015625	C9-R2	Isocortex	AUD	L2/3 IT CTX Glut	IT-ET Glut	Glut
10C_M_2885	C9-R1-155658647439264102847978606068865926433	933.3997802734376	5440.16796875	C9-R1	Isocortex	AUD	L2/3 IT CTX Glut	IT-ET Glut	Glut
10C_M_289	C9-R2-296270080777494951828672484667056865916	651.8478393554688	3566.498291015625	C9-R2	Isocortex	AUD	L2/3 IT CTX Glut	IT-ET Glut	Glut
10C_M_2892	C9-R2-149919998808531529068854715285530961490	650.501953125	4721.22607421875	C9-R2	Isocortex	AUD	L2/3 IT CTX Glut	IT-ET Glut	Glut
10C_M_2896	C9-R1-290287934000212044434499610264258969985	3379.79833984375	7111.8056640625	C9-R1	Isocortex	AUD	L2/3 IT CTX Glut	IT-ET Glut	Glut
10C_M_2913	C9-R1-161023959274094525428378733020063993465	432.3682861328125	4138.8447265625	C9-R1	Isocortex	AUD	L2/3 IT CTX Glut	IT-ET Glut	Glut
10C_M_2919	C9-R2-289154537670303623355610732480482518591	669.5147094726562	4631.74609375	C9-R2	Isocortex	AUD	L2/3 IT CTX Glut	IT-ET Glut	Glut
10C_M_2920	C9-R1-336028487020009189495978534720088849234	1549.3734130859375	6195.3974609375	C9-R1	Isocortex	AUD	L2/3 IT CTX Glut	IT-ET Glut	Glut
10C_M_2922	C9-R1-323716439440589982438928617827994524468	421.5099487304688	3716.878662109375	C9-R1	Isocortex	AUD	L2/3 IT CTX Glut	IT-ET Glut	Glut
10C_M_2925	C9-R1-200623427519557224299481305185162180835	471.806640625	3356.73095703125	C9-R1	Isocortex	AUD	L2/3 IT CTX Glut	IT-ET Glut	Glut
10C_M_2935	C9-R1-286378212848818779687086635742077944392	861.5084228515625	5510.37744140625	C9-R1	Isocortex	AUD	L2/3 IT CTX Glut	IT-ET Glut	Glut
10C_M_2937	C9-R1-206217890060977472231048638752054553428	507.1917419433594	4296.115234375	C9-R1	Isocortex	AUD	L2/3 IT CTX Glut	IT-ET Glut	Glut
10C_M_2943	C9-R2-135725878930664696511118893865410010895	965.8485107421876	5169.9697265625	C9-R2	Isocortex	AUD	L2/3 IT CTX Glut	IT-ET Glut	Glut
10C_M_2951	C9-R2-324262244790132092049215448398695923716	1314.181884765625	1360.4998779296875	C9-R2	Isocortex	AUD	L2/3 IT CTX Glut	IT-ET Glut	Glut
10C_M_296	C9-R1-246040174537891913048350901134039621521	627.9465942382812	2879.89404296875	C9-R1	Isocortex	AUD	L2/3 IT CTX Glut	IT-ET Glut	Glut
10C_M_2964	C9-R1-31106077149048017286439888017561681701	475.90631103515625	3665.799072265625	C9-R1	Isocortex	AUD	L2/3 IT CTX Glut	IT-ET Glut	Glut
10C_M_2967	C9-R1-35582249039641794753205188379582319234	673.79150390625	4966.8623046875	C9-R1	Isocortex	AUD	L2/3 IT CTX Glut	IT-ET Glut	Glut
10C_M_297	C9-R1-13104270819540540698327674657017862138	889.0117797851562	5391.4599609375	C9-R1	Isocortex	AUD	L2/3 IT CTX Glut	IT-ET Glut	Glut
10C_M_2976	C9-R1-246040174537891913048350901134039621521	627.9465942382812	2879.89404296875	C9-R1	Isocortex	AUD	L2/3 IT CTX Glut	IT-ET Glut	Glut
10C_M_2986	C9-R1-104732182686498358606045024070201409952	1093.1339111328125	5824.3896484375	C9-R1	Isocortex	AUD	L2/3 IT CTX Glut	IT-ET Glut	Glut
10C_M_2999	C9-R2-167328448760814295015797282739000913609	3024.73681640625	6661.44970703125	C9-R2	Isocortex	AUD	L2/3 IT CTX Glut	IT-ET Glut	Glut
10C_M_3002	C9-R2-277145997757095455841962490899760063657	1542.30419921875	5878.69482421875	C9-R2	Isocortex	AUD	L2/3 IT CTX Glut	IT-ET Glut	Glut
10C_M_3009	C9-R1-340085849525170440283923483897227892740	2737.27734375	6993.5390625	C9-R1	Isocortex	AUD	L2/3 IT CTX Glut	IT-ET Glut	Glut
10C_M_3014	C9-R2-120464799249528276571467118659262761671	1128.3917236328125	5237.037109375	C9-R2	Isocortex	AUD	L2/3 IT CTX Glut	IT-ET Glut	Glut
10C_M_302	C9-R1-160634860785955841623266724403770353036	514.03466796875	3212.44287109375	C9-R1	Isocortex	AUD	L2/3 IT CTX Glut	IT-ET Glut	Glut
10C_M_3021	C9-R1-13011846602542638560779806061696675843	416.9642333984375	3615.97412109375	C9-R1	Isocortex	AUD	L2/3 IT CTX Glut	IT-ET Glut	Glut
10C_M_3027	C9-R1-155658647439264102847978606068865926433	933.3997802734376	5440.16796875	C9-R1	Isocortex	AUD	L2/3 IT CTX Glut	IT-ET Glut	Glut
10C_M_3029	C9-R2-56414302211576245051085898825368724938	581.6240234375	4428.630859375	C9-R2	Isocortex	AUD	L2/3 IT CTX Glut	IT-ET Glut	Glut
10C_M_3033	C9-R2-289154537670303623355610732480482518591	669.5147094726562	4631.74609375	C9-R2	Isocortex	AUD	L2/3 IT CTX Glut	IT-ET Glut	Glut
10C_M_310	C9-R1-155658647439264102847978606068865926433	933.3997802734376	5440.16796875	C9-R1	Isocortex	AUD	L2/3 IT CTX Glut	IT-ET Glut	Glut
10C_M_32	C9-R1-161023959274094525428378733020063993465	432.3682861328125	4138.8447265625	C9-R1	Isocortex	AUD	L2/3 IT CTX Glut	IT-ET Glut	Glut
10C_M_323	C9-R1-98492099699238905393519474556865764572	461.9062805175781	4133.17431640625	C9-R1	Isocortex	AUD	L2/3 IT CTX Glut	IT-ET Glut	Glut
10C_M_331	C9-R2-30446184568856508975919972239474185559	711.904296875	4790.416015625	C9-R2	Isocortex	AUD	L2/3 IT CTX Glut	IT-ET Glut	Glut
10C_M_342	C9-R1-7171112548072430752629586739809877972	616.444580078125	2868.66162109375	C9-R1	Isocortex	AUD	L2/3 IT CTX Glut	IT-ET Glut	Glut
10C_M_344	C9-R2-160961993574208494469433446359838781545	566.529052734375	4392.958984375	C9-R2	Isocortex	AUD	L2/3 IT CTX Glut	IT-ET Glut	Glut
10C_M_361	C9-R2-324262244790132092049215448398695923716	1314.181884765625	1360.4998779296875	C9-R2	Isocortex	AUD	L2/3 IT CTX Glut	IT-ET Glut	Glut
10C_M_364	C9-R2-330900663937075056954621105130307334576	1155.959716796875	5474.3408203125	C9-R2	Isocortex	AUD	L2/3 IT CTX Glut	IT-ET Glut	Glut
10C_M_371	C9-R1-169883049168676886750011914580604987108	417.5398864746094	3858.353271484375	C9-R1	Isocortex	AUD	L2/3 IT CTX Glut	IT-ET Glut	Glut
10C_M_375	C9-R1-202179612444202649561799391731292736063	490.3610229492188	4456.0458984375	C9-R1	Isocortex	AUD	L2/3 IT CTX Glut	IT-ET Glut	Glut
10C_M_378	C9-R2-204078733122189183895257775388849992320	902.2158813476562	5182.53271484375	C9-R2	Isocortex	AUD	L2/3 IT CTX Glut	IT-ET Glut	Glut
10C_M_381	C9-R1-21997957118337072332991477313528274274	852.0757446289062	5282.001953125	C9-R1	Isocortex	AUD	L2/3 IT CTX Glut	IT-ET Glut	Glut
10C_M_392	C9-R2-188025432423943245709781556083246403536	1145.025146484375	5664.02001953125	C9-R2	Isocortex	AUD	L2/3 IT CTX Glut	IT-ET Glut	Glut
10C_M_395	C9-R2-278150628471449595702519038677087856369	733.9279174804688	4824.732421875	C9-R2	Isocortex	AUD	L2/3 IT CTX Glut	IT-ET Glut	Glut
10C_M_397	C9-R1-31106077149048017286439888017561681701	475.90631103515625	3665.799072265625	C9-R1	Isocortex	AUD	L2/3 IT CTX Glut	IT-ET Glut	Glut
10C_M_414	C9-R1-98492099699238905393519474556865764572	461.9062805175781	4133.17431640625	C9-R1	Isocortex	AUD	L2/3 IT CTX Glut	IT-ET Glut	Glut
10C_M_417	C9-R2-222177994108675652769128626882390641588	1308.8096923828125	5837.56005859375	C9-R2	Isocortex	AUD	L2/3 IT CTX Glut	IT-ET Glut	Glut
10C_M_418	C9-R1-86853852288830808113129717218620907801	575.5363159179688	3625.51513671875	C9-R1	Isocortex	AUD	L2/3 IT CTX Glut	IT-ET Glut	Glut
10C_M_422	C9-R2-279867601854733457698767583492116129169	572.7686157226562	4205.97265625	C9-R2	Isocortex	AUD	L2/3 IT CTX Glut	IT-ET Glut	Glut
10C_M_429	C9-R2-264485018691483472724184944097371419474	539.2186889648438	4336.38134765625	C9-R2	Isocortex	AUD	L2/3 IT CTX Glut	IT-ET Glut	Glut
10C_M_441	C9-R1-180982449106730234177718109550384615269	1327.1666259765625	6152.81103515625	C9-R1	Isocortex	AUD	L2/3 IT CTX Glut	IT-ET Glut	Glut
10C_M_455	C9-R2-38446143068605289476507895349530642603	613.2435302734375	3802.295654296875	C9-R2	Isocortex	AUD	L2/3 IT CTX Glut	IT-ET Glut	Glut
10C_M_463	C9-R1-308459469599819011070727546655364092223	3358.50390625	7090.46728515625	C9-R1	Isocortex	AUD	L2/3 IT CTX Glut	IT-ET Glut	Glut
10C_M_465	C9-R1-86073810707759982831474324061865491123	417.9103088378906	3693.5009765625	C9-R1	Isocortex	AUD	L2/3 IT CTX Glut	IT-ET Glut	Glut
10C_M_468	C9-R2-30408825253732324342086430457589137934	3638.1416015625	6801.07177734375	C9-R2	Isocortex	AUD	L2/3 IT CTX Glut	IT-ET Glut	Glut
10C_M_470	C9-R2-150284820055281455910262137459433503605	2103.02099609375	6174.18408203125	C9-R2	Isocortex	AUD	L2/3 IT CTX Glut	IT-ET Glut	Glut
10C_M_472	C9-R1-166691332981340904747736822761347911207	638.3685302734375	3276.796875	C9-R1	Isocortex	AUD	L2/3 IT CTX Glut	IT-ET Glut	Glut
10C_M_474	C9-R2-88224354002357517925890697536613175919	1341.724853515625	5911.29150390625	C9-R2	Isocortex	AUD	L2/3 IT CTX Glut	IT-ET Glut	Glut
10C_M_476	C9-R1-281912180527457809670661367433454877939	1983.4642333984373	6502.32275390625	C9-R1	Isocortex	AUD	L2/3 IT CTX Glut	IT-ET Glut	Glut
10C_M_486	C9-R2-167328448760814295015797282739000913609	3024.73681640625	6661.44970703125	C9-R2	Isocortex	AUD	L2/3 IT CTX Glut	IT-ET Glut	Glut
10C_M_490	C9-R1-71680685615371827638970623065141161069	447.863037109375	4509.505859375	C9-R1	Isocortex	AUD	L2/3 IT CTX Glut	IT-ET Glut	Glut
10C_M_539	C9-R1-334369032291734830464620479244462472399	545.2466430664062	3351.3310546875	C9-R1	Isocortex	AUD	L2/3 IT CTX Glut	IT-ET Glut	Glut
10C_M_554	C9-R1-17817762628094045003092615345809291909	535.6670532226562	4451.8876953125	C9-R1	Isocortex	AUD	L2/3 IT CTX Glut	IT-ET Glut	Glut
10C_M_570	C9-R1-203983333714680728928263867337448976373	1037.550537109375	5505.9150390625	C9-R1	Isocortex	AUD	L2/3 IT CTX Glut	IT-ET Glut	Glut
10C_M_578	C9-R1-281886647903625129545462724735759014713	1395.41943359375	6226.82568359375	C9-R1	Isocortex	AUD	L2/3 IT CTX Glut	IT-ET Glut	Glut
10C_M_58	C9-R1-63343945971704356701422539203675400538	2916.31640625	6933.95361328125	C9-R1	Isocortex	AUD	L2/3 IT CTX Glut	IT-ET Glut	Glut
10C_M_583	C9-R1-159206756216684043616490340852544793459	632.9146118164062	2788.9423828125	C9-R1	Isocortex	AUD	L2/3 IT CTX Glut	IT-ET Glut	Glut
10C_M_586	C9-R1-117683936388264620395727072157316003823	513.6760864257812	3965.119873046875	C9-R1	Isocortex	AUD	L2/3 IT CTX Glut	IT-ET Glut	Glut
10C_M_590	C9-R2-128565028319381449224824326455127914745	1848.327392578125	6323.33154296875	C9-R2	Isocortex	AUD	L2/3 IT CTX Glut	IT-ET Glut	Glut
10C_M_592	C9-R2-159998597497543378551782524290534088844	597.11279296875	3913.530517578125	C9-R2	Isocortex	AUD	L2/3 IT CTX Glut	IT-ET Glut	Glut
10C_M_610	C9-R2-318325922582780816433553241336972499413	1132.1796875	5278.99365234375	C9-R2	Isocortex	AUD	L2/3 IT CTX Glut	IT-ET Glut	Glut
10C_M_622	C9-R2-198946230861150208415552416717875998780	520.336181640625	4097.7666015625	C9-R2	Isocortex	AUD	L2/3 IT CTX Glut	IT-ET Glut	Glut
10C_M_64	C9-R1-157673797740237990285073139916386193000	429.2697448730469	4401.4150390625	C9-R1	Isocortex	AUD	L2/3 IT CTX Glut	IT-ET Glut	Glut
10C_M_646	C9-R1-49433145126773591361154388187799531006	2587.55126953125	6872.40771484375	C9-R1	Isocortex	AUD	L2/3 IT CTX Glut	IT-ET Glut	Glut
10C_M_654	C9-R1-146319218215145601138455997231129956813	816.0577392578125	5381.7939453125	C9-R1	Isocortex	AUD	L2/3 IT CTX Glut	IT-ET Glut	Glut
10C_M_655	C9-R1-289580034313530906680128769384662895573	1378.9720458984375	6017.7412109375	C9-R1	Isocortex	AUD	L2/3 IT CTX Glut	IT-ET Glut	Glut
10C_M_659	C9-R2-247166588097079754653469162567998019963	2374.192626953125	6585.5078125	C9-R2	Isocortex	AUD	L2/3 IT CTX Glut	IT-ET Glut	Glut
10C_M_663	C9-R1-146319218215145601138455997231129956813	816.0577392578125	5381.7939453125	C9-R1	Isocortex	AUD	L2/3 IT CTX Glut	IT-ET Glut	Glut
10C_M_667	C9-R2-56414302211576245051085898825368724938	581.6240234375	4428.630859375	C9-R2	Isocortex	AUD	L2/3 IT CTX Glut	IT-ET Glut	Glut
10C_M_676	C9-R1-52564086351159429423927960627023392585	486.4449462890625	3594.3173828125	C9-R1	Isocortex	AUD	L2/3 IT CTX Glut	IT-ET Glut	Glut
10C_M_677	C9-R1-202904914537659957668037720820421729710	902.457763671875	5358.357421875	C9-R1	Isocortex	AUD	L2/3 IT CTX Glut	IT-ET Glut	Glut
10C_M_678	C9-R1-102261876131749386148335434073942733642	1514.597412109375	6260.68359375	C9-R1	Isocortex	AUD	L2/3 IT CTX Glut	IT-ET Glut	Glut
10C_M_683	C9-R2-138621439177029210715084768072933964179	2540.8505859375	6473.037109375	C9-R2	Isocortex	AUD	L2/3 IT CTX Glut	IT-ET Glut	Glut
10C_M_684	C9-R1-136051182914824175944297770077312692610	3686.263427734375	7179.2353515625	C9-R1	Isocortex	AUD	L2/3 IT CTX Glut	IT-ET Glut	Glut
10C_M_70	C9-R1-187386493350782691585009811709045729016	548.3970336914062	4683.3076171875	C9-R1	Isocortex	AUD	L2/3 IT CTX Glut	IT-ET Glut	Glut
10C_M_702	C9-R1-316260793960752678883143774082403551170	670.1422119140625	4812.46630859375	C9-R1	Isocortex	AUD	L2/3 IT CTX Glut	IT-ET Glut	Glut
10C_M_71	C9-R1-106643722484738763302444165008934977173	2450.350341796875	6890.47265625	C9-R1	Isocortex	AUD	L2/3 IT CTX Glut	IT-ET Glut	Glut
10C_M_73	C9-R2-222928263116545081245153505760358522186	665.1063842773438	3425.192626953125	C9-R2	Isocortex	AUD	L2/3 IT CTX Glut	IT-ET Glut	Glut
10C_M_731	C9-R1-216605956865077202966048957582938075487	534.1809692382812	3597.611328125	C9-R1	Isocortex	AUD	L2/3 IT CTX Glut	IT-ET Glut	Glut
10C_M_740	C9-R2-63834399143320469668519703425241569572	578.6390380859375	3898.2646484375	C9-R2	Isocortex	AUD	L2/3 IT CTX Glut	IT-ET Glut	Glut
10C_M_742	C9-R2-258676046832790432190409414052854964646	857.5986328125	5008.31689453125	C9-R2	Isocortex	AUD	L2/3 IT CTX Glut	IT-ET Glut	Glut
10C_M_747	C9-R2-129365549333681108565989377053603277386	1904.95263671875	6140.5771484375	C9-R2	Isocortex	AUD	L2/3 IT CTX Glut	IT-ET Glut	Glut
10C_M_750	C9-R1-14025159181280463715972485355170748457	855.1461791992188	5241.455078125	C9-R1	Isocortex	AUD	L2/3 IT CTX Glut	IT-ET Glut	Glut
10C_M_753	C9-R1-115755202216420469351236447359338439866	467.9380493164063	3930.343994140625	C9-R1	Isocortex	AUD	L2/3 IT CTX Glut	IT-ET Glut	Glut
10C_M_755	C9-R1-75869312238103427480957945633343176524	548.6637573242188	5004.12744140625	C9-R1	Isocortex	AUD	L2/3 IT CTX Glut	IT-ET Glut	Glut
10C_M_757	C9-R1-322364312085845778444521995026446545452	551.7849731445312	3563.21337890625	C9-R1	Isocortex	AUD	L2/3 IT CTX Glut	IT-ET Glut	Glut
10C_M_76	C9-R1-72367085698564836735621804249000234446	564.1077880859375	4850.28125	C9-R1	Isocortex	AUD	L2/3 IT CTX Glut	IT-ET Glut	Glut
10C_M_763	C9-R2-312684407182226341768417761241892956277	3835.306884765625	6801.1513671875	C9-R2	Isocortex	AUD	L2/3 IT CTX Glut	IT-ET Glut	Glut
10C_M_798	C9-R1-333743579651461722150620096162645899940	518.2617797851562	4237.0390625	C9-R1	Isocortex	AUD	L2/3 IT CTX Glut	IT-ET Glut	Glut
10C_M_799	C9-R1-62866946102989804975023339831617392199	394.3198852539063	3949.829345703125	C9-R1	Isocortex	AUD	L2/3 IT CTX Glut	IT-ET Glut	Glut
10C_M_81	C9-R1-302726770064399157811605564757353602511	2455.426513671875	6780.74462890625	C9-R1	Isocortex	AUD	L2/3 IT CTX Glut	IT-ET Glut	Glut
10C_M_810	C9-R1-139576916330575653937485480263578510634	545.4928588867188	5066.68359375	C9-R1	Isocortex	AUD	L2/3 IT CTX Glut	IT-ET Glut	Glut
10C_M_811	C9-R1-97830669522809420657513428182906634702	728.1856689453125	5097.298828125	C9-R1	Isocortex	AUD	L2/3 IT CTX Glut	IT-ET Glut	Glut
10C_M_835	C9-R1-91446083397121577921335263076756195370	554.111328125	3024.56396484375	C9-R1	Isocortex	AUD	L2/3 IT CTX Glut	IT-ET Glut	Glut
10C_M_856	C9-R1-21997957118337072332991477313528274274	852.0757446289062	5282.001953125	C9-R1	Isocortex	AUD	L2/3 IT CTX Glut	IT-ET Glut	Glut
10C_M_860	C9-R1-339825869265887901002618282419726192240	397.8514709472656	4107.86328125	C9-R1	Isocortex	AUD	L2/3 IT CTX Glut	IT-ET Glut	Glut
10C_M_861	C9-R1-108269089145305673642231912044588923076	531.7617797851562	4950.7216796875	C9-R1	Isocortex	AUD	L2/3 IT CTX Glut	IT-ET Glut	Glut
10C_M_865	C9-R2-334953228981810136623838587331075390252	598.2130126953125	4184.19384765625	C9-R2	Isocortex	AUD	L2/3 IT CTX Glut	IT-ET Glut	Glut
10C_M_901	C9-R2-245771363821467245120738203177054896277	4523.50048828125	6979.66162109375	C9-R2	Isocortex	AUD	L2/3 IT CTX Glut	IT-ET Glut	Glut
10C_M_91	C9-R2-205871386924410570250072072425996504754	634.952880859375	4615.67236328125	C9-R2	Isocortex	AUD	L2/3 IT CTX Glut	IT-ET Glut	Glut
10C_M_918	C9-R1-169883049168676886750011914580604987108	417.5398864746094	3858.353271484375	C9-R1	Isocortex	AUD	L2/3 IT CTX Glut	IT-ET Glut	Glut
10C_M_934	C9-R2-41921371456676032182901688691118969333	1230.160888671875	5402.8720703125	C9-R2	Isocortex	AUD	L2/3 IT CTX Glut	IT-ET Glut	Glut
10C_M_938	C9-R2-175056909096097133610577865677422788477	648.0042724609375	4598.5625	C9-R2	Isocortex	AUD	L2/3 IT CTX Glut	IT-ET Glut	Glut
10C_M_941	C9-R2-130701900620861617003728855712625224843	633.7345581054688	4029.7978515625	C9-R2	Isocortex	AUD	L2/3 IT CTX Glut	IT-ET Glut	Glut
10C_M_945	C9-R2-159998597497543378551782524290534088844	597.11279296875	3913.530517578125	C9-R2	Isocortex	AUD	L2/3 IT CTX Glut	IT-ET Glut	Glut
10C_M_949	C9-R2-340133519925151527842618051798593317558	4614.96044921875	7023.205078125	C9-R2	Isocortex	AUD	L2/3 IT CTX Glut	IT-ET Glut	Glut
10C_M_953	C9-R2-28059675238699301875251913901336395526	713.0169067382812	4667.447265625	C9-R2	Isocortex	AUD	L2/3 IT CTX Glut	IT-ET Glut	Glut
10C_M_981	C9-R1-204825368667105808352236374166376754450	821.4037475585938	5367.916015625	C9-R1	Isocortex	AUD	L2/3 IT CTX Glut	IT-ET Glut	Glut
10C_M_987	C9-R2-127173960061430379752059880619112240457	651.1028442382812	2905.725341796875	C9-R2	Isocortex	AUD	L2/3 IT CTX Glut	IT-ET Glut	Glut
10C_M_991	C9-R1-246040174537891913048350901134039621521	627.9465942382812	2879.89404296875	C9-R1	Isocortex	AUD	L2/3 IT CTX Glut	IT-ET Glut	Glut
10C_M_993	C9-R1-247233863049295102171693708624628620645	923.1753540039062	5634.7353515625	C9-R1	Isocortex	AUD	L2/3 IT CTX Glut	IT-ET Glut	Glut
10D_M_14	C9-R1-247736900397555401336993286483324628650	461.60064697265625	3355.59716796875	C9-R1	HPF	ENT	L2/3 IT CTX Glut	IT-ET Glut	Glut
10D_M_51	C9-R2-245771363821467245120738203177054896277	4523.50048828125	6979.66162109375	C9-R2	HPF	ENT	L2/3 IT CTX Glut	IT-ET Glut	Glut
10D_M_57	C9-R1-55063177386334593525868100347755918630	498.5323181152344	3809.708984375	C9-R1	HPF	ENT	L2/3 IT CTX Glut	IT-ET Glut	Glut
10D_M_58	C9-R1-240830307520321154924570811104146118253	404.0938720703125	3938.273193359375	C9-R1	HPF	ENT	L2/3 IT CTX Glut	IT-ET Glut	Glut
10D_M_62	C9-R2-90120678320203475088905455976333362899	1314.966552734375	5654.3896484375	C9-R2	HPF	ENT	L2/3 IT CTX Glut	IT-ET Glut	Glut
10D_M_87	C9-R2-42925910747159884725947893899994433433	702.567626953125	4657.98291015625	C9-R2	HPF	ENT	L2/3 IT CTX Glut	IT-ET Glut	Glut
10D_M_93	C9-R2-134082054826722894068834314641510442968	1742.2587890625	6180.67236328125	C9-R2	HPF	ENT	L2/3 IT CTX Glut	IT-ET Glut	Glut
10D_M_128	C9-R1-165707698043060958141715406637363815976	416.6380615234375	3906.9619140625	C9-R1	HPF	ENT	L2/3 IT CTX Glut	IT-ET Glut	Glut
10D_M_136	C9-R1-30676226407192986360388375307577701214	432.2570190429688	4526.677734375	C9-R1	HPF	ENT	L2/3 IT CTX Glut	IT-ET Glut	Glut
10D_M_140	C9-R1-166159250050284792644852962457215409026	546.7197875976562	4956.607421875	C9-R1	HPF	ENT	L2/3 IT CTX Glut	IT-ET Glut	Glut
10D_M_171	C9-R1-91432540503037739113788788301742746468	3575.835693359375	7085.18359375	C9-R1	HPF	ENT	L2/3 IT CTX Glut	IT-ET Glut	Glut
10D_M_182	C9-R1-123685477697401370571343446153931552364	467.3062744140625	4155.638671875	C9-R1	HPF	ENT	L2/3 IT CTX Glut	IT-ET Glut	Glut
10D_M_183	C9-R1-160634860785955841623266724403770353036	514.03466796875	3212.44287109375	C9-R1	HPF	ENT	L2/3 IT CTX Glut	IT-ET Glut	Glut
10D_M_196	C9-R1-48775760639716210153676401061900679129	534.1809692382812	3603.22705078125	C9-R1	HPF	ENT	L2/3 IT CTX Glut	IT-ET Glut	Glut
10D_M_203	C9-R2-258676046832790432190409414052854964646	857.5986328125	5008.31689453125	C9-R2	HPF	ENT	L2/3 IT CTX Glut	IT-ET Glut	Glut
10D_M_206	C9-R1-285559806493680032238399668122288281580	585.2326049804688	2813.9443359375	C9-R1	HPF	ENT	L2/3 IT CTX Glut	IT-ET Glut	Glut
10D_M_230	C9-R2-325896971310165633344303173250576194076	629.91845703125	4561.81591796875	C9-R2	HPF	ENT	L2/3 IT CTX Glut	IT-ET Glut	Glut
10D_M_233	C9-R1-13901163414568237609804435281110574732	809.9557495117188	5265.0458984375	C9-R1	HPF	ENT	L2/3 IT CTX Glut	IT-ET Glut	Glut
10D_M_238	C9-R1-205207789587419282348688875761754470530	1475.5013427734375	6157.2197265625	C9-R1	HPF	ENT	L2/3 IT CTX Glut	IT-ET Glut	Glut
10D_M_258	C9-R2-82804687686815587382776949542256508126	602.677978515625	4439.525390625	C9-R2	HPF	ENT	L2/3 IT CTX Glut	IT-ET Glut	Glut
10D_M_269	C9-R1-205799362513735440160448149726741729385	544.8470458984375	4442.7080078125	C9-R1	HPF	ENT	L2/3 IT CTX Glut	IT-ET Glut	Glut
10D_M_271	C9-R2-129543833123171629387605562964459989216	993.3602905273438	5101.9482421875	C9-R2	HPF	ENT	L2/3 IT CTX Glut	IT-ET Glut	Glut
10D_M_284	C9-R2-325896971310165633344303173250576194076	629.91845703125	4561.81591796875	C9-R2	HPF	ENT	L2/3 IT CTX Glut	IT-ET Glut	Glut
10D_M_299	C9-R1-136123857900178924274170785447644726409	494.0330200195313	4532.833984375	C9-R1	HPF	ENT	L2/3 IT CTX Glut	IT-ET Glut	Glut
10D_M_305	C9-R2-170295073107598909745265676600395498537	578.0516357421875	3925.8515625	C9-R2	HPF	ENT	L2/3 IT CTX Glut	IT-ET Glut	Glut
10D_M_306	C9-R2-106983728566051475024960306407095883644	1516.312744140625	5869.81689453125	C9-R2	HPF	ENT	L2/3 IT CTX Glut	IT-ET Glut	Glut
10D_M_334	C9-R2-72514758446916576491133032908667570069	4378.6845703125	7028.9599609375	C9-R2	HPF	ENT	L2/3 IT CTX Glut	IT-ET Glut	Glut
10D_M_378	C9-R2-28059675238699301875251913901336395526	713.0169067382812	4667.447265625	C9-R2	HPF	ENT	L2/3 IT CTX Glut	IT-ET Glut	Glut
10D_M_392	C9-R1-220394401877786140010264104634064456693	482.9263000488281	3705.218994140625	C9-R1	HPF	ENT	L2/3 IT CTX Glut	IT-ET Glut	Glut
10D_M_422	C9-R1-334369032291734830464620479244462472399	545.2466430664062	3351.3310546875	C9-R1	HPF	ENT	L2/3 IT CTX Glut	IT-ET Glut	Glut
10D_M_443	C9-R2-245864242430560682206855622670198176593	3887.171630859375	6848.46044921875	C9-R2	HPF	ENT	L2/3 IT CTX Glut	IT-ET Glut	Glut
10D_M_444	C9-R2-236085946136135077726228095359156198884	687.5653686523438	4753.99267578125	C9-R2	HPF	ENT	L2/3 IT CTX Glut	IT-ET Glut	Glut
10D_M_473	C9-R1-112147988695182776717723725175315349053	473.4309387207031	3416.60302734375	C9-R1	HPF	ENT	L2/3 IT CTX Glut	IT-ET Glut	Glut
10D_M_495	C9-R1-15844480035280184626631370604319729961	494.1809997558594	4793.08984375	C9-R1	HPF	ENT	L2/3 IT CTX Glut	IT-ET Glut	Glut
10D_M_499	C9-R1-146319218215145601138455997231129956813	816.0577392578125	5381.7939453125	C9-R1	HPF	ENT	L2/3 IT CTX Glut	IT-ET Glut	Glut
10D_M_525	C9-R1-323716439440589982438928617827994524468	421.5099487304688	3716.878662109375	C9-R1	HPF	ENT	L2/3 IT CTX Glut	IT-ET Glut	Glut
10D_M_537	C9-R2-56417045151417399556979608327652446580	3147.01318359375	6932.21630859375	C9-R2	HPF	ENT	L2/3 IT CTX Glut	IT-ET Glut	Glut
10D_M_546	C9-R1-298045921457898809270886152022271617402	1659.27197265625	6256.48486328125	C9-R1	HPF	ENT	L2/3 IT CTX Glut	IT-ET Glut	Glut
10D_M_562	C9-R2-212737348959248386648097636295861366611	677.4632568359375	4607.81494140625	C9-R2	HPF	ENT	L2/3 IT CTX Glut	IT-ET Glut	Glut
10D_M_570	C9-R1-325694735280981294956140518884825709390	434.06494140625	3577.4150390625	C9-R1	HPF	ENT	L2/3 IT CTX Glut	IT-ET Glut	Glut
10D_M_574	C9-R2-298063632379363377677729217903782154698	2888.33349609375	6633.34033203125	C9-R2	HPF	ENT	L2/3 IT CTX Glut	IT-ET Glut	Glut
10D_M_580	C9-R1-305358011725199715337473377454070136462	1180.5145263671875	5910.45703125	C9-R1	HPF	ENT	L2/3 IT CTX Glut	IT-ET Glut	Glut
10D_M_596	C9-R1-204825368667105808352236374166376754450	821.4037475585938	5367.916015625	C9-R1	HPF	ENT	L2/3 IT CTX Glut	IT-ET Glut	Glut
10D_M_598	C9-R1-105012332340660034867424033198547413584	2606.111328125	6886.2412109375	C9-R1	HPF	ENT	L2/3 IT CTX Glut	IT-ET Glut	Glut
10D_M_605	C9-R2-175919106596795030360249178202372208129	606.0192260742188	4353.09521484375	C9-R2	HPF	ENT	L2/3 IT CTX Glut	IT-ET Glut	Glut
10D_M_641	C9-R1-146844032383120539003520757891400838366	364.3714904785156	4058.507568359375	C9-R1	HPF	ENT	L2/3 IT CTX Glut	IT-ET Glut	Glut
10D_M_657	C9-R1-283196324244852913443071930059175692863	634.9655151367188	4988.1923828125	C9-R1	HPF	ENT	L2/3 IT CTX Glut	IT-ET Glut	Glut
10D_M_666	C9-R1-180270766546824701427918267089975701660	2763.683349609375	6888.50927734375	C9-R1	HPF	ENT	L2/3 IT CTX Glut	IT-ET Glut	Glut
10D_M_676	C9-R1-86853852288830808113129717218620907801	575.5363159179688	3625.51513671875	C9-R1	HPF	ENT	L2/3 IT CTX Glut	IT-ET Glut	Glut
10D_M_709	C9-R2-245771363821467245120738203177054896277	4523.50048828125	6979.66162109375	C9-R2	HPF	ENT	L2/3 IT CTX Glut	IT-ET Glut	Glut
10D_M_724	C9-R2-43310159696013968344422978277302827231	1768.8546142578125	6139.302734375	C9-R2	HPF	ENT	L2/3 IT CTX Glut	IT-ET Glut	Glut
10D_M_728	C9-R2-141787362010145810894331815048080770231	542.294921875	4137.115234375	C9-R2	HPF	ENT	L2/3 IT CTX Glut	IT-ET Glut	Glut
10D_M_741	C9-R1-123685477697401370571343446153931552364	467.3062744140625	4155.638671875	C9-R1	HPF	ENT	L2/3 IT CTX Glut	IT-ET Glut	Glut
10D_M_756	C9-R2-69460114318326080872638656332950732625	752.5745849609375	4755.36572265625	C9-R2	HPF	ENT	L2/3 IT CTX Glut	IT-ET Glut	Glut
10D_M_761	C9-R1-112147988695182776717723725175315349053	473.4309387207031	3416.60302734375	C9-R1	HPF	ENT	L2/3 IT CTX Glut	IT-ET Glut	Glut
10D_M_777	C9-R2-123012821955565579009791254317016147011	548.4268798828125	4232.9482421875	C9-R2	HPF	ENT	L2/3 IT CTX Glut	IT-ET Glut	Glut
10D_M_785	C9-R2-291858915393133317652884664570019909025	4207.44873046875	6995.6123046875	C9-R2	HPF	ENT	L2/3 IT CTX Glut	IT-ET Glut	Glut
10D_M_786	C9-R1-270639520282912667287404467073026438581	722.4454956054688	5035.333984375	C9-R1	HPF	ENT	L2/3 IT CTX Glut	IT-ET Glut	Glut
10D_M_791	C9-R2-42925910747159884725947893899994433433	702.567626953125	4657.98291015625	C9-R2	HPF	ENT	L2/3 IT CTX Glut	IT-ET Glut	Glut
10D_M_817	C9-R1-290693554720811918387736045263747736136	1113.4378662109375	5691.44140625	C9-R1	HPF	ENT	L2/3 IT CTX Glut	IT-ET Glut	Glut
10D_M_818	C9-R1-136123857900178924274170785447644726409	494.0330200195313	4532.833984375	C9-R1	HPF	ENT	L2/3 IT CTX Glut	IT-ET Glut	Glut
10D_M_831	C9-R1-166159250050284792644852962457215409026	546.7197875976562	4956.607421875	C9-R1	HPF	ENT	L2/3 IT CTX Glut	IT-ET Glut	Glut
10D_M_927	C9-R2-336784447303402431444682832623957585416	3603.888427734375	6772.43896484375	C9-R2	HPF	ENT	L2/3 IT CTX Glut	IT-ET Glut	Glut
10D_M_931	C9-R2-198071603423347868871023180285458358214	833.1055908203125	4803.6728515625	C9-R2	HPF	ENT	L2/3 IT CTX Glut	IT-ET Glut	Glut
10D_M_955	C9-R1-39991886184673615562281629883260341939	1969.6358642578125	6559.673828125	C9-R1	HPF	ENT	L2/3 IT CTX Glut	IT-ET Glut	Glut
10D_M_958	C9-R1-143610111049335050447420476525704619466	1320.6865234375	6139.041015625	C9-R1	HPF	ENT	L2/3 IT CTX Glut	IT-ET Glut	Glut
10D_M_970	C9-R1-30676226407192986360388375307577701214	432.2570190429688	4526.677734375	C9-R1	HPF	ENT	L2/3 IT CTX Glut	IT-ET Glut	Glut
10D_M_973	C9-R2-365188528477382667930213644532485562	2278.015625	6287.56396484375	C9-R2	HPF	ENT	L2/3 IT CTX Glut	IT-ET Glut	Glut
10D_M_980	C9-R1-211040751290448421170021175665522458922	526.0550537109375	4585.916015625	C9-R1	HPF	ENT	L2/3 IT CTX Glut	IT-ET Glut	Glut
10D_M_981	C9-R2-296764932780063857583022373912611707939	1730.1019287109375	6111.0224609375	C9-R2	HPF	ENT	L2/3 IT CTX Glut	IT-ET Glut	Glut
10D_M_1008	C9-R2-115879404057198535837394364179326791091	1690.2288818359375	6068.7841796875	C9-R2	HPF	ENT	L2/3 IT CTX Glut	IT-ET Glut	Glut
10D_M_1014	C9-R1-169896022146765522048574840983379736643	651.5985717773438	2980.3876953125	C9-R1	HPF	ENT	L2/3 IT CTX Glut	IT-ET Glut	Glut
10D_M_1026	C9-R1-75267088809832344239694572646168303842	562.2922973632812	4222.92236328125	C9-R1	HPF	ENT	L2/3 IT CTX Glut	IT-ET Glut	Glut
10D_M_1035	C9-R2-270784626831833794945437979112130248809	1247.609130859375	5718.626953125	C9-R2	HPF	ENT	L2/3 IT CTX Glut	IT-ET Glut	Glut
10D_M_1074	C9-R2-222578289556615386892945906003002405210	1970.615966796875	6125.75146484375	C9-R2	HPF	ENT	L2/3 IT CTX Glut	IT-ET Glut	Glut
10D_M_1103	C9-R1-104822084526677453375721172050956329401	1115.364501953125	5590.31640625	C9-R1	HPF	ENT	L2/3 IT CTX Glut	IT-ET Glut	Glut
10D_M_1114	C9-R1-24240962738145424707864973786763387949	882.0284423828125	5561.5693359375	C9-R1	HPF	ENT	L2/3 IT CTX Glut	IT-ET Glut	Glut
10D_M_1119	C9-R1-116011195254600396228999552043672944823	609.093017578125	4646.3720703125	C9-R1	HPF	ENT	L2/3 IT CTX Glut	IT-ET Glut	Glut
10D_M_1154	C9-R1-57891615535606418612107865512425377100	466.8537292480469	4363.8310546875	C9-R1	HPF	ENT	L2/3 IT CTX Glut	IT-ET Glut	Glut
10D_M_1160	C9-R1-12143386304849272922857775020534789409	536.301025390625	4618.18408203125	C9-R1	HPF	ENT	L2/3 IT CTX Glut	IT-ET Glut	Glut
10D_M_1162	C9-R2-324711771616668046443556699485826806136	514.7117309570312	4231.6640625	C9-R2	HPF	ENT	L2/3 IT CTX Glut	IT-ET Glut	Glut
10D_M_1170	C9-R1-188355681597879811136078641021668425748	691.8815307617188	4833.26611328125	C9-R1	HPF	ENT	L2/3 IT CTX Glut	IT-ET Glut	Glut
10D_M_1177	C9-R2-297351745515417772292179716298860646477	586.400634765625	3777.274169921875	C9-R2	HPF	ENT	L2/3 IT CTX Glut	IT-ET Glut	Glut
10D_M_1185	C9-R1-132624888133678874908216790646734117277	439.1722717285156	4057.142333984375	C9-R1	HPF	ENT	L2/3 IT CTX Glut	IT-ET Glut	Glut
10D_M_1209	C9-R1-99385932756677197304117973793818538742	1262.782470703125	5919.953125	C9-R1	HPF	ENT	L2/3 IT CTX Glut	IT-ET Glut	Glut
10D_M_1254	C9-R1-262004379152442690316755458361260477958	3601.10546875	7105.3095703125	C9-R1	HPF	ENT	L2/3 IT CTX Glut	IT-ET Glut	Glut
10D_M_1276	C9-R1-206217890060977472231048638752054553428	507.1917419433594	4296.115234375	C9-R1	HPF	ENT	L2/3 IT CTX Glut	IT-ET Glut	Glut
10D_M_1297	C9-R2-34358685591216381598522510180941473796	617.8088989257812	4170.7060546875	C9-R2	HPF	ENT	L2/3 IT CTX Glut	IT-ET Glut	Glut
10D_M_1298	C9-R2-204078733122189183895257775388849992320	902.2158813476562	5182.53271484375	C9-R2	HPF	ENT	L2/3 IT CTX Glut	IT-ET Glut	Glut
10D_M_1309	C9-R1-159608382557503002137718550697093248086	981.7837524414062	5369.0498046875	C9-R1	HPF	ENT	L2/3 IT CTX Glut	IT-ET Glut	Glut
10D_M_1327	C9-R2-69460114318326080872638656332950732625	752.5745849609375	4755.36572265625	C9-R2	HPF	ENT	L2/3 IT CTX Glut	IT-ET Glut	Glut
10D_M_1339	C9-R1-254744543147202654319448206720395615491	587.8245849609375	2951.3896484375	C9-R1	HPF	ENT	L2/3 IT CTX Glut	IT-ET Glut	Glut
10D_M_1349	C9-R1-4604208097882743777078369036056488122	519.2877807617188	4991.8154296875	C9-R1	HPF	ENT	L2/3 IT CTX Glut	IT-ET Glut	Glut
10D_M_1377	C9-R2-21772504801222908684137724606216200824	548.7587280273438	3882.222412109375	C9-R2	HPF	ENT	L2/3 IT CTX Glut	IT-ET Glut	Glut
10D_M_1379	C9-R1-93499791016071690674163226842601646475	2032.4378662109373	6486.666015625	C9-R1	HPF	ENT	L2/3 IT CTX Glut	IT-ET Glut	Glut
10D_M_1394	C9-R1-44541807325900490447096748163953925131	441.7610168457031	4422.998046875	C9-R1	HPF	ENT	L2/3 IT CTX Glut	IT-ET Glut	Glut
10D_M_1399	C9-R1-305309621192015608338611061219256747298	3169.285888671875	7010.24560546875	C9-R1	HPF	ENT	L2/3 IT CTX Glut	IT-ET Glut	Glut
10D_M_1401	C9-R1-206950102362837026391319335851115933395	886.4024658203125	5478.787109375	C9-R1	HPF	ENT	L2/3 IT CTX Glut	IT-ET Glut	Glut
10D_M_1497	C9-R1-305829938275129557004658630128343588604	2632.193359375	6978.41943359375	C9-R1	HPF	ENT	L2/3 IT CTX Glut	IT-ET Glut	Glut
10D_M_1557	C9-R2-196943372281064938061868145685064658987	548.560546875	3806.846435546875	C9-R2	HPF	ENT	L2/3 IT CTX Glut	IT-ET Glut	Glut
10D_M_1822	C9-R2-273207349375958375656541183776315723660	688.4942016601562	4842.328125	C9-R2	HPF	ENT	L2/3 IT CTX Glut	IT-ET Glut	Glut
10D_M_1918	C9-R2-89497485457361894006859857823932431353	519.0248413085938	3956.7880859375	C9-R2	HPF	ENT	L2/3 IT CTX Glut	IT-ET Glut	Glut
10D_M_1963	C9-R1-336801011335904016996778492677140945775	526.99462890625	3342.85302734375	C9-R1	HPF	ENT	L2/3 IT CTX Glut	IT-ET Glut	Glut
10D_M_2001	C9-R2-236020804534311590878568341189817630355	704.9972534179688	3210.870849609375	C9-R2	HPF	ENT	L2/3 IT CTX Glut	IT-ET Glut	Glut
10D_M_2047	C9-R2-198946230861150208415552416717875998780	520.336181640625	4097.7666015625	C9-R2	HPF	ENT	L2/3 IT CTX Glut	IT-ET Glut	Glut
10D_M_2095	C9-R1-16466050992217973000395818399615907277	581.5822143554688	2572.48779296875	C9-R1	HPF	ENT	L2/3 IT CTX Glut	IT-ET Glut	Glut
10D_M_2150	C9-R1-123685477697401370571343446153931552364	467.3062744140625	4155.638671875	C9-R1	HPF	ENT	L2/3 IT CTX Glut	IT-ET Glut	Glut
10D_M_2397	C9-R1-59859635816121159760300249104508503033	1206.89892578125	1692.9267578125	C9-R1	HPF	ENT	L2/3 IT CTX Glut	IT-ET Glut	Glut
10D_M_2401	C9-R1-145652725058156101824423716013280986749	1143.4619140625	5800.7373046875	C9-R1	HPF	ENT	L2/3 IT CTX Glut	IT-ET Glut	Glut
10D_M_2429	C9-R1-38175901131412129639650261247760816498	585.610595703125	2627.59033203125	C9-R1	HPF	ENT	L2/3 IT CTX Glut	IT-ET Glut	Glut
10D_M_2499	C9-R1-200623427519557224299481305185162180835	471.806640625	3356.73095703125	C9-R1	HPF	ENT	L2/3 IT CTX Glut	IT-ET Glut	Glut
10D_M_2517	C9-R2-147015455044865936242315016953263212074	4468.94091796875	7012.318359375	C9-R2	HPF	ENT	L2/3 IT CTX Glut	IT-ET Glut	Glut
10D_M_2542	C9-R2-242085538174495197079735061298408444477	559.06298828125	3883.490966796875	C9-R2	HPF	ENT	L2/3 IT CTX Glut	IT-ET Glut	Glut
10D_M_2605	C9-R2-193320594397367985892892867933493787655	541.3484497070312	4652.08154296875	C9-R2	HPF	ENT	L2/3 IT CTX Glut	IT-ET Glut	Glut
10D_M_2688	C9-R1-24613257737353057880310281843549510153	655.6162109375	2551.53564453125	C9-R1	HPF	ENT	L2/3 IT CTX Glut	IT-ET Glut	Glut
10D_M_2975	C9-R2-279867601854733457698767583492116129169	572.7686157226562	4205.97265625	C9-R2	HPF	ENT	L2/3 IT CTX Glut	IT-ET Glut	Glut
9C_M_1034	C9-R2-218132344442699625234703586999661444852	1508.3404541015625	5812.09765625	C9-R2	Isocortex	SSp,SSs	L2/3 IT CTX Glut	IT-ET Glut	Glut
9C_M_139	C9-R1-61811510258623897267987947512454950721	580.642578125	2664.41845703125	C9-R1	Isocortex	SSp,SSs	L2/3 IT CTX Glut	IT-ET Glut	Glut
9C_M_1745	C9-R2-257922588757019772303147417738126144811	1985.47265625	6289.390625	C9-R2	Isocortex	SSp,SSs	L2/3 IT CTX Glut	IT-ET Glut	Glut
9C_M_1889	C9-R2-231482424751715671734029576032264515943	1627.31103515625	6012.013671875	C9-R2	Isocortex	SSp,SSs	L2/3 IT CTX Glut	IT-ET Glut	Glut
9C_M_2068	C9-R2-54585920350364467935345143518920324092	1335.5927734375	5858.99560546875	C9-R2	Isocortex	SSp,SSs	L2/3 IT CTX Glut	IT-ET Glut	Glut
9C_M_2129	C9-R1-176069396132817069872714607892351393394	794.3292236328125	5298.12939453125	C9-R1	Isocortex	SSp,SSs	L2/3 IT CTX Glut	IT-ET Glut	Glut
9C_M_2173	C9-R1-246179633934848701995178988905431757183	520.5838012695312	5001.8056640625	C9-R1	Isocortex	SSp,SSs	L2/3 IT CTX Glut	IT-ET Glut	Glut
9C_M_2177	C9-R1-216458445196716948740024185596228615737	996.4544677734376	5620.537109375	C9-R1	Isocortex	SSp,SSs	L2/3 IT CTX Glut	IT-ET Glut	Glut
9C_M_2234	C9-R1-233106068685552297833465898223090072779	963.3524169921876	5536.1357421875	C9-R1	Isocortex	SSp,SSs	L2/3 IT CTX Glut	IT-ET Glut	Glut
9C_M_2357	C9-R2-34671505629558926371536224666991187276	2306.060791015625	6330.375	C9-R2	Isocortex	SSp,SSs	L2/3 IT CTX Glut	IT-ET Glut	Glut
9C_M_2542	C9-R1-169784056012098601212299670877308144922	1656.4100341796875	6369.560546875	C9-R1	Isocortex	SSp,SSs	L2/3 IT CTX Glut	IT-ET Glut	Glut
9C_M_2573	C9-R2-336784447303402431444682832623957585416	3603.888427734375	6772.43896484375	C9-R2	Isocortex	SSp,SSs	L2/3 IT CTX Glut	IT-ET Glut	Glut
9C_M_2635	C9-R1-158226863961534038356991932153317256016	620.7645874023438	2839.77197265625	C9-R1	Isocortex	SSp,SSs	L2/3 IT CTX Glut	IT-ET Glut	Glut
9C_M_2722	C9-R2-64226494034125494205521867530199914358	2192.279296875	6467.171875	C9-R2	Isocortex	SSp,SSs	L2/3 IT CTX Glut	IT-ET Glut	Glut
9C_M_436	C9-R1-233106068685552297833465898223090072779	963.3524169921876	5536.1357421875	C9-R1	Isocortex	SSp,SSs	L2/3 IT CTX Glut	IT-ET Glut	Glut
9C_M_465	C9-R1-223363358679253156003574475303526778380	2810.314453125	6973.4814453125	C9-R1	Isocortex	SSp,SSs	L2/3 IT CTX Glut	IT-ET Glut	Glut
9C_M_603	C9-R2-318325922582780816433553241336972499413	1132.1796875	5278.99365234375	C9-R2	Isocortex	SSp,SSs	L2/3 IT CTX Glut	IT-ET Glut	Glut
9D_M_1022	C9-R1-139576916330575653937485480263578510634	545.4928588867188	5066.68359375	C9-R1	Isocortex	SSs,AUD	L2/3 IT CTX Glut	IT-ET Glut	Glut
9D_M_1053	C9-R1-14234743380352655283277100688730276633	1391.7344970703125	5952.08349609375	C9-R1	Isocortex	SSs,AUD	L2/3 IT CTX Glut	IT-ET Glut	Glut
9D_M_1058	C9-R1-273422340610477390879393362207751136283	663.6016845703125	5087.8486328125	C9-R1	Isocortex	SSs,AUD	L2/3 IT CTX Glut	IT-ET Glut	Glut
9D_M_1060	C9-R1-59859635816121159760300249104508503033	1206.89892578125	1692.9267578125	C9-R1	Isocortex	SSs,AUD	L2/3 IT CTX Glut	IT-ET Glut	Glut
9D_M_1062	C9-R1-151427638181201263432896910052411410961	1834.24169921875	6370.42041015625	C9-R1	Isocortex	SSs,AUD	L2/3 IT CTX Glut	IT-ET Glut	Glut
9D_M_1088	C9-R1-299040008885122248837559591610439623743	404.33148193359375	4174.0673828125	C9-R1	Isocortex	SSs,AUD	L2/3 IT CTX Glut	IT-ET Glut	Glut
9D_M_1110	C9-R1-298820520154167075425419275877642184739	2654.225341796875	6953.41748046875	C9-R1	Isocortex	SSs,AUD	L2/3 IT CTX Glut	IT-ET Glut	Glut
9D_M_1129	C9-R1-330133075252304807506215878065434151563	623.0153198242188	3192.93603515625	C9-R1	Isocortex	SSs,AUD	L2/3 IT CTX Glut	IT-ET Glut	Glut
9D_M_1156	C9-R2-90120678320203475088905455976333362899	1314.966552734375	5654.3896484375	C9-R2	Isocortex	SSs,AUD	L2/3 IT CTX Glut	IT-ET Glut	Glut
9D_M_1183	C9-R1-88389506683433297564692108329163723312	597.0477905273438	4990.62744140625	C9-R1	Isocortex	SSs,AUD	L2/3 IT CTX Glut	IT-ET Glut	Glut
9D_M_1192	C9-R1-126714130972766156524286319971006650931	1173.0538330078125	5721.1953125	C9-R1	Isocortex	SSs,AUD	L2/3 IT CTX Glut	IT-ET Glut	Glut
9D_M_1216	C9-R1-340235572658900244170307519076502903245	2168.5244140625	6674.748046875	C9-R1	Isocortex	SSs,AUD	L2/3 IT CTX Glut	IT-ET Glut	Glut
9D_M_1221	C9-R2-231482424751715671734029576032264515943	1627.31103515625	6012.013671875	C9-R2	Isocortex	SSs,AUD	L2/3 IT CTX Glut	IT-ET Glut	Glut
9D_M_1224	C9-R1-210104646887423174099551350101870193276	1449.8740234375	5985.880859375	C9-R1	Isocortex	SSs,AUD	L2/3 IT CTX Glut	IT-ET Glut	Glut
9D_M_1230	C9-R1-272698179671451997513264700374489085763	1912.562255859375	6545.46875	C9-R1	Isocortex	SSs,AUD	L2/3 IT CTX Glut	IT-ET Glut	Glut
9D_M_1238	C9-R1-18681832648805722007842479789316479460	3577.33056640625	7086.15576171875	C9-R1	Isocortex	SSs,AUD	L2/3 IT CTX Glut	IT-ET Glut	Glut
9D_M_1253	C9-R1-239861199162396942895957718346497147905	644.3236694335938	5128.0791015625	C9-R1	Isocortex	SSs,AUD	L2/3 IT CTX Glut	IT-ET Glut	Glut
9D_M_1265	C9-R1-155658647439264102847978606068865926433	933.3997802734376	5440.16796875	C9-R1	Isocortex	SSs,AUD	L2/3 IT CTX Glut	IT-ET Glut	Glut
9D_M_1317	C9-R2-314695046140682759038400473496019874304	2120.519287109375	6349.2255859375	C9-R2	Isocortex	SSs,AUD	L2/3 IT CTX Glut	IT-ET Glut	Glut
9D_M_1321	C9-R1-12143386304849272922857775020534789409	536.301025390625	4618.18408203125	C9-R1	Isocortex	SSs,AUD	L2/3 IT CTX Glut	IT-ET Glut	Glut
9D_M_133	C9-R2-42448951978261387885995119308095949703	1350.77734375	5657.060546875	C9-R2	Isocortex	SSs,AUD	L2/3 IT CTX Glut	IT-ET Glut	Glut
9D_M_1351	C9-R2-287095907496202653923742338107715785520	1283.2427978515625	5622.5302734375	C9-R2	Isocortex	SSs,AUD	L2/3 IT CTX Glut	IT-ET Glut	Glut
9D_M_1395	C9-R1-262492867729809002131220024798851310676	2078.446044921875	6564.8583984375	C9-R1	Isocortex	SSs,AUD	L2/3 IT CTX Glut	IT-ET Glut	Glut
9D_M_1413	C9-R2-15349252011875914762601244834125410763	1182.21484375	5397.31884765625	C9-R2	Isocortex	SSs,AUD	L2/3 IT CTX Glut	IT-ET Glut	Glut
9D_M_1416	C9-R2-273569515556968572278615301085367254296	1053.4737548828125	5287.81689453125	C9-R2	Isocortex	SSs,AUD	L2/3 IT CTX Glut	IT-ET Glut	Glut
9D_M_1432	C9-R2-30446184568856508975919972239474185559	711.904296875	4790.416015625	C9-R2	Isocortex	SSs,AUD	L2/3 IT CTX Glut	IT-ET Glut	Glut
9D_M_1475	C9-R2-325896971310165633344303173250576194076	629.91845703125	4561.81591796875	C9-R2	Isocortex	SSs,AUD	L2/3 IT CTX Glut	IT-ET Glut	Glut
9D_M_1487	C9-R2-63834399143320469668519703425241569572	578.6390380859375	3898.2646484375	C9-R2	Isocortex	SSs,AUD	L2/3 IT CTX Glut	IT-ET Glut	Glut
9D_M_149	C9-R1-91477924751872018635134339323431037404	530.392333984375	3611.529296875	C9-R1	Isocortex	SSs,AUD	L2/3 IT CTX Glut	IT-ET Glut	Glut
9D_M_1496	C9-R2-313666390430890697440890508589452891763	2018.5308837890625	6133.26806640625	C9-R2	Isocortex	SSs,AUD	L2/3 IT CTX Glut	IT-ET Glut	Glut
9D_M_1498	C9-R1-290751619079333072830665303133278486664	2404.612548828125	6861.4208984375	C9-R1	Isocortex	SSs,AUD	L2/3 IT CTX Glut	IT-ET Glut	Glut
9D_M_1501	C9-R1-943384533961454319973461315875153138	446.5843200683594	3703.923095703125	C9-R1	Isocortex	SSs,AUD	L2/3 IT CTX Glut	IT-ET Glut	Glut
9D_M_1506	C9-R1-146319218215145601138455997231129956813	816.0577392578125	5381.7939453125	C9-R1	Isocortex	SSs,AUD	L2/3 IT CTX Glut	IT-ET Glut	Glut
9D_M_1509	C9-R1-281886647903625129545462724735759014713	1395.41943359375	6226.82568359375	C9-R1	Isocortex	SSs,AUD	L2/3 IT CTX Glut	IT-ET Glut	Glut
9D_M_151	C9-R2-135725878930664696511118893865410010895	965.8485107421876	5169.9697265625	C9-R2	Isocortex	SSs,AUD	L2/3 IT CTX Glut	IT-ET Glut	Glut
9D_M_1520	C9-R2-330900663937075056954621105130307334576	1155.959716796875	5474.3408203125	C9-R2	Isocortex	SSs,AUD	L2/3 IT CTX Glut	IT-ET Glut	Glut
9D_M_1535	C9-R2-179364207825942006680809057318470612846	1343.7784423828125	5725.82373046875	C9-R2	Isocortex	SSs,AUD	L2/3 IT CTX Glut	IT-ET Glut	Glut
9D_M_1638	C9-R2-278469486741587125213091029454544585226	2204.522216796875	6371.93408203125	C9-R2	Isocortex	SSs,AUD	L2/3 IT CTX Glut	IT-ET Glut	Glut
9D_M_1648	C9-R2-258676046832790432190409414052854964646	857.5986328125	5008.31689453125	C9-R2	Isocortex	SSs,AUD	L2/3 IT CTX Glut	IT-ET Glut	Glut
9D_M_1664	C9-R1-188670112702449929617774586938933307686	692.76708984375	2974.76708984375	C9-R1	Isocortex	SSs,AUD	L2/3 IT CTX Glut	IT-ET Glut	Glut
9D_M_1715	C9-R2-289154537670303623355610732480482518591	669.5147094726562	4631.74609375	C9-R2	Isocortex	SSs,AUD	L2/3 IT CTX Glut	IT-ET Glut	Glut
9D_M_1739	C9-R1-172003681228047827073210700005895924272	1288.1246337890625	6049.72509765625	C9-R1	Isocortex	SSs,AUD	L2/3 IT CTX Glut	IT-ET Glut	Glut
9D_M_1774	C9-R1-136051182914824175944297770077312692610	3686.263427734375	7179.2353515625	C9-R1	Isocortex	SSs,AUD	L2/3 IT CTX Glut	IT-ET Glut	Glut
9D_M_1792	C9-R1-251088862949059498138065081716284386246	2318.59033203125	6786.2041015625	C9-R1	Isocortex	SSs,AUD	L2/3 IT CTX Glut	IT-ET Glut	Glut
9D_M_1822	C9-R1-287375834249585250616796050837234514673	414.8042297363281	3572.234375	C9-R1	Isocortex	SSs,AUD	L2/3 IT CTX Glut	IT-ET Glut	Glut
9D_M_1823	C9-R1-21073536183470200238730761582725431442	565.4469604492188	3499.1689453125	C9-R1	Isocortex	SSs,AUD	L2/3 IT CTX Glut	IT-ET Glut	Glut
9D_M_1835	C9-R1-17817762628094045003092615345809291909	535.6670532226562	4451.8876953125	C9-R1	Isocortex	SSs,AUD	L2/3 IT CTX Glut	IT-ET Glut	Glut
9D_M_1838	C9-R1-169584065486320395973374462725391945305	1501.1199951171875	6059.69921875	C9-R1	Isocortex	SSs,AUD	L2/3 IT CTX Glut	IT-ET Glut	Glut
9D_M_1848	C9-R1-166386457439702411579697066837777101573	427.0903015136719	3623.35498046875	C9-R1	Isocortex	SSs,AUD	L2/3 IT CTX Glut	IT-ET Glut	Glut
9D_M_1856	C9-R2-305903706417697148392213041522568471408	3551.010009765625	6793.38330078125	C9-R2	Isocortex	SSs,AUD	L2/3 IT CTX Glut	IT-ET Glut	Glut
9D_M_1880	C9-R1-114976350807516494250139574520517902260	1036.7945556640625	5455.5869140625	C9-R1	Isocortex	SSs,AUD	L2/3 IT CTX Glut	IT-ET Glut	Glut
9D_M_189	C9-R1-339825869265887901002618282419726192240	397.8514709472656	4107.86328125	C9-R1	Isocortex	SSs,AUD	L2/3 IT CTX Glut	IT-ET Glut	Glut
9D_M_1923	C9-R1-316260793960752678883143774082403551170	670.1422119140625	4812.46630859375	C9-R1	Isocortex	SSs,AUD	L2/3 IT CTX Glut	IT-ET Glut	Glut
9D_M_197	C9-R1-113822700801886235938709226884373688290	946.0897827148438	5307.0576171875	C9-R1	Isocortex	SSs,AUD	L2/3 IT CTX Glut	IT-ET Glut	Glut
9D_M_1976	C9-R1-121610863339757641325965875416098524138	814.66455078125	2419.79345703125	C9-R1	Isocortex	SSs,AUD	L2/3 IT CTX Glut	IT-ET Glut	Glut
9D_M_1981	C9-R1-34121020547639985602093940926575255096	462.3069458007813	3414.22705078125	C9-R1	Isocortex	SSs,AUD	L2/3 IT CTX Glut	IT-ET Glut	Glut
9D_M_2000	C9-R1-124350805313789036127388045415038848807	559.7510375976562	4554.8662109375	C9-R1	Isocortex	SSs,AUD	L2/3 IT CTX Glut	IT-ET Glut	Glut
9D_M_203	C9-R1-290191201527586750123522929061709852593	1029.89990234375	5638.6298828125	C9-R1	Isocortex	SSs,AUD	L2/3 IT CTX Glut	IT-ET Glut	Glut
9D_M_2045	C9-R2-149919998808531529068854715285530961490	650.501953125	4721.22607421875	C9-R2	Isocortex	SSs,AUD	L2/3 IT CTX Glut	IT-ET Glut	Glut
9D_M_2056	C9-R2-275582858589350444773791702011361417910	606.9071655273438	4668.68603515625	C9-R2	Isocortex	SSs,AUD	L2/3 IT CTX Glut	IT-ET Glut	Glut
9D_M_206	C9-R2-271461693310146663430331754622522244907	642.0030517578125	4520.95751953125	C9-R2	Isocortex	SSs,AUD	L2/3 IT CTX Glut	IT-ET Glut	Glut
9D_M_2090	C9-R1-21475381329876757426124292446625300551	533.4746704101562	3225.72705078125	C9-R1	Isocortex	SSs,AUD	L2/3 IT CTX Glut	IT-ET Glut	Glut
9D_M_2109	C9-R1-244086057895433275968270604264383336722	2704.229248046875	6998.3994140625	C9-R1	Isocortex	SSs,AUD	L2/3 IT CTX Glut	IT-ET Glut	Glut
9D_M_213	C9-R1-9813245102919873676349089672754427152	1679.902099609375	6215.3408203125	C9-R1	Isocortex	SSs,AUD	L2/3 IT CTX Glut	IT-ET Glut	Glut
9D_M_2134	C9-R2-160961993574208494469433446359838781545	566.529052734375	4392.958984375	C9-R2	Isocortex	SSs,AUD	L2/3 IT CTX Glut	IT-ET Glut	Glut
9D_M_2154	C9-R2-18620894146882423527658290847119101253	687.5950317382812	5156.7900390625	C9-R2	Isocortex	SSs,AUD	L2/3 IT CTX Glut	IT-ET Glut	Glut
9D_M_2158	C9-R1-219515580193754663254816216624966009544	834.616455078125	5490.12744140625	C9-R1	Isocortex	SSs,AUD	L2/3 IT CTX Glut	IT-ET Glut	Glut
9D_M_2166	C9-R1-204825368667105808352236374166376754450	821.4037475585938	5367.916015625	C9-R1	Isocortex	SSs,AUD	L2/3 IT CTX Glut	IT-ET Glut	Glut
9D_M_2180	C9-R2-296270080777494951828672484667056865916	651.8478393554688	3566.498291015625	C9-R2	Isocortex	SSs,AUD	L2/3 IT CTX Glut	IT-ET Glut	Glut
9D_M_2182	C9-R2-56414302211576245051085898825368724938	581.6240234375	4428.630859375	C9-R2	Isocortex	SSs,AUD	L2/3 IT CTX Glut	IT-ET Glut	Glut
9D_M_2231	C9-R1-165707698043060958141715406637363815976	416.6380615234375	3906.9619140625	C9-R1	Isocortex	SSs,AUD	L2/3 IT CTX Glut	IT-ET Glut	Glut
9D_M_2244	C9-R1-29461076212612571966178450591286473294	834.9037475585938	5329.6298828125	C9-R1	Isocortex	SSs,AUD	L2/3 IT CTX Glut	IT-ET Glut	Glut
9D_M_2255	C9-R1-193521573718009869393632133742509702582	552.100341796875	3673.574951171875	C9-R1	Isocortex	SSs,AUD	L2/3 IT CTX Glut	IT-ET Glut	Glut
9D_M_2270	C9-R1-166691332981340904747736822761347911207	638.3685302734375	3276.796875	C9-R1	Isocortex	SSs,AUD	L2/3 IT CTX Glut	IT-ET Glut	Glut
9D_M_2294	C9-R1-323068756145574798993277551741660840772	2453.70703125	6884.7001953125	C9-R1	Isocortex	SSs,AUD	L2/3 IT CTX Glut	IT-ET Glut	Glut
9D_M_2299	C9-R1-28806993687530045519695536223691349897	413.9542846679688	4163.3603515625	C9-R1	Isocortex	SSs,AUD	L2/3 IT CTX Glut	IT-ET Glut	Glut
9D_M_2306	C9-R2-307277813917432770614868656982234815892	1339.984130859375	5921.7861328125	C9-R2	Isocortex	SSs,AUD	L2/3 IT CTX Glut	IT-ET Glut	Glut
9D_M_2332	C9-R2-34671505629558926371536224666991187276	2306.060791015625	6330.375	C9-R2	Isocortex	SSs,AUD	L2/3 IT CTX Glut	IT-ET Glut	Glut
9D_M_2333	C9-R1-96590633799360636017668458126625088406	642.5611572265625	2714.84814453125	C9-R1	Isocortex	SSs,AUD	L2/3 IT CTX Glut	IT-ET Glut	Glut
9D_M_2348	C9-R1-11300304147676163485105629698163153539	1585.078125	6207.94287109375	C9-R1	Isocortex	SSs,AUD	L2/3 IT CTX Glut	IT-ET Glut	Glut
9D_M_2355	C9-R1-118270166926725101286065150183907346413	893.6924438476562	5588.947265625	C9-R1	Isocortex	SSs,AUD	L2/3 IT CTX Glut	IT-ET Glut	Glut
9D_M_236	C9-R1-169896022146765522048574840983379736643	651.5985717773438	2980.3876953125	C9-R1	Isocortex	SSs,AUD	L2/3 IT CTX Glut	IT-ET Glut	Glut
9D_M_2392	C9-R1-202853416123621276487639038406878336517	908.9744262695312	5488.18359375	C9-R1	Isocortex	SSs,AUD	L2/3 IT CTX Glut	IT-ET Glut	Glut
9D_M_2393	C9-R2-69579827103455714009077424765363112539	554.9774169921875	3962.79833984375	C9-R2	Isocortex	SSs,AUD	L2/3 IT CTX Glut	IT-ET Glut	Glut
9D_M_241	C9-R1-334317407365474522393880244000105506539	485.3606262207031	3293.60498046875	C9-R1	Isocortex	SSs,AUD	L2/3 IT CTX Glut	IT-ET Glut	Glut
9D_M_2438	C9-R2-297351745515417772292179716298860646477	586.400634765625	3777.274169921875	C9-R2	Isocortex	SSs,AUD	L2/3 IT CTX Glut	IT-ET Glut	Glut
9D_M_245	C9-R1-14031188590537970712793203440533532896	849.0517578125	5332.8154296875	C9-R1	Isocortex	SSs,AUD	L2/3 IT CTX Glut	IT-ET Glut	Glut
9D_M_2497	C9-R1-102261876131749386148335434073942733642	1514.597412109375	6260.68359375	C9-R1	Isocortex	SSs,AUD	L2/3 IT CTX Glut	IT-ET Glut	Glut
9D_M_2519	C9-R1-204825368667105808352236374166376754450	821.4037475585938	5367.916015625	C9-R1	Isocortex	SSs,AUD	L2/3 IT CTX Glut	IT-ET Glut	Glut
9D_M_2530	C9-R1-38523118611533534703131955765008980903	637.12548828125	4968.26611328125	C9-R1	Isocortex	SSs,AUD	L2/3 IT CTX Glut	IT-ET Glut	Glut
9D_M_2551	C9-R1-115755202216420469351236447359338439866	467.9380493164063	3930.343994140625	C9-R1	Isocortex	SSs,AUD	L2/3 IT CTX Glut	IT-ET Glut	Glut
9D_M_2560	C9-R1-13104270819540540698327674657017862138	889.0117797851562	5391.4599609375	C9-R1	Isocortex	SSs,AUD	L2/3 IT CTX Glut	IT-ET Glut	Glut
9D_M_2566	C9-R1-63343945971704356701422539203675400538	2916.31640625	6933.95361328125	C9-R1	Isocortex	SSs,AUD	L2/3 IT CTX Glut	IT-ET Glut	Glut
9D_M_2570	C9-R2-338989501283836565047906286319942276350	1296.1087646484375	5792.484375	C9-R2	Isocortex	SSs,AUD	L2/3 IT CTX Glut	IT-ET Glut	Glut
9D_M_2596	C9-R1-332291616550759822213860268200451778400	765.8712768554688	5365.46728515625	C9-R1	Isocortex	SSs,AUD	L2/3 IT CTX Glut	IT-ET Glut	Glut
9D_M_2619	C9-R1-4604208097882743777078369036056488122	519.2877807617188	4991.8154296875	C9-R1	Isocortex	SSs,AUD	L2/3 IT CTX Glut	IT-ET Glut	Glut
9D_M_2644	C9-R2-135725878930664696511118893865410010895	965.8485107421876	5169.9697265625	C9-R2	Isocortex	SSs,AUD	L2/3 IT CTX Glut	IT-ET Glut	Glut
9D_M_2711	C9-R2-288055877960936088293910054972641618855	559.915283203125	4133.58740234375	C9-R2	Isocortex	SSs,AUD	L2/3 IT CTX Glut	IT-ET Glut	Glut
9D_M_2720	C9-R2-325896971310165633344303173250576194076	629.91845703125	4561.81591796875	C9-R2	Isocortex	SSs,AUD	L2/3 IT CTX Glut	IT-ET Glut	Glut
9D_M_2724	C9-R2-325896971310165633344303173250576194076	629.91845703125	4561.81591796875	C9-R2	Isocortex	SSs,AUD	L2/3 IT CTX Glut	IT-ET Glut	Glut
9D_M_2733	C9-R1-212778954894335272710140549967203217696	417.3703002929688	3665.04296875	C9-R1	Isocortex	SSs,AUD	L2/3 IT CTX Glut	IT-ET Glut	Glut
9D_M_2735	C9-R1-204825368667105808352236374166376754450	821.4037475585938	5367.916015625	C9-R1	Isocortex	SSs,AUD	L2/3 IT CTX Glut	IT-ET Glut	Glut
9D_M_2752	C9-R1-281354238621315306563781870489957075812	1246.7984619140625	5899.4873046875	C9-R1	Isocortex	SSs,AUD	L2/3 IT CTX Glut	IT-ET Glut	Glut
9D_M_276	C9-R1-126016984565920192922180485691618264302	489.83831787109375	3643.76708984375	C9-R1	Isocortex	SSs,AUD	L2/3 IT CTX Glut	IT-ET Glut	Glut
9D_M_2780	C9-R1-332291616550759822213860268200451778400	765.8712768554688	5365.46728515625	C9-R1	Isocortex	SSs,AUD	L2/3 IT CTX Glut	IT-ET Glut	Glut
9D_M_2785	C9-R1-152834906181910544696749333400055943652	3013.5498046875	7044.9140625	C9-R1	Isocortex	SSs,AUD	L2/3 IT CTX Glut	IT-ET Glut	Glut
9D_M_2787	C9-R2-230337187016660183373933238719968335662	710.0936889648438	4907.6591796875	C9-R2	Isocortex	SSs,AUD	L2/3 IT CTX Glut	IT-ET Glut	Glut
9D_M_2816	C9-R1-281886647903625129545462724735759014713	1395.41943359375	6226.82568359375	C9-R1	Isocortex	SSs,AUD	L2/3 IT CTX Glut	IT-ET Glut	Glut
9D_M_2830	C9-R1-264819039174968047529530667222986909523	2983.779541015625	6866.458984375	C9-R1	Isocortex	SSs,AUD	L2/3 IT CTX Glut	IT-ET Glut	Glut
9D_M_2906	C9-R1-102012670513704509619307164755979995499	426.04595947265625	3720.33447265625	C9-R1	Isocortex	SSs,AUD	L2/3 IT CTX Glut	IT-ET Glut	Glut
9D_M_2940	C9-R1-86853852288830808113129717218620907801	575.5363159179688	3625.51513671875	C9-R1	Isocortex	SSs,AUD	L2/3 IT CTX Glut	IT-ET Glut	Glut
9D_M_2942	C9-R2-258676046832790432190409414052854964646	857.5986328125	5008.31689453125	C9-R2	Isocortex	SSs,AUD	L2/3 IT CTX Glut	IT-ET Glut	Glut
9D_M_2960	C9-R2-212737348959248386648097636295861366611	677.4632568359375	4607.81494140625	C9-R2	Isocortex	SSs,AUD	L2/3 IT CTX Glut	IT-ET Glut	Glut
9D_M_3015	C9-R1-224426513550433873022600004138854964346	519.268310546875	3761.757080078125	C9-R1	Isocortex	SSs,AUD	L2/3 IT CTX Glut	IT-ET Glut	Glut
9D_M_302	C9-R1-298820520154167075425419275877642184739	2654.225341796875	6953.41748046875	C9-R1	Isocortex	SSs,AUD	L2/3 IT CTX Glut	IT-ET Glut	Glut
9D_M_3024	C9-R1-126016984565920192922180485691618264302	489.83831787109375	3643.76708984375	C9-R1	Isocortex	SSs,AUD	L2/3 IT CTX Glut	IT-ET Glut	Glut
9D_M_3029	C9-R1-295081572889491311591749943324436930831	630.143310546875	3044.8681640625	C9-R1	Isocortex	SSs,AUD	L2/3 IT CTX Glut	IT-ET Glut	Glut
9D_M_3035	C9-R1-166159250050284792644852962457215409026	546.7197875976562	4956.607421875	C9-R1	Isocortex	SSs,AUD	L2/3 IT CTX Glut	IT-ET Glut	Glut
9D_M_324	C9-R1-236517639593849077096220562719235748151	1337.1944580078125	5956.83544921875	C9-R1	Isocortex	SSs,AUD	L2/3 IT CTX Glut	IT-ET Glut	Glut
9D_M_325	C9-R1-146319218215145601138455997231129956813	816.0577392578125	5381.7939453125	C9-R1	Isocortex	SSs,AUD	L2/3 IT CTX Glut	IT-ET Glut	Glut
9D_M_33	C9-R1-21997957118337072332991477313528274274	852.0757446289062	5282.001953125	C9-R1	Isocortex	SSs,AUD	L2/3 IT CTX Glut	IT-ET Glut	Glut
9D_M_341	C9-R1-253330267995048966488839179424220249242	3451.348388671875	7067.7958984375	C9-R1	Isocortex	SSs,AUD	L2/3 IT CTX Glut	IT-ET Glut	Glut
9D_M_344	C9-R2-224406489339206463791867040180419891574	2450.62646484375	6396.1806640625	C9-R2	Isocortex	SSs,AUD	L2/3 IT CTX Glut	IT-ET Glut	Glut
9D_M_379	C9-R1-289580034313530906680128769384662895573	1378.9720458984375	6017.7412109375	C9-R1	Isocortex	SSs,AUD	L2/3 IT CTX Glut	IT-ET Glut	Glut
9D_M_39	C9-R1-943384533961454319973461315875153138	446.5843200683594	3703.923095703125	C9-R1	Isocortex	SSs,AUD	L2/3 IT CTX Glut	IT-ET Glut	Glut
9D_M_419	C9-R2-79953192972542670750590727616623917088	1879.006103515625	6332.19580078125	C9-R2	Isocortex	SSs,AUD	L2/3 IT CTX Glut	IT-ET Glut	Glut
9D_M_422	C9-R2-325896971310165633344303173250576194076	629.91845703125	4561.81591796875	C9-R2	Isocortex	SSs,AUD	L2/3 IT CTX Glut	IT-ET Glut	Glut
9D_M_441	C9-R1-254744543147202654319448206720395615491	587.8245849609375	2951.3896484375	C9-R1	Isocortex	SSs,AUD	L2/3 IT CTX Glut	IT-ET Glut	Glut
9D_M_444	C9-R1-21997957118337072332991477313528274274	852.0757446289062	5282.001953125	C9-R1	Isocortex	SSs,AUD	L2/3 IT CTX Glut	IT-ET Glut	Glut
9D_M_450	C9-R2-238450101134071006510170395459083512374	1889.5040283203125	6140.4521484375	C9-R2	Isocortex	SSs,AUD	L2/3 IT CTX Glut	IT-ET Glut	Glut
9D_M_493	C9-R2-193973549151682179234355500698421965147	959.220947265625	5190.1171875	C9-R2	Isocortex	SSs,AUD	L2/3 IT CTX Glut	IT-ET Glut	Glut
9D_M_513	C9-R1-104478448388595463359042593471282343172	865.4677734375	5429.1513671875	C9-R1	Isocortex	SSs,AUD	L2/3 IT CTX Glut	IT-ET Glut	Glut
9D_M_514	C9-R1-17817762628094045003092615345809291909	535.6670532226562	4451.8876953125	C9-R1	Isocortex	SSs,AUD	L2/3 IT CTX Glut	IT-ET Glut	Glut
9D_M_521	C9-R1-204644509809017625029280317198481323536	2821.978515625	7005.0712890625	C9-R1	Isocortex	SSs,AUD	L2/3 IT CTX Glut	IT-ET Glut	Glut
9D_M_567	C9-R2-275139117030845872611587991674955336965	2136.194580078125	6261.5703125	C9-R2	Isocortex	SSs,AUD	L2/3 IT CTX Glut	IT-ET Glut	Glut
9D_M_569	C9-R1-332291616550759822213860268200451778400	765.8712768554688	5365.46728515625	C9-R1	Isocortex	SSs,AUD	L2/3 IT CTX Glut	IT-ET Glut	Glut
9D_M_57	C9-R1-90244299296913037194700154767863575838	1249.2283935546875	5875.4033203125	C9-R1	Isocortex	SSs,AUD	L2/3 IT CTX Glut	IT-ET Glut	Glut
9D_M_577	C9-R1-30676226407192986360388375307577701214	432.2570190429688	4526.677734375	C9-R1	Isocortex	SSs,AUD	L2/3 IT CTX Glut	IT-ET Glut	Glut
9D_M_580	C9-R2-203009740938599633760596230361036329957	1609.6138916015625	5934.81396484375	C9-R2	Isocortex	SSs,AUD	L2/3 IT CTX Glut	IT-ET Glut	Glut
9D_M_593	C9-R1-320155496860003081837079383818623590414	414.6778869628906	3882.059326171875	C9-R1	Isocortex	SSs,AUD	L2/3 IT CTX Glut	IT-ET Glut	Glut
9D_M_641	C9-R1-102261876131749386148335434073942733642	1514.597412109375	6260.68359375	C9-R1	Isocortex	SSs,AUD	L2/3 IT CTX Glut	IT-ET Glut	Glut
9D_M_65	C9-R2-5119909735057721167781783458703315117	647.2078857421875	4608.6767578125	C9-R2	Isocortex	SSs,AUD	L2/3 IT CTX Glut	IT-ET Glut	Glut
9D_M_658	C9-R1-13901163414568237609804435281110574732	809.9557495117188	5265.0458984375	C9-R1	Isocortex	SSs,AUD	L2/3 IT CTX Glut	IT-ET Glut	Glut
9D_M_668	C9-R2-309947391367470536368254761246335985172	2055.529296875	6236.32763671875	C9-R2	Isocortex	SSs,AUD	L2/3 IT CTX Glut	IT-ET Glut	Glut
9D_M_687	C9-R2-28059675238699301875251913901336395526	713.0169067382812	4667.447265625	C9-R2	Isocortex	SSs,AUD	L2/3 IT CTX Glut	IT-ET Glut	Glut
9D_M_692	C9-R1-23250300654318590918666455079669473006	1014.4385986328124	5542.634765625	C9-R1	Isocortex	SSs,AUD	L2/3 IT CTX Glut	IT-ET Glut	Glut
9D_M_704	C9-R1-58175408419811547671554420902864121349	435.9549560546875	3579.68310546875	C9-R1	Isocortex	SSs,AUD	L2/3 IT CTX Glut	IT-ET Glut	Glut
9D_M_713	C9-R1-9098936750457030014570173583819060456	1596.3101806640625	6266.47900390625	C9-R1	Isocortex	SSs,AUD	L2/3 IT CTX Glut	IT-ET Glut	Glut
9D_M_74	C9-R1-95092557200711404009666160971067538387	410.9194641113281	4218.2392578125	C9-R1	Isocortex	SSs,AUD	L2/3 IT CTX Glut	IT-ET Glut	Glut
9D_M_77	C9-R1-75869312238103427480957945633343176524	548.6637573242188	5004.12744140625	C9-R1	Isocortex	SSs,AUD	L2/3 IT CTX Glut	IT-ET Glut	Glut
9D_M_777	C9-R1-204825368667105808352236374166376754450	821.4037475585938	5367.916015625	C9-R1	Isocortex	SSs,AUD	L2/3 IT CTX Glut	IT-ET Glut	Glut
9D_M_783	C9-R2-55225991729745447085216565917948101477	552.5237426757812	4203.18359375	C9-R2	Isocortex	SSs,AUD	L2/3 IT CTX Glut	IT-ET Glut	Glut
9D_M_82	C9-R1-290191201527586750123522929061709852593	1029.89990234375	5638.6298828125	C9-R1	Isocortex	SSs,AUD	L2/3 IT CTX Glut	IT-ET Glut	Glut
9D_M_821	C9-R2-308297311047538624787189222857869693537	557.45263671875	4380.9951171875	C9-R2	Isocortex	SSs,AUD	L2/3 IT CTX Glut	IT-ET Glut	Glut
9D_M_826	C9-R2-184193929282990664019706695102642492167	1399.4224853515625	5630.2705078125	C9-R2	Isocortex	SSs,AUD	L2/3 IT CTX Glut	IT-ET Glut	Glut
9D_M_835	C9-R1-205271730192078453395576291731379722100	1898.6636962890625	6446.0205078125	C9-R1	Isocortex	SSs,AUD	L2/3 IT CTX Glut	IT-ET Glut	Glut
9D_M_844	C9-R2-248038127623519909689600438051511143395	724.21533203125	4575.328125	C9-R2	Isocortex	SSs,AUD	L2/3 IT CTX Glut	IT-ET Glut	Glut
9D_M_850	C9-R1-200839770778408114601234003279215337617	704.9116821289062	5120.7890625	C9-R1	Isocortex	SSs,AUD	L2/3 IT CTX Glut	IT-ET Glut	Glut
9D_M_851	C9-R1-155658647439264102847978606068865926433	933.3997802734376	5440.16796875	C9-R1	Isocortex	SSs,AUD	L2/3 IT CTX Glut	IT-ET Glut	Glut
9D_M_876	C9-R1-271239633417719947337061698415892165102	429.8162231445313	3607.55029296875	C9-R1	Isocortex	SSs,AUD	L2/3 IT CTX Glut	IT-ET Glut	Glut
9D_M_89	C9-R1-16265982891884706474352805931531374159	2751.04736328125	6979.9853515625	C9-R1	Isocortex	SSs,AUD	L2/3 IT CTX Glut	IT-ET Glut	Glut
9D_M_895	C9-R1-230573198272120442118029557242157767518	1037.9285888671875	5537.5048828125	C9-R1	Isocortex	SSs,AUD	L2/3 IT CTX Glut	IT-ET Glut	Glut
9D_M_897	C9-R1-3308983768457000728763649794812489235	2398.2490234375	6913.751953125	C9-R1	Isocortex	SSs,AUD	L2/3 IT CTX Glut	IT-ET Glut	Glut
9D_M_905	C9-R1-160634860785955841623266724403770353036	514.03466796875	3212.44287109375	C9-R1	Isocortex	SSs,AUD	L2/3 IT CTX Glut	IT-ET Glut	Glut
9D_M_92	C9-R1-280852639038819737002448055833015559395	1208.890380859375	5987.5615234375	C9-R1	Isocortex	SSs,AUD	L2/3 IT CTX Glut	IT-ET Glut	Glut
9D_M_926	C9-R1-241578422035978158781247416656785911526	1105.0224609375	5909.43115234375	C9-R1	Isocortex	SSs,AUD	L2/3 IT CTX Glut	IT-ET Glut	Glut
9D_M_927	C9-R1-93499791016071690674163226842601646475	2032.4378662109373	6486.666015625	C9-R1	Isocortex	SSs,AUD	L2/3 IT CTX Glut	IT-ET Glut	Glut
9D_M_953	C9-R1-211040751290448421170021175665522458922	526.0550537109375	4585.916015625	C9-R1	Isocortex	SSs,AUD	L2/3 IT CTX Glut	IT-ET Glut	Glut
9D_M_954	C9-R1-236517639593849077096220562719235748151	1337.1944580078125	5956.83544921875	C9-R1	Isocortex	SSs,AUD	L2/3 IT CTX Glut	IT-ET Glut	Glut
9D_M_955	C9-R2-167643031232950455975820748805145230051	2633.12109375	6561.7412109375	C9-R2	Isocortex	SSs,AUD	L2/3 IT CTX Glut	IT-ET Glut	Glut
9D_M_965	C9-R2-152899569732245606246578114189239618013	2204.427001953125	6431.86328125	C9-R2	Isocortex	SSs,AUD	L2/3 IT CTX Glut	IT-ET Glut	Glut
9D_M_97	C9-R1-15844480035280184626631370604319729961	494.1809997558594	4793.08984375	C9-R1	Isocortex	SSs,AUD	L2/3 IT CTX Glut	IT-ET Glut	Glut
9D_M_978	C9-R2-144281840374328562683256658221769477693	1582.1925048828125	6046.16943359375	C9-R2	Isocortex	SSs,AUD	L2/3 IT CTX Glut	IT-ET Glut	Glut
MIX_M_86	C9-R1-126525799583440910683575932658632024213	558.5457763671875	4211.1728515625	C9-R1	Isocortex	SSs,AUD	L2/3 IT CTX Glut	IT-ET Glut	Glut
MIX_M_87	C9-R1-12143386304849272922857775020534789409	536.301025390625	4618.18408203125	C9-R1	Isocortex	SSs,AUD	L2/3 IT CTX Glut	IT-ET Glut	Glut
MIX_M_99	C9-R1-204757355494222788907196767733904045076	555.9170532226562	4604.65380859375	C9-R1	Isocortex	SSs,AUD	L2/3 IT CTX Glut	IT-ET Glut	Glut
MIX_M_644	C9-R2-52635826110120668461797375249369109057	1605.644287109375	5981.2705078125	C9-R2	Isocortex	SSs,AUD	L2/3 IT CTX Glut	IT-ET Glut	Glut
MIX_M_665	C9-R1-316596739262986388913276123703043902033	3768.07568359375	7097.27978515625	C9-R1	Isocortex	SSs,AUD	L2/3 IT CTX Glut	IT-ET Glut	Glut
MIX_M_688	C9-R2-301503004213628464506628918496107064579	1219.8970947265625	1544.3497314453125	C9-R2	Isocortex	SSs,AUD	L2/3 IT CTX Glut	IT-ET Glut	Glut
MIX_M_694	C9-R1-200623427519557224299481305185162180835	471.806640625	3356.73095703125	C9-R1	Isocortex	SSs,AUD	L2/3 IT CTX Glut	IT-ET Glut	Glut
MIX_M_973	C9-R1-2797842495205848726259474137522031860	1437.5933837890625	6160.67578125	C9-R1	Isocortex	SSs,AUD	L2/3 IT CTX Glut	IT-ET Glut	Glut
MIX_M_977	C9-R1-197427968716985804641466349637172699495	1543.3524169921875	6335.0166015625	C9-R1	Isocortex	SSs,AUD	L2/3 IT CTX Glut	IT-ET Glut	Glut
MIX_M_1000	C9-R2-295511062291669760563365536686431883570	2555.17626953125	6600.14404296875	C9-R2	Isocortex	SSs,AUD	L2/3 IT CTX Glut	IT-ET Glut	Glut
MIX_M_1004	C9-R1-91477924751872018635134339323431037404	530.392333984375	3611.529296875	C9-R1	Isocortex	SSs,AUD	L2/3 IT CTX Glut	IT-ET Glut	Glut
MIX_M_1008	C9-R2-21772504801222908684137724606216200824	548.7587280273438	3882.222412109375	C9-R2	Isocortex	SSs,AUD	L2/3 IT CTX Glut	IT-ET Glut	Glut
MIX_M_1012	C9-R1-206217890060977472231048638752054553428	507.1917419433594	4296.115234375	C9-R1	Isocortex	SSs,AUD	L2/3 IT CTX Glut	IT-ET Glut	Glut
MIX_M_1023	C9-R2-160961993574208494469433446359838781545	566.529052734375	4392.958984375	C9-R2	Isocortex	SSs,AUD	L2/3 IT CTX Glut	IT-ET Glut	Glut
MIX_M_1031	C9-R1-152834906181910544696749333400055943652	3013.5498046875	7044.9140625	C9-R1	Isocortex	SSs,AUD	L2/3 IT CTX Glut	IT-ET Glut	Glut
MIX_M_1038	C9-R1-204825368667105808352236374166376754450	821.4037475585938	5367.916015625	C9-R1	Isocortex	SSs,AUD	L2/3 IT CTX Glut	IT-ET Glut	Glut
MIX_M_1041	C9-R1-75396438062172508362846706106587481639	995.1239013671876	5804.193359375	C9-R1	Isocortex	SSs,AUD	L2/3 IT CTX Glut	IT-ET Glut	Glut
MIX_M_1057	C9-R2-34358685591216381598522510180941473796	617.8088989257812	4170.7060546875	C9-R2	Isocortex	SSs,AUD	L2/3 IT CTX Glut	IT-ET Glut	Glut
MIX_M_1061	C9-R2-236152409346446883829729267688248531355	724.656005859375	4639.99951171875	C9-R2	Isocortex	SSs,AUD	L2/3 IT CTX Glut	IT-ET Glut	Glut
MIX_M_1071	C9-R2-56414302211576245051085898825368724938	581.6240234375	4428.630859375	C9-R2	Isocortex	SSs,AUD	L2/3 IT CTX Glut	IT-ET Glut	Glut
MIX_M_2184	C9-R1-52564086351159429423927960627023392585	486.4449462890625	3594.3173828125	C9-R1	Isocortex	SSs,AUD	L2/3 IT CTX Glut	IT-ET Glut	Glut
MIX_M_2227	C9-R2-325896971310165633344303173250576194076	629.91845703125	4561.81591796875	C9-R2	Isocortex	SSs,AUD	L2/3 IT CTX Glut	IT-ET Glut	Glut
MIX_M_2487	C9-R1-4604208097882743777078369036056488122	519.2877807617188	4991.8154296875	C9-R1	Isocortex	SSs,AUD	L2/3 IT CTX Glut	IT-ET Glut	Glut
MIX_M_2493	C9-R2-48156706843195788202645738467681166363	4186.92041015625	6985.4677734375	C9-R2	Isocortex	SSs,AUD	L2/3 IT CTX Glut	IT-ET Glut	Glut
MIX_M_2505	C9-R1-199488571525680997530722958804521591259	1222.1484375	5841.427734375	C9-R1	Isocortex	SSs,AUD	L2/3 IT CTX Glut	IT-ET Glut	Glut
MIX_M_2521	C9-R2-170295073107598909745265676600395498537	578.0516357421875	3925.8515625	C9-R2	Isocortex	SSs,AUD	L2/3 IT CTX Glut	IT-ET Glut	Glut
MIX_M_2528	C9-R1-17817762628094045003092615345809291909	535.6670532226562	4451.8876953125	C9-R1	Isocortex	SSs,AUD	L2/3 IT CTX Glut	IT-ET Glut	Glut
MIX_M_2529	C9-R1-154285121338790947155175917243917813138	452.9109497070313	3508.34912109375	C9-R1	Isocortex	SSs,AUD	L2/3 IT CTX Glut	IT-ET Glut	Glut
MIX_M_2535	C9-R2-301503004213628464506628918496107064579	1219.8970947265625	1544.3497314453125	C9-R2	Isocortex	SSs,AUD	L2/3 IT CTX Glut	IT-ET Glut	Glut
MIX_M_2542	C9-R1-114976350807516494250139574520517902260	1036.7945556640625	5455.5869140625	C9-R1	Isocortex	SSs,AUD	L2/3 IT CTX Glut	IT-ET Glut	Glut
MIX_M_2547	C9-R2-167328448760814295015797282739000913609	3024.73681640625	6661.44970703125	C9-R2	Isocortex	SSs,AUD	L2/3 IT CTX Glut	IT-ET Glut	Glut
9F_M_237	C9-R1-58884450900137337084827791370424081259	791.521240234375	5369.84130859375	C9-R1	Isocortex	TEa,ECT,PERI	L2/3 IT CTX Glut	IT-ET Glut	Glut
9F_M_345	C9-R1-44075966725198131899736196360113923757	425.5059509277344	3778.978515625	C9-R1	Isocortex	TEa,ECT,PERI	L2/3 IT CTX Glut	IT-ET Glut	Glut
9F_M_350	C9-R1-103271655925693015317051054632905676928	643.2566528320312	3326.0048828125	C9-R1	Isocortex	TEa,ECT,PERI	L2/3 IT CTX Glut	IT-ET Glut	Glut
9F_M_368	C9-R1-258027004956945481136582058739510273363	654.9271850585938	2776.51611328125	C9-R1	Isocortex	TEa,ECT,PERI	L2/3 IT CTX Glut	IT-ET Glut	Glut
9F_M_369	C9-R2-279867601854733457698767583492116129169	572.7686157226562	4205.97265625	C9-R2	Isocortex	TEa,ECT,PERI	L2/3 IT CTX Glut	IT-ET Glut	Glut
9F_M_400	C9-R2-149919998808531529068854715285530961490	650.501953125	4721.22607421875	C9-R2	Isocortex	TEa,ECT,PERI	L2/3 IT CTX Glut	IT-ET Glut	Glut
9F_M_435	C9-R1-120635028177900228700281288959991116754	640.9605712890625	2843.28173828125	C9-R1	Isocortex	TEa,ECT,PERI	L2/3 IT CTX Glut	IT-ET Glut	Glut
9F_M_442	C9-R2-123012821955565579009791254317016147011	548.4268798828125	4232.9482421875	C9-R2	Isocortex	TEa,ECT,PERI	L2/3 IT CTX Glut	IT-ET Glut	Glut
9F_M_491	C9-R1-258027004956945481136582058739510273363	654.9271850585938	2776.51611328125	C9-R1	Isocortex	TEa,ECT,PERI	L2/3 IT CTX Glut	IT-ET Glut	Glut
9F_M_492	C9-R2-320266454654293859609566509848143835972	841.873046875	4960.36181640625	C9-R2	Isocortex	TEa,ECT,PERI	L2/3 IT CTX Glut	IT-ET Glut	Glut
9F_M_527	C9-R1-320827911649627220497512869411172674684	1411.3179931640625	5946.78515625	C9-R1	Isocortex	TEa,ECT,PERI	L2/3 IT CTX Glut	IT-ET Glut	Glut
9F_M_545	C9-R2-310632948986928921012533653387003524334	2487.308837890625	6559.00537109375	C9-R2	Isocortex	TEa,ECT,PERI	L2/3 IT CTX Glut	IT-ET Glut	Glut
9F_M_603	C9-R2-137465604268419414490116771771586659607	1768.662109375	6237.4189453125	C9-R2	Isocortex	TEa,ECT,PERI	L2/3 IT CTX Glut	IT-ET Glut	Glut
9F_M_620	C9-R2-147015455044865936242315016953263212074	4468.94091796875	7012.318359375	C9-R2	Isocortex	TEa,ECT,PERI	L2/3 IT CTX Glut	IT-ET Glut	Glut
9F_M_650	C9-R2-177263237678566156728745162882280882512	726.0712280273438	4559.20556640625	C9-R2	Isocortex	TEa,ECT,PERI	L2/3 IT CTX Glut	IT-ET Glut	Glut
9F_M_664	C9-R2-118435391577570300974928836686311448026	3058.13720703125	6646.39501953125	C9-R2	Isocortex	TEa,ECT,PERI	L2/3 IT CTX Glut	IT-ET Glut	Glut
9F_M_678	C9-R1-132624888133678874908216790646734117277	439.1722717285156	4057.142333984375	C9-R1	Isocortex	TEa,ECT,PERI	L2/3 IT CTX Glut	IT-ET Glut	Glut
9F_M_695	C9-R2-198946230861150208415552416717875998780	520.336181640625	4097.7666015625	C9-R2	Isocortex	TEa,ECT,PERI	L2/3 IT CTX Glut	IT-ET Glut	Glut
9F_M_750	C9-R2-63834399143320469668519703425241569572	578.6390380859375	3898.2646484375	C9-R2	Isocortex	TEa,ECT,PERI	L2/3 IT CTX Glut	IT-ET Glut	Glut
9F_M_781	C9-R1-145652725058156101824423716013280986749	1143.4619140625	5800.7373046875	C9-R1	Isocortex	TEa,ECT,PERI	L2/3 IT CTX Glut	IT-ET Glut	Glut
9F_M_791	C9-R1-334317407365474522393880244000105506539	485.3606262207031	3293.60498046875	C9-R1	Isocortex	TEa,ECT,PERI	L2/3 IT CTX Glut	IT-ET Glut	Glut
9F_M_794	C9-R1-257880916230250076437803054959389710695	431.0182800292969	4147.1064453125	C9-R1	Isocortex	TEa,ECT,PERI	L2/3 IT CTX Glut	IT-ET Glut	Glut
9F_M_835	C9-R1-123613814380770824948996051995889844527	1249.9844970703125	5921.681640625	C9-R1	Isocortex	TEa,ECT,PERI	L2/3 IT CTX Glut	IT-ET Glut	Glut
9F_M_858	C9-R1-94313237090800495831048787701710699197	713.13916015625	2750.7041015625	C9-R1	Isocortex	TEa,ECT,PERI	L2/3 IT CTX Glut	IT-ET Glut	Glut
9F_M_927	C9-R2-252862865007800911372453237400569055422	628.8496704101562	4316.75390625	C9-R2	Isocortex	TEa,ECT,PERI	L2/3 IT CTX Glut	IT-ET Glut	Glut
9F_M_945	C9-R2-269951582229609333905863991643979321711	637.6842041015625	4479.201171875	C9-R2	Isocortex	TEa,ECT,PERI	L2/3 IT CTX Glut	IT-ET Glut	Glut
9F_M_952	C9-R2-190131481641634866112544196460298135070	1394.746826171875	5956.3916015625	C9-R2	Isocortex	TEa,ECT,PERI	L2/3 IT CTX Glut	IT-ET Glut	Glut
9F_M_958	C9-R2-189392148725780551210749622840301585545	719.8024291992188	3604.032958984375	C9-R2	Isocortex	TEa,ECT,PERI	L2/3 IT CTX Glut	IT-ET Glut	Glut
9F_M_998	C9-R1-31106077149048017286439888017561681701	475.90631103515625	3665.799072265625	C9-R1	Isocortex	TEa,ECT,PERI	L2/3 IT CTX Glut	IT-ET Glut	Glut
9F_M_1032	C9-R1-263649931918308289571254800813429539793	842.4637451171875	5315.103515625	C9-R1	Isocortex	TEa,ECT,PERI	L2/3 IT CTX Glut	IT-ET Glut	Glut
9F_M_1096	C9-R2-34847093610889491792110278518001076845	569.5907592773438	4321.17431640625	C9-R2	Isocortex	TEa,ECT,PERI	L2/3 IT CTX Glut	IT-ET Glut	Glut
9F_M_1153	C9-R1-286220228978684723720428667765764308779	405.6598815917969	3880.92529296875	C9-R1	Isocortex	TEa,ECT,PERI	L2/3 IT CTX Glut	IT-ET Glut	Glut
9F_M_1190	C9-R1-112147988695182776717723725175315349053	473.4309387207031	3416.60302734375	C9-R1	Isocortex	TEa,ECT,PERI	L2/3 IT CTX Glut	IT-ET Glut	Glut
9F_M_1212	C9-R2-18403744724699264635382906287680619361	659.6353149414062	3644.85693359375	C9-R2	Isocortex	TEa,ECT,PERI	L2/3 IT CTX Glut	IT-ET Glut	Glut
9F_M_1237	C9-R1-78356185529364333135511033507759096978	515.404052734375	3944.3837890625	C9-R1	Isocortex	TEa,ECT,PERI	L2/3 IT CTX Glut	IT-ET Glut	Glut
9F_M_1326	C9-R1-159206756216684043616490340852544793459	632.9146118164062	2788.9423828125	C9-R1	Isocortex	TEa,ECT,PERI	L2/3 IT CTX Glut	IT-ET Glut	Glut
9F_M_1331	C9-R2-63834399143320469668519703425241569572	578.6390380859375	3898.2646484375	C9-R2	Isocortex	TEa,ECT,PERI	L2/3 IT CTX Glut	IT-ET Glut	Glut
9F_M_1372	C9-R2-210246364125316594969929295895355039763	637.1535034179688	4693.37451171875	C9-R2	Isocortex	TEa,ECT,PERI	L2/3 IT CTX Glut	IT-ET Glut	Glut
9F_M_1412	C9-R1-253330267995048966488839179424220249242	3451.348388671875	7067.7958984375	C9-R1	Isocortex	TEa,ECT,PERI	L2/3 IT CTX Glut	IT-ET Glut	Glut
9F_M_1438	C9-R1-116500005168372531634537110034288562143	2033.517822265625	6525.330078125	C9-R1	Isocortex	TEa,ECT,PERI	L2/3 IT CTX Glut	IT-ET Glut	Glut
9F_M_1455	C9-R2-147015455044865936242315016953263212074	4468.94091796875	7012.318359375	C9-R2	Isocortex	TEa,ECT,PERI	L2/3 IT CTX Glut	IT-ET Glut	Glut
9F_M_1468	C9-R1-126525799583440910683575932658632024213	558.5457763671875	4211.1728515625	C9-R1	Isocortex	TEa,ECT,PERI	L2/3 IT CTX Glut	IT-ET Glut	Glut
9F_M_1475	C9-R2-17472627567922772960990301762186365443	1323.391845703125	5595.72314453125	C9-R2	Isocortex	TEa,ECT,PERI	L2/3 IT CTX Glut	IT-ET Glut	Glut
9F_M_1490	C9-R1-267152307201293171334167341420879013037	962.2184448242188	5579.28125	C9-R1	Isocortex	TEa,ECT,PERI	L2/3 IT CTX Glut	IT-ET Glut	Glut
9F_M_1522	C9-R1-334317407365474522393880244000105506539	485.3606262207031	3293.60498046875	C9-R1	Isocortex	TEa,ECT,PERI	L2/3 IT CTX Glut	IT-ET Glut	Glut
9F_M_1535	C9-R2-8200819765324759036539377830692101301	4188.9072265625	6965.8037109375	C9-R2	Isocortex	TEa,ECT,PERI	L2/3 IT CTX Glut	IT-ET Glut	Glut
9F_M_1593	C9-R1-124897155774535624532259619467345732596	1602.5201416015625	6081.47509765625	C9-R1	Isocortex	TEa,ECT,PERI	L2/3 IT CTX Glut	IT-ET Glut	Glut
9F_M_1659	C9-R1-101279759530191676619507550089788755663	603.6358032226562	4965.625	C9-R1	Isocortex	TEa,ECT,PERI	L2/3 IT CTX Glut	IT-ET Glut	Glut
9F_M_1752	C9-R1-223363358679253156003574475303526778380	2810.314453125	6973.4814453125	C9-R1	Isocortex	TEa,ECT,PERI	L2/3 IT CTX Glut	IT-ET Glut	Glut
9F_M_1759	C9-R1-50001794357839565760924332822584198815	374.2599487304688	3787.1865234375	C9-R1	Isocortex	TEa,ECT,PERI	L2/3 IT CTX Glut	IT-ET Glut	Glut
9F_M_1770	C9-R1-325367069309510500190542254241604184459	1071.2098388671875	5696.94970703125	C9-R1	Isocortex	TEa,ECT,PERI	L2/3 IT CTX Glut	IT-ET Glut	Glut
9F_M_1840	C9-R1-126714130972766156524286319971006650931	1173.0538330078125	5721.1953125	C9-R1	Isocortex	TEa,ECT,PERI	L2/3 IT CTX Glut	IT-ET Glut	Glut
9F_M_1976	C9-R2-222177994108675652769128626882390641588	1308.8096923828125	5837.56005859375	C9-R2	Isocortex	TEa,ECT,PERI	L2/3 IT CTX Glut	IT-ET Glut	Glut
9F_M_2014	C9-R1-146667665052392441935649417123723195750	409.251953125	3817.642578125	C9-R1	Isocortex	TEa,ECT,PERI	L2/3 IT CTX Glut	IT-ET Glut	Glut
9F_M_2042	C9-R1-120635028177900228700281288959991116754	640.9605712890625	2843.28173828125	C9-R1	Isocortex	TEa,ECT,PERI	L2/3 IT CTX Glut	IT-ET Glut	Glut
9F_M_2046	C9-R2-304983423761565370646933682694472563536	1418.7232666015625	5951.0234375	C9-R2	Isocortex	TEa,ECT,PERI	L2/3 IT CTX Glut	IT-ET Glut	Glut
9F_M_2067	C9-R1-322364312085845778444521995026446545452	551.7849731445312	3563.21337890625	C9-R1	Isocortex	TEa,ECT,PERI	L2/3 IT CTX Glut	IT-ET Glut	Glut
9F_M_2127	C9-R1-244884595461698649241280492244973018636	415.1260681152344	3953.94189453125	C9-R1	Isocortex	TEa,ECT,PERI	L2/3 IT CTX Glut	IT-ET Glut	Glut
9F_M_2161	C9-R2-63834399143320469668519703425241569572	578.6390380859375	3898.2646484375	C9-R2	Isocortex	TEa,ECT,PERI	L2/3 IT CTX Glut	IT-ET Glut	Glut
9F_M_2173	C9-R1-250305566842126833252883394249522769994	449.7703247070313	3651.59716796875	C9-R1	Isocortex	TEa,ECT,PERI	L2/3 IT CTX Glut	IT-ET Glut	Glut
9F_M_2210	C9-R1-24613257737353057880310281843549510153	655.6162109375	2551.53564453125	C9-R1	Isocortex	TEa,ECT,PERI	L2/3 IT CTX Glut	IT-ET Glut	Glut
9F_M_2312	C9-R1-55063177386334593525868100347755918630	498.5323181152344	3809.708984375	C9-R1	Isocortex	TEa,ECT,PERI	L2/3 IT CTX Glut	IT-ET Glut	Glut
9F_M_2327	C9-R1-120033527173194213671240791087474583839	610.0013427734375	3092.22607421875	C9-R1	Isocortex	TEa,ECT,PERI	L2/3 IT CTX Glut	IT-ET Glut	Glut
9F_M_2352	C9-R2-287540032670174208335864736601268517540	670.417236328125	3900.050537109375	C9-R2	Isocortex	TEa,ECT,PERI	L2/3 IT CTX Glut	IT-ET Glut	Glut
9F_M_2385	C9-R1-62866946102989804975023339831617392199	394.3198852539063	3949.829345703125	C9-R1	Isocortex	TEa,ECT,PERI	L2/3 IT CTX Glut	IT-ET Glut	Glut
9F_M_2407	C9-R1-260097523834602548477825615422775453104	1680.1700439453125	6306.48876953125	C9-R1	Isocortex	TEa,ECT,PERI	L2/3 IT CTX Glut	IT-ET Glut	Glut
9F_M_2427	C9-R1-159206756216684043616490340852544793459	632.9146118164062	2788.9423828125	C9-R1	Isocortex	TEa,ECT,PERI	L2/3 IT CTX Glut	IT-ET Glut	Glut
9F_M_2525	C9-R2-73091337642653469745043909017838817647	4399.4521484375	7008.67431640625	C9-R2	Isocortex	TEa,ECT,PERI	L2/3 IT CTX Glut	IT-ET Glut	Glut
9F_M_2533	C9-R2-89497485457361894006859857823932431353	519.0248413085938	3956.7880859375	C9-R2	Isocortex	TEa,ECT,PERI	L2/3 IT CTX Glut	IT-ET Glut	Glut
9F_M_2534	C9-R1-322364312085845778444521995026446545452	551.7849731445312	3563.21337890625	C9-R1	Isocortex	TEa,ECT,PERI	L2/3 IT CTX Glut	IT-ET Glut	Glut
9F_M_2701	C9-R1-1051929468672696931592061308912912886	815.0242309570312	2250.8056640625	C9-R1	Isocortex	TEa,ECT,PERI	L2/3 IT CTX Glut	IT-ET Glut	Glut
9F_M_2766	C9-R2-28059675238699301875251913901336395526	713.0169067382812	4667.447265625	C9-R2	Isocortex	TEa,ECT,PERI	L2/3 IT CTX Glut	IT-ET Glut	Glut
9F_M_2770	C9-R1-340235572658900244170307519076502903245	2168.5244140625	6674.748046875	C9-R1	Isocortex	TEa,ECT,PERI	L2/3 IT CTX Glut	IT-ET Glut	Glut
9F_M_2851	C9-R1-17698734479304266739515404514908952683	1553.58544921875	6177.57763671875	C9-R1	Isocortex	TEa,ECT,PERI	L2/3 IT CTX Glut	IT-ET Glut	Glut
9F_M_2900	C9-R2-273132695926766139819758173282297560435	688.4042358398438	4279.71484375	C9-R2	Isocortex	TEa,ECT,PERI	L2/3 IT CTX Glut	IT-ET Glut	Glut
9F_M_2908	C9-R1-334317407365474522393880244000105506539	485.3606262207031	3293.60498046875	C9-R1	Isocortex	TEa,ECT,PERI	L2/3 IT CTX Glut	IT-ET Glut	Glut
9F_M_3028	C9-R1-61320941036977649408272008762173069712	1102.404541015625	5573.90087890625	C9-R1	Isocortex	TEa,ECT,PERI	L2/3 IT CTX Glut	IT-ET Glut	Glut
9F_M_3029	C9-R2-236085946136135077726228095359156198884	687.5653686523438	4753.99267578125	C9-R2	Isocortex	TEa,ECT,PERI	L2/3 IT CTX Glut	IT-ET Glut	Glut
10D_M_1543	C9-R1-96030141532046608221577433625990223074	453.7900695800781	3975.81201171875	C9-R1	HPF	ENT	L2/3 IT CTX Glut	IT-ET Glut	Glut
10D_M_1620	C9-R2-144347239352237433451721326212270195308	627.511474609375	3047.9150390625	C9-R2	HPF	ENT	L2/3 IT ENT Glut	IT-ET Glut	Glut
9F_M_790	C9-R1-94201790062509451868338778147718401223	752.18115234375	2666.0859375	C9-R1	Isocortex	TEa,ECT,PERI	L2/3 IT CTX Glut	IT-ET Glut	Glut
9F_M_1339	C9-R1-200123035870734018294450972881256117478	589.5526123046875	2742.44873046875	C9-R1	Isocortex	TEa,ECT,PERI	L2/3 IT CTX Glut	IT-ET Glut	Glut
10B_M_1010	C9-R1-179538059597079622953084001039240290713	2471.410400390625	6888.69091796875	C9-R1	Isocortex	PTLp,VIS,SSp	L2/3 IT CTX Glut	IT-ET Glut	Glut
10B_M_1011	C9-R1-47311843616885343994543921763443405145	2024.337890625	6576.30615234375	C9-R1	Isocortex	PTLp,VIS,SSp	L2/3 IT CTX Glut	IT-ET Glut	Glut
10B_M_1052	C9-R2-8200819765324759036539377830692101301	4188.9072265625	6965.8037109375	C9-R2	Isocortex	PTLp,VIS,SSp	L2/3 IT CTX Glut	IT-ET Glut	Glut
10B_M_1083	C9-R1-196103550502739061068368029330460178924	999.5519409179688	5710.8818359375	C9-R1	Isocortex	PTLp,VIS,SSp	L2/3 IT CTX Glut	IT-ET Glut	Glut
10B_M_1102	C9-R1-173623880951186322341007505039307232631	987.5639038085938	5767.6357421875	C9-R1	Isocortex	PTLp,VIS,SSp	L2/3 IT CTX Glut	IT-ET Glut	Glut
10B_M_1110	C9-R1-207613957016973701635564593483769678342	2529.14501953125	6921.2041015625	C9-R1	Isocortex	PTLp,VIS,SSp	L2/3 IT CTX Glut	IT-ET Glut	Glut
10B_M_113	C9-R2-128565028319381449224824326455127914745	1848.327392578125	6323.33154296875	C9-R2	Isocortex	PTLp,VIS,SSp	L2/3 IT CTX Glut	IT-ET Glut	Glut
10B_M_1152	C9-R1-151577387002501207630060821769131575895	2843.308349609375	6993.62353515625	C9-R1	Isocortex	PTLp,VIS,SSp	L2/3 IT CTX Glut	IT-ET Glut	Glut
10B_M_1186	C9-R1-235256207757543628033362284214369129491	504.86328125	3136.9921875	C9-R1	Isocortex	PTLp,VIS,SSp	L2/3 IT CTX Glut	IT-ET Glut	Glut
10B_M_1198	C9-R2-92142890764927275026845986182259865896	4062.800048828125	6969.1748046875	C9-R2	Isocortex	PTLp,VIS,SSp	L2/3 IT CTX Glut	IT-ET Glut	Glut
10B_M_12	C9-R2-233545899383756252479052796285571280037	1681.913818359375	6093.86181640625	C9-R2	Isocortex	PTLp,VIS,SSp	L2/3 IT CTX Glut	IT-ET Glut	Glut
10B_M_1249	C9-R1-200322025095883947206387650041603682742	1715.864013671875	6436.73681640625	C9-R1	Isocortex	PTLp,VIS,SSp	L2/3 IT CTX Glut	IT-ET Glut	Glut
10B_M_1299	C9-R2-56440101908201356764969367871010242529	1104.49609375	5304.7646484375	C9-R2	Isocortex	PTLp,VIS,SSp	L2/3 IT CTX Glut	IT-ET Glut	Glut
10B_M_1359	C9-R1-276292866283354909756531657091452962984	4000.503662109375	7300.82177734375	C9-R1	Isocortex	PTLp,VIS,SSp	L2/3 IT CTX Glut	IT-ET Glut	Glut
10B_M_1385	C9-R2-122705902407235741134720007456251624858	772.4189453125	4932.02783203125	C9-R2	Isocortex	PTLp,VIS,SSp	L2/3 IT CTX Glut	IT-ET Glut	Glut
10B_M_1396	C9-R2-144281840374328562683256658221769477693	1582.1925048828125	6046.16943359375	C9-R2	Isocortex	PTLp,VIS,SSp	L2/3 IT CTX Glut	IT-ET Glut	Glut
10B_M_1435	C9-R2-295904735969269543666767311220733833135	3947.909423828125	6946.89111328125	C9-R2	Isocortex	PTLp,VIS,SSp	L2/3 IT CTX Glut	IT-ET Glut	Glut
10B_M_1450	C9-R1-75242650567118209847696053601261143110	2478.222900390625	6917.85595703125	C9-R1	Isocortex	PTLp,VIS,SSp	L2/3 IT CTX Glut	IT-ET Glut	Glut
10B_M_146	C9-R2-12921063868391962539862146489516698249	1441.7049560546875	5922.99853515625	C9-R2	Isocortex	PTLp,VIS,SSp	L2/3 IT CTX Glut	IT-ET Glut	Glut
10B_M_1600	C9-R1-104478448388595463359042593471282343172	865.4677734375	5429.1513671875	C9-R1	Isocortex	PTLp,VIS,SSp	L2/3 IT CTX Glut	IT-ET Glut	Glut
10B_M_1609	C9-R2-257922588757019772303147417738126144811	1985.47265625	6289.390625	C9-R2	Isocortex	PTLp,VIS,SSp	L2/3 IT CTX Glut	IT-ET Glut	Glut
10B_M_1917	C9-R1-1621108707714425357380408058772101104	1414.9674072265625	6131.02978515625	C9-R1	Isocortex	PTLp,VIS,SSp	L2/3 IT CTX Glut	IT-ET Glut	Glut
10B_M_1957	C9-R1-300007404785455578921533642425071070255	463.4517517089844	4290.39111328125	C9-R1	Isocortex	PTLp,VIS,SSp	L2/3 IT CTX Glut	IT-ET Glut	Glut
10B_M_2033	C9-R1-4604208097882743777078369036056488122	519.2877807617188	4991.8154296875	C9-R1	Isocortex	PTLp,VIS,SSp	L2/3 IT CTX Glut	IT-ET Glut	Glut
10B_M_2139	C9-R1-238034132791816263262867518782716820234	2047.9359130859373	6667.8359375	C9-R1	Isocortex	PTLp,VIS,SSp	L2/3 IT CTX Glut	IT-ET Glut	Glut
10B_M_2147	C9-R2-60722121957860003123221259077598312541	3918.635498046875	6895.23095703125	C9-R2	Isocortex	PTLp,VIS,SSp	L2/3 IT CTX Glut	IT-ET Glut	Glut
10B_M_2158	C9-R2-245184812663613619352733661978659529014	2598.558837890625	6610.9736328125	C9-R2	Isocortex	PTLp,VIS,SSp	L2/3 IT CTX Glut	IT-ET Glut	Glut
10B_M_2187	C9-R1-108891327044256679173346637515994771439	3593.65576171875	7054.8896484375	C9-R1	Isocortex	PTLp,VIS,SSp	L2/3 IT CTX Glut	IT-ET Glut	Glut
10B_M_2243	C9-R1-120017185815287790332064026494114874803	1382.9486083984375	6170.5771484375	C9-R1	Isocortex	PTLp,VIS,SSp	L2/3 IT CTX Glut	IT-ET Glut	Glut
10B_M_2309	C9-R2-32594964207840196436376050738294657456	1038.881103515625	5266.71044921875	C9-R2	Isocortex	PTLp,VIS,SSp	L2/3 IT CTX Glut	IT-ET Glut	Glut
10B_M_2319	C9-R2-195236866081481462544525493343992691570	2810.519775390625	6670.58349609375	C9-R2	Isocortex	PTLp,VIS,SSp	L2/3 IT CTX Glut	IT-ET Glut	Glut
10B_M_2325	C9-R1-227884612092622124167104738768657337806	2443.70849609375	6730.6865234375	C9-R1	Isocortex	PTLp,VIS,SSp	L2/3 IT CTX Glut	IT-ET Glut	Glut
10B_M_241	C9-R1-2594922513216737555578547495745414462	1373.117431640625	6070.0634765625	C9-R1	Isocortex	PTLp,VIS,SSp	L2/3 IT CTX Glut	IT-ET Glut	Glut
10B_M_2423	C9-R2-127354504113268175149908052449561518571	2892.041015625	6682.9052734375	C9-R2	Isocortex	PTLp,VIS,SSp	L2/3 IT CTX Glut	IT-ET Glut	Glut
10B_M_246	C9-R2-270784626831833794945437979112130248809	1247.609130859375	5718.626953125	C9-R2	Isocortex	PTLp,VIS,SSp	L2/3 IT CTX Glut	IT-ET Glut	Glut
10B_M_2466	C9-R2-38537133949613374051690037429436993802	3514.685791015625	6918.64794921875	C9-R2	Isocortex	PTLp,VIS,SSp	L2/3 IT CTX Glut	IT-ET Glut	Glut
10B_M_2469	C9-R2-245864242430560682206855622670198176593	3887.171630859375	6848.46044921875	C9-R2	Isocortex	PTLp,VIS,SSp	L2/3 IT CTX Glut	IT-ET Glut	Glut
10B_M_2485	C9-R1-228483932607146641276569630975174582607	1380.8934326171875	6196.3154296875	C9-R1	Isocortex	PTLp,VIS,SSp	L2/3 IT CTX Glut	IT-ET Glut	Glut
10B_M_258	C9-R2-176965416879026753004369289140288130554	2899.63232421875	6632.701171875	C9-R2	Isocortex	PTLp,VIS,SSp	L2/3 IT CTX Glut	IT-ET Glut	Glut
10B_M_2674	C9-R1-243857565465042973217191189858463600475	3420.427978515625	7156.60107421875	C9-R1	Isocortex	PTLp,VIS,SSp	L2/3 IT CTX Glut	IT-ET Glut	Glut
10B_M_2715	C9-R1-290893861231763134816661067683612022933	918.27978515625	5405.28369140625	C9-R1	Isocortex	PTLp,VIS,SSp	L2/3 IT CTX Glut	IT-ET Glut	Glut
10B_M_288	C9-R1-18681832648805722007842479789316479460	3577.33056640625	7086.15576171875	C9-R1	Isocortex	PTLp,VIS,SSp	L2/3 IT CTX Glut	IT-ET Glut	Glut
10B_M_294	C9-R1-8829378353167177416931874328329285265	2549.278564453125	6738.03076171875	C9-R1	Isocortex	PTLp,VIS,SSp	L2/3 IT CTX Glut	IT-ET Glut	Glut
10B_M_345	C9-R2-287244543388974044016541886386009947610	830.3987426757812	5025.12451171875	C9-R2	Isocortex	PTLp,VIS,SSp	L2/3 IT CTX Glut	IT-ET Glut	Glut
10B_M_362	C9-R1-199312206238395354915380133078672192806	1177.3004150390625	5988.80322265625	C9-R1	Isocortex	PTLp,VIS,SSp	L2/3 IT CTX Glut	IT-ET Glut	Glut
10B_M_383	C9-R2-320883158068709715358838008053997710063	4135.87158203125	6956.23193359375	C9-R2	Isocortex	PTLp,VIS,SSp	L2/3 IT CTX Glut	IT-ET Glut	Glut
10B_M_412	C9-R1-297265522759283711409308638679691094217	1863.5096435546875	6401.47021484375	C9-R1	Isocortex	PTLp,VIS,SSp	L2/3 IT CTX Glut	IT-ET Glut	Glut
10B_M_427	C9-R2-50317765199648016754830922114821791196	2696.326904296875	6577.46533203125	C9-R2	Isocortex	PTLp,VIS,SSp	L2/3 IT CTX Glut	IT-ET Glut	Glut
10B_M_451	C9-R1-143723473950206960419959692887784066768	1580.7203369140625	6406.134765625	C9-R1	Isocortex	PTLp,VIS,SSp	L2/3 IT CTX Glut	IT-ET Glut	Glut
10B_M_478	C9-R2-39003764276885800696297409584097420740	2857.4091796875	6657.27734375	C9-R2	Isocortex	PTLp,VIS,SSp	L2/3 IT CTX Glut	IT-ET Glut	Glut
10B_M_49	C9-R2-193234533723444244463419734845915408827	3634.156494140625	6949.26318359375	C9-R2	Isocortex	PTLp,VIS,SSp	L2/3 IT CTX Glut	IT-ET Glut	Glut
10B_M_492	C9-R2-193234533723444244463419734845915408827	3634.156494140625	6949.26318359375	C9-R2	Isocortex	PTLp,VIS,SSp	L2/3 IT CTX Glut	IT-ET Glut	Glut
10B_M_508	C9-R1-264805557390102914119163794058359875310	1423.2293701171875	6091.66357421875	C9-R1	Isocortex	PTLp,VIS,SSp	L2/3 IT CTX Glut	IT-ET Glut	Glut
10B_M_522	C9-R1-153414524848252637386777916821779594254	908.1644287109376	5468.41943359375	C9-R1	Isocortex	PTLp,VIS,SSp	L2/3 IT CTX Glut	IT-ET Glut	Glut
10B_M_542	C9-R1-255405728041352870039490121077053281297	1259.28857421875	6081.53125	C9-R1	Isocortex	PTLp,VIS,SSp	L2/3 IT CTX Glut	IT-ET Glut	Glut
10B_M_546	C9-R1-207613957016973701635564593483769678342	2529.14501953125	6921.2041015625	C9-R1	Isocortex	PTLp,VIS,SSp	L2/3 IT CTX Glut	IT-ET Glut	Glut
10B_M_551	C9-R1-235256207757543628033362284214369129491	504.86328125	3136.9921875	C9-R1	Isocortex	PTLp,VIS,SSp	L2/3 IT CTX Glut	IT-ET Glut	Glut
10B_M_571	C9-R2-92142890764927275026845986182259865896	4062.800048828125	6969.1748046875	C9-R2	Isocortex	PTLp,VIS,SSp	L2/3 IT CTX Glut	IT-ET Glut	Glut
10B_M_573	C9-R1-284760579104236544647059975756490506417	568.2269287109375	5071.59765625	C9-R1	Isocortex	PTLp,VIS,SSp	L2/3 IT CTX Glut	IT-ET Glut	Glut
10B_M_586	C9-R1-257880916230250076437803054959389710695	431.0182800292969	4147.1064453125	C9-R1	Isocortex	PTLp,VIS,SSp	L2/3 IT CTX Glut	IT-ET Glut	Glut
10B_M_640	C9-R2-128620922277437682498557568861267608814	1903.5509033203125	6163.1416015625	C9-R2	Isocortex	PTLp,VIS,SSp	L2/3 IT CTX Glut	IT-ET Glut	Glut
10B_M_697	C9-R1-131718995734264172698966596319089668551	1506.389404296875	6257.767578125	C9-R1	Isocortex	PTLp,VIS,SSp	L2/3 IT CTX Glut	IT-ET Glut	Glut
10B_M_7	C9-R2-199847696389985006677337500874567108073	3901.41796875	6895.5400390625	C9-R2	Isocortex	PTLp,VIS,SSp	L2/3 IT CTX Glut	IT-ET Glut	Glut
10B_M_718	C9-R1-169089540741000902549462890313472039698	439.1150207519531	4464.2001953125	C9-R1	Isocortex	PTLp,VIS,SSp	L2/3 IT CTX Glut	IT-ET Glut	Glut
10B_M_742	C9-R2-193234533723444244463419734845915408827	3634.156494140625	6949.26318359375	C9-R2	Isocortex	PTLp,VIS,SSp	L2/3 IT CTX Glut	IT-ET Glut	Glut
10B_M_754	C9-R1-196597531254069617740469522688229666241	1609.3240966796875	6172.46484375	C9-R1	Isocortex	PTLp,VIS,SSp	L2/3 IT CTX Glut	IT-ET Glut	Glut
10B_M_755	C9-R1-175122248697059454882387821811276171794	2573.47900390625	6878.81396484375	C9-R1	Isocortex	PTLp,VIS,SSp	L2/3 IT CTX Glut	IT-ET Glut	Glut
10B_M_772	C9-R2-248401051116962844749908772841053142419	1989.79248046875	6356.00732421875	C9-R2	Isocortex	PTLp,VIS,SSp	L2/3 IT CTX Glut	IT-ET Glut	Glut
10B_M_776	C9-R2-295904735969269543666767311220733833135	3947.909423828125	6946.89111328125	C9-R2	Isocortex	PTLp,VIS,SSp	L2/3 IT CTX Glut	IT-ET Glut	Glut
10B_M_795	C9-R2-85090828717615893945353994671742414305	678.0428466796875	4525.22900390625	C9-R2	Isocortex	PTLp,VIS,SSp	L2/3 IT CTX Glut	IT-ET Glut	Glut
10B_M_853	C9-R1-228483932607146641276569630975174582607	1380.8934326171875	6196.3154296875	C9-R1	Isocortex	PTLp,VIS,SSp	L2/3 IT CTX Glut	IT-ET Glut	Glut
10B_M_859	C9-R1-228483932607146641276569630975174582607	1380.8934326171875	6196.3154296875	C9-R1	Isocortex	PTLp,VIS,SSp	L2/3 IT CTX Glut	IT-ET Glut	Glut
10B_M_860	C9-R1-233106068685552297833465898223090072779	963.3524169921876	5536.1357421875	C9-R1	Isocortex	PTLp,VIS,SSp	L2/3 IT CTX Glut	IT-ET Glut	Glut
10B_M_932	C9-R2-15100681977597149802312501049536179889	703.2454223632812	4789.76708984375	C9-R2	Isocortex	PTLp,VIS,SSp	L2/3 IT CTX Glut	IT-ET Glut	Glut
10C_M_1084	C9-R1-169784056012098601212299670877308144922	1656.4100341796875	6369.560546875	C9-R1	Isocortex	AUD	L2/3 IT CTX Glut	IT-ET Glut	Glut
10C_M_1104	C9-R2-270784626831833794945437979112130248809	1247.609130859375	5718.626953125	C9-R2	Isocortex	AUD	L2/3 IT CTX Glut	IT-ET Glut	Glut
10C_M_1113	C9-R1-192820466532080928135178354523122143781	2388.034423828125	6790.6806640625	C9-R1	Isocortex	AUD	L2/3 IT CTX Glut	IT-ET Glut	Glut
10C_M_1187	C9-R2-222578289556615386892945906003002405210	1970.615966796875	6125.75146484375	C9-R2	Isocortex	AUD	L2/3 IT CTX Glut	IT-ET Glut	Glut
10C_M_1227	C9-R2-175919106596795030360249178202372208129	606.0192260742188	4353.09521484375	C9-R2	Isocortex	AUD	L2/3 IT CTX Glut	IT-ET Glut	Glut
10C_M_1316	C9-R1-66810484236500998391585341712954112267	2781.125244140625	6987.275390625	C9-R1	Isocortex	AUD	L2/3 IT CTX Glut	IT-ET Glut	Glut
10C_M_1325	C9-R2-291385454309515510195347152678421417165	955.3430786132812	5139.0556640625	C9-R2	Isocortex	AUD	L2/3 IT CTX Glut	IT-ET Glut	Glut
10C_M_1366	C9-R1-137246290087452241613034811229762488491	395.3199462890625	3768.556640625	C9-R1	Isocortex	AUD	L2/3 IT CTX Glut	IT-ET Glut	Glut
10C_M_1381	C9-R1-157525815121186811475560404974912096001	1173.809814453125	5748.62744140625	C9-R1	Isocortex	AUD	L2/3 IT CTX Glut	IT-ET Glut	Glut
10C_M_166	C9-R1-256805294957715747422272183204495771837	481.4920654296875	3837.73388671875	C9-R1	Isocortex	AUD	L2/3 IT CTX Glut	IT-ET Glut	Glut
10C_M_170	C9-R2-225618683323554374969997926841870457041	686.2542724609375	4548.0068359375	C9-R2	Isocortex	AUD	L2/3 IT CTX Glut	IT-ET Glut	Glut
10C_M_1806	C9-R2-222772041831883748441909739852336512099	1755.1224365234375	6187.32763671875	C9-R2	Isocortex	AUD	L2/3 IT CTX Glut	IT-ET Glut	Glut
10C_M_182	C9-R2-34671505629558926371536224666991187276	2306.060791015625	6330.375	C9-R2	Isocortex	AUD	L2/3 IT CTX Glut	IT-ET Glut	Glut
10C_M_1865	C9-R1-137246290087452241613034811229762488491	395.3199462890625	3768.556640625	C9-R1	Isocortex	AUD	L2/3 IT CTX Glut	IT-ET Glut	Glut
10C_M_187	C9-R2-281285007166428689237986542878452023224	654.8138427734375	4456.99853515625	C9-R2	Isocortex	AUD	L2/3 IT CTX Glut	IT-ET Glut	Glut
10C_M_1887	C9-R1-161377243167778933213274477153061111373	3785.6484375	7151.5009765625	C9-R1	Isocortex	AUD	L2/3 IT CTX Glut	IT-ET Glut	Glut
10C_M_1983	C9-R2-146543369053071710119808153292516329173	3767.4169921875	7156.20458984375	C9-R2	Isocortex	AUD	L2/3 IT CTX Glut	IT-ET Glut	Glut
10C_M_2	C9-R2-125437956229770322938661030057377598359	569.4461669921875	4428.34765625	C9-R2	Isocortex	AUD	L2/3 IT CTX Glut	IT-ET Glut	Glut
10C_M_2160	C9-R1-262004379152442690316755458361260477958	3601.10546875	7105.3095703125	C9-R1	Isocortex	AUD	L2/3 IT CTX Glut	IT-ET Glut	Glut
10C_M_2166	C9-R2-225477281638675671909486504344213560659	553.5396728515625	3904.0927734375	C9-R2	Isocortex	AUD	L2/3 IT CTX Glut	IT-ET Glut	Glut
10C_M_2184	C9-R1-83444034048360154689901697239391581474	3748.095703125	7103.59765625	C9-R1	Isocortex	AUD	L2/3 IT CTX Glut	IT-ET Glut	Glut
10C_M_2208	C9-R1-262004379152442690316755458361260477958	3601.10546875	7105.3095703125	C9-R1	Isocortex	AUD	L2/3 IT CTX Glut	IT-ET Glut	Glut
10C_M_2245	C9-R1-297878226877316374835384248593483938212	470.759033203125	4415.2216796875	C9-R1	Isocortex	AUD	L2/3 IT CTX Glut	IT-ET Glut	Glut
10C_M_2250	C9-R1-122208967453127791373058224766340503491	3552.4580078125	7195.48095703125	C9-R1	Isocortex	AUD	L2/3 IT CTX Glut	IT-ET Glut	Glut
10C_M_2323	C9-R1-306857298364166354415712861869358529406	1984.809814453125	6605.0341796875	C9-R1	Isocortex	AUD	L2/3 IT CTX Glut	IT-ET Glut	Glut
10C_M_2395	C9-R2-280512652496899947559252562647911848757	4014.474609375	6854.99072265625	C9-R2	Isocortex	AUD	L2/3 IT CTX Glut	IT-ET Glut	Glut
10C_M_2429	C9-R1-93154898569503755825914407140448964181	525.8109741210938	3423.83935546875	C9-R1	Isocortex	AUD	L2/3 IT CTX Glut	IT-ET Glut	Glut
10C_M_2457	C9-R1-335488944509271947974697352071185195943	1378.142578125	6115.3349609375	C9-R1	Isocortex	AUD	L2/3 IT CTX Glut	IT-ET Glut	Glut
10C_M_2483	C9-R1-169784056012098601212299670877308144922	1656.4100341796875	6369.560546875	C9-R1	Isocortex	AUD	L2/3 IT CTX Glut	IT-ET Glut	Glut
10C_M_2530	C9-R1-297265522759283711409308638679691094217	1863.5096435546875	6401.47021484375	C9-R1	Isocortex	AUD	L2/3 IT CTX Glut	IT-ET Glut	Glut
10C_M_2571	C9-R1-206747815142253398785512072858102581612	1485.9774169921875	6189.99755859375	C9-R1	Isocortex	AUD	L2/3 IT CTX Glut	IT-ET Glut	Glut
10C_M_2658	C9-R2-215342265060151163132074133169858043653	1069.5078125	5303.8583984375	C9-R2	Isocortex	AUD	L2/3 IT CTX Glut	IT-ET Glut	Glut
10C_M_273	C9-R1-169089540741000902549462890313472039698	439.1150207519531	4464.2001953125	C9-R1	Isocortex	AUD	L2/3 IT CTX Glut	IT-ET Glut	Glut
10C_M_277	C9-R1-299712172406417781464700559686701903725	2453.59033203125	6705.5224609375	C9-R1	Isocortex	AUD	L2/3 IT CTX Glut	IT-ET Glut	Glut
10C_M_2817	C9-R1-34573511120210040149765072593234396982	2888.085205078125	6875.849609375	C9-R1	Isocortex	AUD	L2/3 IT CTX Glut	IT-ET Glut	Glut
10C_M_2909	C9-R1-120033527173194213671240791087474583839	610.0013427734375	3092.22607421875	C9-R1	Isocortex	AUD	L2/3 IT CTX Glut	IT-ET Glut	Glut
10C_M_2948	C9-R1-30011589141108901865674700232231526405	1257.506591796875	6070.35302734375	C9-R1	Isocortex	AUD	L2/3 IT CTX Glut	IT-ET Glut	Glut
10C_M_3004	C9-R1-196103550502739061068368029330460178924	999.5519409179688	5710.8818359375	C9-R1	Isocortex	AUD	L2/3 IT CTX Glut	IT-ET Glut	Glut
10C_M_440	C9-R2-270784626831833794945437979112130248809	1247.609130859375	5718.626953125	C9-R2	Isocortex	AUD	L2/3 IT CTX Glut	IT-ET Glut	Glut
10C_M_46	C9-R2-295904735969269543666767311220733833135	3947.909423828125	6946.89111328125	C9-R2	Isocortex	AUD	L2/3 IT CTX Glut	IT-ET Glut	Glut
10C_M_699	C9-R1-266479727963269293627708747000682136386	2522.4404296875	6828.85888671875	C9-R1	Isocortex	AUD	L2/3 IT CTX Glut	IT-ET Glut	Glut
10C_M_886	C9-R1-82691064136239455828992283246271185073	2972.709716796875	6866.94482421875	C9-R1	Isocortex	AUD	L2/3 IT CTX Glut	IT-ET Glut	Glut
10C_M_919	C9-R1-254258660920781098003099418515829435738	1373.0633544921875	6170.28759765625	C9-R1	Isocortex	AUD	L2/3 IT CTX Glut	IT-ET Glut	Glut
10D_M_960	C9-R1-123826589159780457224551319244705123873	1151.7325439453125	5984.0048828125	C9-R1	HPF	ENT	L2/3 IT CTX Glut	IT-ET Glut	Glut
10D_M_1109	C9-R2-56414302211576245051085898825368724938	581.6240234375	4428.630859375	C9-R2	HPF	ENT	L2/3 IT CTX Glut	IT-ET Glut	Glut
9A_M_2335	C9-R1-335768033413805720186027566232210600322	3754.303466796875	7252.67578125	C9-R1	Isocortex	RSP	L2/3 IT CTX Glut	IT-ET Glut	Glut
9B_M_1017	C9-R2-133237307977831796425232465935300612592	4195.1640625	6992.513671875	C9-R2	Isocortex	PTLp,SSp	L2/3 IT CTX Glut	IT-ET Glut	Glut
9B_M_1099	C9-R2-121838031963927954059497809955716128056	2122.76171875	6459.0263671875	C9-R2	Isocortex	PTLp,SSp	L2/3 IT CTX Glut	IT-ET Glut	Glut
9B_M_1101	C9-R1-276292866283354909756531657091452962984	4000.503662109375	7300.82177734375	C9-R1	Isocortex	PTLp,SSp	L2/3 IT CTX Glut	IT-ET Glut	Glut
9B_M_1154	C9-R2-193234533723444244463419734845915408827	3634.156494140625	6949.26318359375	C9-R2	Isocortex	PTLp,SSp	L2/3 IT CTX Glut	IT-ET Glut	Glut
9B_M_1179	C9-R2-193234533723444244463419734845915408827	3634.156494140625	6949.26318359375	C9-R2	Isocortex	PTLp,SSp	L2/3 IT CTX Glut	IT-ET Glut	Glut
9B_M_1194	C9-R2-60722121957860003123221259077598312541	3918.635498046875	6895.23095703125	C9-R2	Isocortex	PTLp,SSp	L2/3 IT CTX Glut	IT-ET Glut	Glut
9B_M_1202	C9-R2-49112479699850259251816754699392762118	2162.344970703125	6346.1826171875	C9-R2	Isocortex	PTLp,SSp	L2/3 IT CTX Glut	IT-ET Glut	Glut
9B_M_1206	C9-R1-228483932607146641276569630975174582607	1380.8934326171875	6196.3154296875	C9-R1	Isocortex	PTLp,SSp	L2/3 IT CTX Glut	IT-ET Glut	Glut
9B_M_1214	C9-R1-41686548516627282709140653782177769514	3263.787841796875	6994.130859375	C9-R1	Isocortex	PTLp,SSp	L2/3 IT CTX Glut	IT-ET Glut	Glut
9B_M_1229	C9-R2-193234533723444244463419734845915408827	3634.156494140625	6949.26318359375	C9-R2	Isocortex	PTLp,SSp	L2/3 IT CTX Glut	IT-ET Glut	Glut
9B_M_1324	C9-R1-16250677536846301055507204913136912026	453.6237487792969	4263.6611328125	C9-R1	Isocortex	PTLp,SSp	L2/3 IT CTX Glut	IT-ET Glut	Glut
9B_M_1332	C9-R1-225504129040706079691817207823725287620	3309.471923828125	7092.89697265625	C9-R1	Isocortex	PTLp,SSp	L2/3 IT CTX Glut	IT-ET Glut	Glut
9B_M_1351	C9-R1-199920712578155264905688868932856536789	1160.9124755859375	5837.8271484375	C9-R1	Isocortex	PTLp,SSp	L2/3 IT CTX Glut	IT-ET Glut	Glut
9B_M_1377	C9-R1-199312206238395354915380133078672192806	1177.3004150390625	5988.80322265625	C9-R1	Isocortex	PTLp,SSp	L2/3 IT CTX Glut	IT-ET Glut	Glut
9B_M_1416	C9-R2-133237307977831796425232465935300612592	4195.1640625	6992.513671875	C9-R2	Isocortex	PTLp,SSp	L2/3 IT CTX Glut	IT-ET Glut	Glut
9B_M_1431	C9-R2-3342756682728747198539925447981130448	2955.18212890625	6701.71484375	C9-R2	Isocortex	PTLp,SSp	L2/3 IT CTX Glut	IT-ET Glut	Glut
9B_M_144	C9-R1-17698734479304266739515404514908952683	1553.58544921875	6177.57763671875	C9-R1	Isocortex	PTLp,SSp	L2/3 IT CTX Glut	IT-ET Glut	Glut
9B_M_1471	C9-R2-193234533723444244463419734845915408827	3634.156494140625	6949.26318359375	C9-R2	Isocortex	PTLp,SSp	L2/3 IT CTX Glut	IT-ET Glut	Glut
9B_M_1505	C9-R1-113073708361068780625704174738213356633	945.2084350585938	5644.45947265625	C9-R1	Isocortex	PTLp,SSp	L2/3 IT CTX Glut	IT-ET Glut	Glut
9B_M_1507	C9-R1-313415740771926721689452659293829619883	455.7330017089844	4763.2822265625	C9-R1	Isocortex	PTLp,SSp	L2/3 IT CTX Glut	IT-ET Glut	Glut
9B_M_1513	C9-R1-173623880951186322341007505039307232631	987.5639038085938	5767.6357421875	C9-R1	Isocortex	PTLp,SSp	L2/3 IT CTX Glut	IT-ET Glut	Glut
9B_M_1514	C9-R1-228483932607146641276569630975174582607	1380.8934326171875	6196.3154296875	C9-R1	Isocortex	PTLp,SSp	L2/3 IT CTX Glut	IT-ET Glut	Glut
9B_M_1570	C9-R1-299449143780097022649096543556249780951	987.4904174804688	5583.92529296875	C9-R1	Isocortex	PTLp,SSp	L2/3 IT CTX Glut	IT-ET Glut	Glut
9B_M_16	C9-R2-74156348835131770871050946884735918283	4108.95068359375	6957.462890625	C9-R2	Isocortex	PTLp,SSp	L2/3 IT CTX Glut	IT-ET Glut	Glut
9B_M_1605	C9-R2-60722121957860003123221259077598312541	3918.635498046875	6895.23095703125	C9-R2	Isocortex	PTLp,SSp	L2/3 IT CTX Glut	IT-ET Glut	Glut
9B_M_1609	C9-R1-3308983768457000728763649794812489235	2398.2490234375	6913.751953125	C9-R1	Isocortex	PTLp,SSp	L2/3 IT CTX Glut	IT-ET Glut	Glut
9B_M_169	C9-R2-199341259852494043365587955593635380530	1865.888671875	6299.6142578125	C9-R2	Isocortex	PTLp,SSp	L2/3 IT CTX Glut	IT-ET Glut	Glut
9B_M_172	C9-R1-156540609890508367426857163733922302373	2448.406494140625	6762.978515625	C9-R1	Isocortex	PTLp,SSp	L2/3 IT CTX Glut	IT-ET Glut	Glut
9B_M_1777	C9-R2-335079639334952107651237160574941423537	1932.11474609375	6324.5615234375	C9-R2	Isocortex	PTLp,SSp	L2/3 IT CTX Glut	IT-ET Glut	Glut
9B_M_1860	C9-R1-120017185815287790332064026494114874803	1382.9486083984375	6170.5771484375	C9-R1	Isocortex	PTLp,SSp	L2/3 IT CTX Glut	IT-ET Glut	Glut
9B_M_1872	C9-R2-49112479699850259251816754699392762118	2162.344970703125	6346.1826171875	C9-R2	Isocortex	PTLp,SSp	L2/3 IT CTX Glut	IT-ET Glut	Glut
9B_M_1874	C9-R2-38537133949613374051690037429436993802	3514.685791015625	6918.64794921875	C9-R2	Isocortex	PTLp,SSp	L2/3 IT CTX Glut	IT-ET Glut	Glut
9B_M_1880	C9-R1-228483932607146641276569630975174582607	1380.8934326171875	6196.3154296875	C9-R1	Isocortex	PTLp,SSp	L2/3 IT CTX Glut	IT-ET Glut	Glut
9B_M_1881	C9-R2-49112479699850259251816754699392762118	2162.344970703125	6346.1826171875	C9-R2	Isocortex	PTLp,SSp	L2/3 IT CTX Glut	IT-ET Glut	Glut
9B_M_1883	C9-R1-173623880951186322341007505039307232631	987.5639038085938	5767.6357421875	C9-R1	Isocortex	PTLp,SSp	L2/3 IT CTX Glut	IT-ET Glut	Glut
9B_M_1916	C9-R2-74156348835131770871050946884735918283	4108.95068359375	6957.462890625	C9-R2	Isocortex	PTLp,SSp	L2/3 IT CTX Glut	IT-ET Glut	Glut
9B_M_1955	C9-R2-60722121957860003123221259077598312541	3918.635498046875	6895.23095703125	C9-R2	Isocortex	PTLp,SSp	L2/3 IT CTX Glut	IT-ET Glut	Glut
9B_M_1977	C9-R1-228483932607146641276569630975174582607	1380.8934326171875	6196.3154296875	C9-R1	Isocortex	PTLp,SSp	L2/3 IT CTX Glut	IT-ET Glut	Glut
9B_M_1994	C9-R1-191059687607973075726663835808092879719	1562.306396484375	6323.35302734375	C9-R1	Isocortex	PTLp,SSp	L2/3 IT CTX Glut	IT-ET Glut	Glut
9B_M_2065	C9-R1-228483932607146641276569630975174582607	1380.8934326171875	6196.3154296875	C9-R1	Isocortex	PTLp,SSp	L2/3 IT CTX Glut	IT-ET Glut	Glut
9B_M_213	C9-R1-57000780032555064209688039915309570943	2034.867919921875	6642.240234375	C9-R1	Isocortex	PTLp,SSp	L2/3 IT CTX Glut	IT-ET Glut	Glut
9B_M_2184	C9-R2-306460348949645401142991425225519181847	3835.98291015625	6756.5810546875	C9-R2	Isocortex	PTLp,SSp	L2/3 IT CTX Glut	IT-ET Glut	Glut
9B_M_2197	C9-R1-6319470166584933171593533623337307227	2065.3779296875	6587.8623046875	C9-R1	Isocortex	PTLp,SSp	L2/3 IT CTX Glut	IT-ET Glut	Glut
9B_M_2202	C9-R2-8200819765324759036539377830692101301	4188.9072265625	6965.8037109375	C9-R2	Isocortex	PTLp,SSp	L2/3 IT CTX Glut	IT-ET Glut	Glut
9B_M_2297	C9-R2-118478834609653779289833262095056115170	542.5014038085938	4204.0478515625	C9-R2	Isocortex	PTLp,SSp	L2/3 IT CTX Glut	IT-ET Glut	Glut
9B_M_2320	C9-R1-113073708361068780625704174738213356633	945.2084350585938	5644.45947265625	C9-R1	Isocortex	PTLp,SSp	L2/3 IT CTX Glut	IT-ET Glut	Glut
9B_M_2348	C9-R1-266055640404519206408566529660420345801	1137.9365234375	5589.99267578125	C9-R1	Isocortex	PTLp,SSp	L2/3 IT CTX Glut	IT-ET Glut	Glut
9B_M_2416	C9-R1-256190430577409220846587792832419628937	477.0403137207031	3695.715087890625	C9-R1	Isocortex	PTLp,SSp	L2/3 IT CTX Glut	IT-ET Glut	Glut
9B_M_2428	C9-R2-60722121957860003123221259077598312541	3918.635498046875	6895.23095703125	C9-R2	Isocortex	PTLp,SSp	L2/3 IT CTX Glut	IT-ET Glut	Glut
9B_M_244	C9-R2-193234533723444244463419734845915408827	3634.156494140625	6949.26318359375	C9-R2	Isocortex	PTLp,SSp	L2/3 IT CTX Glut	IT-ET Glut	Glut
9B_M_2466	C9-R2-49112479699850259251816754699392762118	2162.344970703125	6346.1826171875	C9-R2	Isocortex	PTLp,SSp	L2/3 IT CTX Glut	IT-ET Glut	Glut
9B_M_2501	C9-R2-213001356529660313507681636691704106849	609.9964599609375	4160.28125	C9-R2	Isocortex	PTLp,SSp	L2/3 IT CTX Glut	IT-ET Glut	Glut
9B_M_251	C9-R2-91990596209430913265131152469192938433	3950.990234375	6944.03515625	C9-R2	Isocortex	PTLp,SSp	L2/3 IT CTX Glut	IT-ET Glut	Glut
9B_M_2528	C9-R1-6319470166584933171593533623337307227	2065.3779296875	6587.8623046875	C9-R1	Isocortex	PTLp,SSp	L2/3 IT CTX Glut	IT-ET Glut	Glut
9B_M_2542	C9-R1-108891327044256679173346637515994771439	3593.65576171875	7054.8896484375	C9-R1	Isocortex	PTLp,SSp	L2/3 IT CTX Glut	IT-ET Glut	Glut
9B_M_255	C9-R2-193234533723444244463419734845915408827	3634.156494140625	6949.26318359375	C9-R2	Isocortex	PTLp,SSp	L2/3 IT CTX Glut	IT-ET Glut	Glut
9B_M_2648	C9-R2-193234533723444244463419734845915408827	3634.156494140625	6949.26318359375	C9-R2	Isocortex	PTLp,SSp	L2/3 IT CTX Glut	IT-ET Glut	Glut
9B_M_2688	C9-R1-47311843616885343994543921763443405145	2024.337890625	6576.30615234375	C9-R1	Isocortex	PTLp,SSp	L2/3 IT CTX Glut	IT-ET Glut	Glut
9B_M_2809	C9-R1-313297179109099142049776309194900382446	1627.6279296875	6399.962890625	C9-R1	Isocortex	PTLp,SSp	L2/3 IT CTX Glut	IT-ET Glut	Glut
9B_M_2822	C9-R2-2525951441625864931302087420795180595	2278.19482421875	6438.95556640625	C9-R2	Isocortex	PTLp,SSp	L2/3 IT CTX Glut	IT-ET Glut	Glut
9B_M_2850	C9-R2-54314093601767189709441029194780148406	2074.400390625	6366.97509765625	C9-R2	Isocortex	PTLp,SSp	L2/3 IT CTX Glut	IT-ET Glut	Glut
9B_M_286	C9-R1-63343945971704356701422539203675400538	2916.31640625	6933.95361328125	C9-R1	Isocortex	PTLp,SSp	L2/3 IT CTX Glut	IT-ET Glut	Glut
9B_M_2928	C9-R1-267452583842865249666241990197678575955	3619.51953125	7130.095703125	C9-R1	Isocortex	PTLp,SSp	L2/3 IT CTX Glut	IT-ET Glut	Glut
9B_M_2941	C9-R1-173748497408199121813051417165557215817	2389.00634765625	6758.6044921875	C9-R1	Isocortex	PTLp,SSp	L2/3 IT CTX Glut	IT-ET Glut	Glut
9B_M_2952	C9-R1-108891327044256679173346637515994771439	3593.65576171875	7054.8896484375	C9-R1	Isocortex	PTLp,SSp	L2/3 IT CTX Glut	IT-ET Glut	Glut
9B_M_330	C9-R2-8200819765324759036539377830692101301	4188.9072265625	6965.8037109375	C9-R2	Isocortex	PTLp,SSp	L2/3 IT CTX Glut	IT-ET Glut	Glut
9B_M_332	C9-R2-128565028319381449224824326455127914745	1848.327392578125	6323.33154296875	C9-R2	Isocortex	PTLp,SSp	L2/3 IT CTX Glut	IT-ET Glut	Glut
9B_M_340	C9-R1-63343945971704356701422539203675400538	2916.31640625	6933.95361328125	C9-R1	Isocortex	PTLp,SSp	L2/3 IT CTX Glut	IT-ET Glut	Glut
9B_M_348	C9-R1-235471774409655644662076886282525353106	477.9583129882813	3681.675048828125	C9-R1	Isocortex	PTLp,SSp	L2/3 IT CTX Glut	IT-ET Glut	Glut
9B_M_367	C9-R2-54314093601767189709441029194780148406	2074.400390625	6366.97509765625	C9-R2	Isocortex	PTLp,SSp	L2/3 IT CTX Glut	IT-ET Glut	Glut
9B_M_371	C9-R1-164192190652378888153808003695252110614	1404.221435546875	6202.4716796875	C9-R1	Isocortex	PTLp,SSp	L2/3 IT CTX Glut	IT-ET Glut	Glut
9B_M_375	C9-R2-193234533723444244463419734845915408827	3634.156494140625	6949.26318359375	C9-R2	Isocortex	PTLp,SSp	L2/3 IT CTX Glut	IT-ET Glut	Glut
9B_M_379	C9-R1-173623880951186322341007505039307232631	987.5639038085938	5767.6357421875	C9-R1	Isocortex	PTLp,SSp	L2/3 IT CTX Glut	IT-ET Glut	Glut
9B_M_463	C9-R1-228483932607146641276569630975174582607	1380.8934326171875	6196.3154296875	C9-R1	Isocortex	PTLp,SSp	L2/3 IT CTX Glut	IT-ET Glut	Glut
9B_M_494	C9-R1-109197598266690253733618349080740540846	2960.704345703125	7032.0712890625	C9-R1	Isocortex	PTLp,SSp	L2/3 IT CTX Glut	IT-ET Glut	Glut
9B_M_521	C9-R2-213001356529660313507681636691704106849	609.9964599609375	4160.28125	C9-R2	Isocortex	PTLp,SSp	L2/3 IT CTX Glut	IT-ET Glut	Glut
9B_M_530	C9-R2-86854547184291718262437742331942802118	746.4097290039062	3469.741455078125	C9-R2	Isocortex	PTLp,SSp	L2/3 IT CTX Glut	IT-ET Glut	Glut
9B_M_564	C9-R2-92142890764927275026845986182259865896	4062.800048828125	6969.1748046875	C9-R2	Isocortex	PTLp,SSp	L2/3 IT CTX Glut	IT-ET Glut	Glut
9B_M_580	C9-R2-193234533723444244463419734845915408827	3634.156494140625	6949.26318359375	C9-R2	Isocortex	PTLp,SSp	L2/3 IT CTX Glut	IT-ET Glut	Glut
9B_M_582	C9-R1-255405728041352870039490121077053281297	1259.28857421875	6081.53125	C9-R1	Isocortex	PTLp,SSp	L2/3 IT CTX Glut	IT-ET Glut	Glut
9B_M_606	C9-R2-18620894146882423527658290847119101253	687.5950317382812	5156.7900390625	C9-R2	Isocortex	PTLp,SSp	L2/3 IT CTX Glut	IT-ET Glut	Glut
9B_M_651	C9-R2-60722121957860003123221259077598312541	3918.635498046875	6895.23095703125	C9-R2	Isocortex	PTLp,SSp	L2/3 IT CTX Glut	IT-ET Glut	Glut
9B_M_652	C9-R1-173623880951186322341007505039307232631	987.5639038085938	5767.6357421875	C9-R1	Isocortex	PTLp,SSp	L2/3 IT CTX Glut	IT-ET Glut	Glut
9B_M_660	C9-R1-173623880951186322341007505039307232631	987.5639038085938	5767.6357421875	C9-R1	Isocortex	PTLp,SSp	L2/3 IT CTX Glut	IT-ET Glut	Glut
9B_M_665	C9-R1-296350518616007180683234280706367485662	3230.193603515625	7096.55615234375	C9-R1	Isocortex	PTLp,SSp	L2/3 IT CTX Glut	IT-ET Glut	Glut
9B_M_669	C9-R2-199847696389985006677337500874567108073	3901.41796875	6895.5400390625	C9-R2	Isocortex	PTLp,SSp	L2/3 IT CTX Glut	IT-ET Glut	Glut
9B_M_686	C9-R2-92142890764927275026845986182259865896	4062.800048828125	6969.1748046875	C9-R2	Isocortex	PTLp,SSp	L2/3 IT CTX Glut	IT-ET Glut	Glut
9B_M_69	C9-R1-86326521676586790722835374232586845049	2069.376220703125	6698.84521484375	C9-R1	Isocortex	PTLp,SSp	L2/3 IT CTX Glut	IT-ET Glut	Glut
9B_M_7	C9-R2-60722121957860003123221259077598312541	3918.635498046875	6895.23095703125	C9-R2	Isocortex	PTLp,SSp	L2/3 IT CTX Glut	IT-ET Glut	Glut
9B_M_727	C9-R1-196103550502739061068368029330460178924	999.5519409179688	5710.8818359375	C9-R1	Isocortex	PTLp,SSp	L2/3 IT CTX Glut	IT-ET Glut	Glut
9B_M_8	C9-R1-238610286080575088611676899408341608361	1198.198486328125	5889.8212890625	C9-R1	Isocortex	PTLp,SSp	L2/3 IT CTX Glut	IT-ET Glut	Glut
9B_M_81	C9-R1-296350518616007180683234280706367485662	3230.193603515625	7096.55615234375	C9-R1	Isocortex	PTLp,SSp	L2/3 IT CTX Glut	IT-ET Glut	Glut
9B_M_821	C9-R1-199312206238395354915380133078672192806	1177.3004150390625	5988.80322265625	C9-R1	Isocortex	PTLp,SSp	L2/3 IT CTX Glut	IT-ET Glut	Glut
9B_M_857	C9-R1-228483932607146641276569630975174582607	1380.8934326171875	6196.3154296875	C9-R1	Isocortex	PTLp,SSp	L2/3 IT CTX Glut	IT-ET Glut	Glut
9B_M_86	C9-R1-296350518616007180683234280706367485662	3230.193603515625	7096.55615234375	C9-R1	Isocortex	PTLp,SSp	L2/3 IT CTX Glut	IT-ET Glut	Glut
9B_M_873	C9-R2-210465966656823402464471484762323309293	4447.7646484375	7022.01806640625	C9-R2	Isocortex	PTLp,SSp	L2/3 IT CTX Glut	IT-ET Glut	Glut
9B_M_894	C9-R2-71680157606896601109303500636911735226	1496.19775390625	6039.36669921875	C9-R2	Isocortex	PTLp,SSp	L2/3 IT CTX Glut	IT-ET Glut	Glut
9B_M_925	C9-R1-299449143780097022649096543556249780951	987.4904174804688	5583.92529296875	C9-R1	Isocortex	PTLp,SSp	L2/3 IT CTX Glut	IT-ET Glut	Glut
9B_M_937	C9-R2-133237307977831796425232465935300612592	4195.1640625	6992.513671875	C9-R2	Isocortex	PTLp,SSp	L2/3 IT CTX Glut	IT-ET Glut	Glut
9B_M_982	C9-R1-109197598266690253733618349080740540846	2960.704345703125	7032.0712890625	C9-R1	Isocortex	PTLp,SSp	L2/3 IT CTX Glut	IT-ET Glut	Glut
9C_M_0	C9-R1-179538059597079622953084001039240290713	2471.410400390625	6888.69091796875	C9-R1	Isocortex	SSp,SSs	L2/3 IT CTX Glut	IT-ET Glut	Glut
9C_M_1025	C9-R2-199847696389985006677337500874567108073	3901.41796875	6895.5400390625	C9-R2	Isocortex	SSp,SSs	L2/3 IT CTX Glut	IT-ET Glut	Glut
9C_M_1027	C9-R1-164008458053975840619041862733003569849	619.6295166015625	4899.68603515625	C9-R1	Isocortex	SSp,SSs	L2/3 IT CTX Glut	IT-ET Glut	Glut
9C_M_1075	C9-R1-256190430577409220846587792832419628937	477.0403137207031	3695.715087890625	C9-R1	Isocortex	SSp,SSs	L2/3 IT CTX Glut	IT-ET Glut	Glut
9C_M_1094	C9-R1-108891327044256679173346637515994771439	3593.65576171875	7054.8896484375	C9-R1	Isocortex	SSp,SSs	L2/3 IT CTX Glut	IT-ET Glut	Glut
9C_M_1107	C9-R1-255405728041352870039490121077053281297	1259.28857421875	6081.53125	C9-R1	Isocortex	SSp,SSs	L2/3 IT CTX Glut	IT-ET Glut	Glut
9C_M_111	C9-R2-71680157606896601109303500636911735226	1496.19775390625	6039.36669921875	C9-R2	Isocortex	SSp,SSs	L2/3 IT CTX Glut	IT-ET Glut	Glut
9C_M_1126	C9-R2-199847696389985006677337500874567108073	3901.41796875	6895.5400390625	C9-R2	Isocortex	SSp,SSs	L2/3 IT CTX Glut	IT-ET Glut	Glut
9C_M_1191	C9-R1-120033527173194213671240791087474583839	610.0013427734375	3092.22607421875	C9-R1	Isocortex	SSp,SSs	L2/3 IT CTX Glut	IT-ET Glut	Glut
9C_M_1194	C9-R1-193723086617699943097084485777544620732	2198.447998046875	6611.54296875	C9-R1	Isocortex	SSp,SSs	L2/3 IT CTX Glut	IT-ET Glut	Glut
9C_M_1204	C9-R1-206747815142253398785512072858102581612	1485.9774169921875	6189.99755859375	C9-R1	Isocortex	SSp,SSs	L2/3 IT CTX Glut	IT-ET Glut	Glut
9C_M_1205	C9-R1-262004379152442690316755458361260477958	3601.10546875	7105.3095703125	C9-R1	Isocortex	SSp,SSs	L2/3 IT CTX Glut	IT-ET Glut	Glut
9C_M_1209	C9-R2-10380634171431096187025654896014663845	636.2587890625	3358.10302734375	C9-R2	Isocortex	SSp,SSs	L2/3 IT CTX Glut	IT-ET Glut	Glut
9C_M_1214	C9-R1-234898220381133756388855269754368434176	703.5617065429688	5186.02099609375	C9-R1	Isocortex	SSp,SSs	L2/3 IT CTX Glut	IT-ET Glut	Glut
9C_M_1223	C9-R2-236152409346446883829729267688248531355	724.656005859375	4639.99951171875	C9-R2	Isocortex	SSp,SSs	L2/3 IT CTX Glut	IT-ET Glut	Glut
9C_M_126	C9-R1-26323356413078885197325187381476658334	479.7630004882813	4705.39404296875	C9-R1	Isocortex	SSp,SSs	L2/3 IT CTX Glut	IT-ET Glut	Glut
9C_M_1267	C9-R1-143428340046201982519040578379289103258	1961.378173828125	6485.0966796875	C9-R1	Isocortex	SSp,SSs	L2/3 IT CTX Glut	IT-ET Glut	Glut
9C_M_1283	C9-R1-190763410396937392077413910841965269136	2185.97412109375	6572.33935546875	C9-R1	Isocortex	SSp,SSs	L2/3 IT CTX Glut	IT-ET Glut	Glut
9C_M_1297	C9-R1-239194590159735308352977049174500934955	4791.00732421875	7306.15380859375	C9-R1	Isocortex	SSp,SSs	L2/3 IT CTX Glut	IT-ET Glut	Glut
9C_M_13	C9-R1-177159275196409365228109551825851340049	750.7285766601562	2517.04736328125	C9-R1	Isocortex	SSp,SSs	L2/3 IT CTX Glut	IT-ET Glut	Glut
9C_M_1304	C9-R1-213473755950738364240990409826561070201	2225.494384765625	6682.0380859375	C9-R1	Isocortex	SSp,SSs	L2/3 IT CTX Glut	IT-ET Glut	Glut
9C_M_1319	C9-R1-193723086617699943097084485777544620732	2198.447998046875	6611.54296875	C9-R1	Isocortex	SSp,SSs	L2/3 IT CTX Glut	IT-ET Glut	Glut
9C_M_132	C9-R1-137246290087452241613034811229762488491	395.3199462890625	3768.556640625	C9-R1	Isocortex	SSp,SSs	L2/3 IT CTX Glut	IT-ET Glut	Glut
9C_M_1346	C9-R2-146543369053071710119808153292516329173	3767.4169921875	7156.20458984375	C9-R2	Isocortex	SSp,SSs	L2/3 IT CTX Glut	IT-ET Glut	Glut
9C_M_1390	C9-R1-266479727963269293627708747000682136386	2522.4404296875	6828.85888671875	C9-R1	Isocortex	SSp,SSs	L2/3 IT CTX Glut	IT-ET Glut	Glut
9C_M_1404	C9-R2-167555402888261256451075178254057464753	1361.3280029296875	5793.4677734375	C9-R2	Isocortex	SSp,SSs	L2/3 IT CTX Glut	IT-ET Glut	Glut
9C_M_1411	C9-R1-111550063738565992811661366293987937558	2976.1484375	7068.62939453125	C9-R1	Isocortex	SSp,SSs	L2/3 IT CTX Glut	IT-ET Glut	Glut
9C_M_1424	C9-R1-26323356413078885197325187381476658334	479.7630004882813	4705.39404296875	C9-R1	Isocortex	SSp,SSs	L2/3 IT CTX Glut	IT-ET Glut	Glut
9C_M_1428	C9-R2-204433296008041638750660952791873919717	673.6106567382812	3829.385498046875	C9-R2	Isocortex	SSp,SSs	L2/3 IT CTX Glut	IT-ET Glut	Glut
9C_M_1442	C9-R1-215846930218254357142739198858240191518	2651.811279296875	6820.08154296875	C9-R1	Isocortex	SSp,SSs	L2/3 IT CTX Glut	IT-ET Glut	Glut
9C_M_149	C9-R1-269308218750908547042244125416658519598	1572.242431640625	6319.46484375	C9-R1	Isocortex	SSp,SSs	L2/3 IT CTX Glut	IT-ET Glut	Glut
9C_M_150	C9-R1-138351746931449990754548753340634258233	1852.9461669921875	6482.55859375	C9-R1	Isocortex	SSp,SSs	L2/3 IT CTX Glut	IT-ET Glut	Glut
9C_M_1501	C9-R1-118928597618213379428825800539967597901	2484.100341796875	6796.1884765625	C9-R1	Isocortex	SSp,SSs	L2/3 IT CTX Glut	IT-ET Glut	Glut
9C_M_1504	C9-R1-335488944509271947974697352071185195943	1378.142578125	6115.3349609375	C9-R1	Isocortex	SSp,SSs	L2/3 IT CTX Glut	IT-ET Glut	Glut
9C_M_1506	C9-R1-2594922513216737555578547495745414462	1373.117431640625	6070.0634765625	C9-R1	Isocortex	SSp,SSs	L2/3 IT CTX Glut	IT-ET Glut	Glut
9C_M_1509	C9-R1-118928597618213379428825800539967597901	2484.100341796875	6796.1884765625	C9-R1	Isocortex	SSp,SSs	L2/3 IT CTX Glut	IT-ET Glut	Glut
9C_M_1550	C9-R1-255405728041352870039490121077053281297	1259.28857421875	6081.53125	C9-R1	Isocortex	SSp,SSs	L2/3 IT CTX Glut	IT-ET Glut	Glut
9C_M_1589	C9-R1-20038836021866571441602534223426602579	422.2022399902344	3579.578125	C9-R1	Isocortex	SSp,SSs	L2/3 IT CTX Glut	IT-ET Glut	Glut
9C_M_1627	C9-R1-280852639038819737002448055833015559395	1208.890380859375	5987.5615234375	C9-R1	Isocortex	SSp,SSs	L2/3 IT CTX Glut	IT-ET Glut	Glut
9C_M_1665	C9-R1-69037998434460820168512709047163087848	579.9838256835938	4937.54541015625	C9-R1	Isocortex	SSp,SSs	L2/3 IT CTX Glut	IT-ET Glut	Glut
9C_M_1695	C9-R1-291963791630358287354086784394919662370	497.417724609375	4412.970703125	C9-R1	Isocortex	SSp,SSs	L2/3 IT CTX Glut	IT-ET Glut	Glut
9C_M_1700	C9-R1-209162059305746748599223155816892949172	1062.83984375	5849.5537109375	C9-R1	Isocortex	SSp,SSs	L2/3 IT CTX Glut	IT-ET Glut	Glut
9C_M_1717	C9-R1-195022433054885805923484783430661215168	624.1817016601562	5092.546875	C9-R1	Isocortex	SSp,SSs	L2/3 IT CTX Glut	IT-ET Glut	Glut
9C_M_1763	C9-R1-138351746931449990754548753340634258233	1852.9461669921875	6482.55859375	C9-R1	Isocortex	SSp,SSs	L2/3 IT CTX Glut	IT-ET Glut	Glut
9C_M_1775	C9-R1-286378212848818779687086635742077944392	861.5084228515625	5510.37744140625	C9-R1	Isocortex	SSp,SSs	L2/3 IT CTX Glut	IT-ET Glut	Glut
9C_M_1780	C9-R1-300002892464581074521641248828047105510	1578.652099609375	6266.37109375	C9-R1	Isocortex	SSp,SSs	L2/3 IT CTX Glut	IT-ET Glut	Glut
9C_M_1806	C9-R2-246882657217730275322712570922235880658	580.1604614257812	4408.63232421875	C9-R2	Isocortex	SSp,SSs	L2/3 IT CTX Glut	IT-ET Glut	Glut
9C_M_1814	C9-R1-4604208097882743777078369036056488122	519.2877807617188	4991.8154296875	C9-R1	Isocortex	SSp,SSs	L2/3 IT CTX Glut	IT-ET Glut	Glut
9C_M_1819	C9-R1-173623880951186322341007505039307232631	987.5639038085938	5767.6357421875	C9-R1	Isocortex	SSp,SSs	L2/3 IT CTX Glut	IT-ET Glut	Glut
9C_M_1836	C9-R2-177752314795557994106672905561010051355	1646.044921875	6008.0791015625	C9-R2	Isocortex	SSp,SSs	L2/3 IT CTX Glut	IT-ET Glut	Glut
9C_M_1839	C9-R2-295904735969269543666767311220733833135	3947.909423828125	6946.89111328125	C9-R2	Isocortex	SSp,SSs	L2/3 IT CTX Glut	IT-ET Glut	Glut
9C_M_1847	C9-R1-112259998731931554280278886573349892061	2433.7724609375	6836.6884765625	C9-R1	Isocortex	SSp,SSs	L2/3 IT CTX Glut	IT-ET Glut	Glut
9C_M_1853	C9-R1-195022433054885805923484783430661215168	624.1817016601562	5092.546875	C9-R1	Isocortex	SSp,SSs	L2/3 IT CTX Glut	IT-ET Glut	Glut
9C_M_1865	C9-R1-338624355684159394771578049401606328559	1989.183837890625	6617.72412109375	C9-R1	Isocortex	SSp,SSs	L2/3 IT CTX Glut	IT-ET Glut	Glut
9C_M_187	C9-R1-179538059597079622953084001039240290713	2471.410400390625	6888.69091796875	C9-R1	Isocortex	SSp,SSs	L2/3 IT CTX Glut	IT-ET Glut	Glut
9C_M_1870	C9-R2-233844258120927655960563065210990691611	1339.5863037109375	5678.69580078125	C9-R2	Isocortex	SSp,SSs	L2/3 IT CTX Glut	IT-ET Glut	Glut
9C_M_1872	C9-R2-193234533723444244463419734845915408827	3634.156494140625	6949.26318359375	C9-R2	Isocortex	SSp,SSs	L2/3 IT CTX Glut	IT-ET Glut	Glut
9C_M_1881	C9-R1-138351746931449990754548753340634258233	1852.9461669921875	6482.55859375	C9-R1	Isocortex	SSp,SSs	L2/3 IT CTX Glut	IT-ET Glut	Glut
9C_M_1885	C9-R2-195236866081481462544525493343992691570	2810.519775390625	6670.58349609375	C9-R2	Isocortex	SSp,SSs	L2/3 IT CTX Glut	IT-ET Glut	Glut
9C_M_1893	C9-R1-266479727963269293627708747000682136386	2522.4404296875	6828.85888671875	C9-R1	Isocortex	SSp,SSs	L2/3 IT CTX Glut	IT-ET Glut	Glut
9C_M_1905	C9-R2-38860488891833894988309521158922787763	3357.10009765625	6773.6337890625	C9-R2	Isocortex	SSp,SSs	L2/3 IT CTX Glut	IT-ET Glut	Glut
9C_M_1931	C9-R2-103445089104644417091209062918113184376	659.9150390625	4473.470703125	C9-R2	Isocortex	SSp,SSs	L2/3 IT CTX Glut	IT-ET Glut	Glut
9C_M_1946	C9-R1-90172542504549610274548225360056936887	1020.5946044921876	5516.228515625	C9-R1	Isocortex	SSp,SSs	L2/3 IT CTX Glut	IT-ET Glut	Glut
9C_M_1953	C9-R1-131738644265620355952483122965594543216	1131.9058837890625	5667.8974609375	C9-R1	Isocortex	SSp,SSs	L2/3 IT CTX Glut	IT-ET Glut	Glut
9C_M_1960	C9-R1-186465908837311410423107603025943043003	2309.896240234375	6732.419921875	C9-R1	Isocortex	SSp,SSs	L2/3 IT CTX Glut	IT-ET Glut	Glut
9C_M_2006	C9-R1-5858909653830400181271821152173501342	2514.016357421875	6849.37890625	C9-R1	Isocortex	SSp,SSs	L2/3 IT CTX Glut	IT-ET Glut	Glut
9C_M_2038	C9-R1-228483932607146641276569630975174582607	1380.8934326171875	6196.3154296875	C9-R1	Isocortex	SSp,SSs	L2/3 IT CTX Glut	IT-ET Glut	Glut
9C_M_2046	C9-R1-190763410396937392077413910841965269136	2185.97412109375	6572.33935546875	C9-R1	Isocortex	SSp,SSs	L2/3 IT CTX Glut	IT-ET Glut	Glut
9C_M_2054	C9-R1-47943618979626330958327260162466161131	2317.587158203125	4018.409423828125	C9-R1	Isocortex	SSp,SSs	L2/3 IT CTX Glut	IT-ET Glut	Glut
9C_M_206	C9-R1-36508266832769012336181584964844718043	2943.8564453125	6968.83740234375	C9-R1	Isocortex	SSp,SSs	L2/3 IT CTX Glut	IT-ET Glut	Glut
9C_M_208	C9-R1-2594922513216737555578547495745414462	1373.117431640625	6070.0634765625	C9-R1	Isocortex	SSp,SSs	L2/3 IT CTX Glut	IT-ET Glut	Glut
9C_M_2087	C9-R1-199312206238395354915380133078672192806	1177.3004150390625	5988.80322265625	C9-R1	Isocortex	SSp,SSs	L2/3 IT CTX Glut	IT-ET Glut	Glut
9C_M_2095	C9-R1-143723473950206960419959692887784066768	1580.7203369140625	6406.134765625	C9-R1	Isocortex	SSp,SSs	L2/3 IT CTX Glut	IT-ET Glut	Glut
9C_M_2131	C9-R1-219301185934521937902684021137622419324	2393.704345703125	6862.66259765625	C9-R1	Isocortex	SSp,SSs	L2/3 IT CTX Glut	IT-ET Glut	Glut
9C_M_2136	C9-R1-169089540741000902549462890313472039698	439.1150207519531	4464.2001953125	C9-R1	Isocortex	SSp,SSs	L2/3 IT CTX Glut	IT-ET Glut	Glut
9C_M_2163	C9-R1-280047487455881359737031472818604618399	967.995361328125	5767.359375	C9-R1	Isocortex	SSp,SSs	L2/3 IT CTX Glut	IT-ET Glut	Glut
9C_M_2172	C9-R2-79368645225852094485699883572537729855	1360.1395263671875	5817.0009765625	C9-R2	Isocortex	SSp,SSs	L2/3 IT CTX Glut	IT-ET Glut	Glut
9C_M_2188	C9-R2-287244543388974044016541886386009947610	830.3987426757812	5025.12451171875	C9-R2	Isocortex	SSp,SSs	L2/3 IT CTX Glut	IT-ET Glut	Glut
9C_M_2198	C9-R2-333659005864018723806863801781184336065	539.0736083984375	4440.75830078125	C9-R2	Isocortex	SSp,SSs	L2/3 IT CTX Glut	IT-ET Glut	Glut
9C_M_2222	C9-R1-173748497408199121813051417165557215817	2389.00634765625	6758.6044921875	C9-R1	Isocortex	SSp,SSs	L2/3 IT CTX Glut	IT-ET Glut	Glut
9C_M_2225	C9-R1-69037998434460820168512709047163087848	579.9838256835938	4937.54541015625	C9-R1	Isocortex	SSp,SSs	L2/3 IT CTX Glut	IT-ET Glut	Glut
9C_M_2229	C9-R1-65903817378028231450042735996292160537	2717.67529296875	6978.689453125	C9-R1	Isocortex	SSp,SSs	L2/3 IT CTX Glut	IT-ET Glut	Glut
9C_M_2232	C9-R1-313415740771926721689452659293829619883	455.7330017089844	4763.2822265625	C9-R1	Isocortex	SSp,SSs	L2/3 IT CTX Glut	IT-ET Glut	Glut
9C_M_2233	C9-R1-207613957016973701635564593483769678342	2529.14501953125	6921.2041015625	C9-R1	Isocortex	SSp,SSs	L2/3 IT CTX Glut	IT-ET Glut	Glut
9C_M_2238	C9-R2-314695046140682759038400473496019874304	2120.519287109375	6349.2255859375	C9-R2	Isocortex	SSp,SSs	L2/3 IT CTX Glut	IT-ET Glut	Glut
9C_M_2244	C9-R1-152834906181910544696749333400055943652	3013.5498046875	7044.9140625	C9-R1	Isocortex	SSp,SSs	L2/3 IT CTX Glut	IT-ET Glut	Glut
9C_M_2266	C9-R1-296350518616007180683234280706367485662	3230.193603515625	7096.55615234375	C9-R1	Isocortex	SSp,SSs	L2/3 IT CTX Glut	IT-ET Glut	Glut
9C_M_2274	C9-R1-230573198272120442118029557242157767518	1037.9285888671875	5537.5048828125	C9-R1	Isocortex	SSp,SSs	L2/3 IT CTX Glut	IT-ET Glut	Glut
9C_M_2288	C9-R1-184348634326098514757784538105781504182	511.1877746582031	4815.50537109375	C9-R1	Isocortex	SSp,SSs	L2/3 IT CTX Glut	IT-ET Glut	Glut
9C_M_229	C9-R1-190763410396937392077413910841965269136	2185.97412109375	6572.33935546875	C9-R1	Isocortex	SSp,SSs	L2/3 IT CTX Glut	IT-ET Glut	Glut
9C_M_2296	C9-R2-39239819132391071630738881371126651989	1992.7767333984373	6243.302734375	C9-R2	Isocortex	SSp,SSs	L2/3 IT CTX Glut	IT-ET Glut	Glut
9C_M_2320	C9-R1-53523727981991403842752556230777503227	865.0281982421875	5242.4814453125	C9-R1	Isocortex	SSp,SSs	L2/3 IT CTX Glut	IT-ET Glut	Glut
9C_M_2341	C9-R2-103445749851248860328884889214876965400	2025.9361572265625	6253.646484375	C9-R2	Isocortex	SSp,SSs	L2/3 IT CTX Glut	IT-ET Glut	Glut
9C_M_2345	C9-R1-265600411777841463982922365597217038465	487.4849853515625	4690.97607421875	C9-R1	Isocortex	SSp,SSs	L2/3 IT CTX Glut	IT-ET Glut	Glut
9C_M_2375	C9-R2-193234533723444244463419734845915408827	3634.156494140625	6949.26318359375	C9-R2	Isocortex	SSp,SSs	L2/3 IT CTX Glut	IT-ET Glut	Glut
9C_M_2426	C9-R1-169075416164890583197148051993279740221	777.8592529296875	5354.181640625	C9-R1	Isocortex	SSp,SSs	L2/3 IT CTX Glut	IT-ET Glut	Glut
9C_M_2447	C9-R2-34671505629558926371536224666991187276	2306.060791015625	6330.375	C9-R2	Isocortex	SSp,SSs	L2/3 IT CTX Glut	IT-ET Glut	Glut
9C_M_2499	C9-R2-79368645225852094485699883572537729855	1360.1395263671875	5817.0009765625	C9-R2	Isocortex	SSp,SSs	L2/3 IT CTX Glut	IT-ET Glut	Glut
9C_M_2522	C9-R1-63782261564099533176408374271309456453	1542.0833740234375	6232.11767578125	C9-R1	Isocortex	SSp,SSs	L2/3 IT CTX Glut	IT-ET Glut	Glut
9C_M_2525	C9-R1-269688725510139209200630477572905982295	1156.3138427734375	5848.9052734375	C9-R1	Isocortex	SSp,SSs	L2/3 IT CTX Glut	IT-ET Glut	Glut
9C_M_2570	C9-R1-219301185934521937902684021137622419324	2393.704345703125	6862.66259765625	C9-R1	Isocortex	SSp,SSs	L2/3 IT CTX Glut	IT-ET Glut	Glut
9C_M_2600	C9-R1-128713282531640441455008036357022362284	3119.98388671875	7096.267578125	C9-R1	Isocortex	SSp,SSs	L2/3 IT CTX Glut	IT-ET Glut	Glut
9C_M_2633	C9-R1-25539275061914005802944103824710790500	3099.842041015625	6922.49560546875	C9-R1	Isocortex	SSp,SSs	L2/3 IT CTX Glut	IT-ET Glut	Glut
9C_M_2640	C9-R2-8200819765324759036539377830692101301	4188.9072265625	6965.8037109375	C9-R2	Isocortex	SSp,SSs	L2/3 IT CTX Glut	IT-ET Glut	Glut
9C_M_2665	C9-R2-245184812663613619352733661978659529014	2598.558837890625	6610.9736328125	C9-R2	Isocortex	SSp,SSs	L2/3 IT CTX Glut	IT-ET Glut	Glut
9C_M_2669	C9-R2-42448951978261387885995119308095949703	1350.77734375	5657.060546875	C9-R2	Isocortex	SSp,SSs	L2/3 IT CTX Glut	IT-ET Glut	Glut
9C_M_2686	C9-R1-118928597618213379428825800539967597901	2484.100341796875	6796.1884765625	C9-R1	Isocortex	SSp,SSs	L2/3 IT CTX Glut	IT-ET Glut	Glut
9C_M_2726	C9-R1-179538059597079622953084001039240290713	2471.410400390625	6888.69091796875	C9-R1	Isocortex	SSp,SSs	L2/3 IT CTX Glut	IT-ET Glut	Glut
9C_M_273	C9-R2-18620894146882423527658290847119101253	687.5950317382812	5156.7900390625	C9-R2	Isocortex	SSp,SSs	L2/3 IT CTX Glut	IT-ET Glut	Glut
9C_M_2751	C9-R1-258668837774310928290136707860112208642	1012.6739501953124	5702.1875	C9-R1	Isocortex	SSp,SSs	L2/3 IT CTX Glut	IT-ET Glut	Glut
9C_M_2788	C9-R2-103445749851248860328884889214876965400	2025.9361572265625	6253.646484375	C9-R2	Isocortex	SSp,SSs	L2/3 IT CTX Glut	IT-ET Glut	Glut
9C_M_2800	C9-R1-242862930611184776399094094197569264803	2413.198486328125	6705.95458984375	C9-R1	Isocortex	SSp,SSs	L2/3 IT CTX Glut	IT-ET Glut	Glut
9C_M_2819	C9-R1-313415740771926721689452659293829619883	455.7330017089844	4763.2822265625	C9-R1	Isocortex	SSp,SSs	L2/3 IT CTX Glut	IT-ET Glut	Glut
9C_M_2860	C9-R1-99385932756677197304117973793818538742	1262.782470703125	5919.953125	C9-R1	Isocortex	SSp,SSs	L2/3 IT CTX Glut	IT-ET Glut	Glut
9C_M_2922	C9-R2-274570939301452041557542164258782235264	1931.98486328125	6335.56005859375	C9-R2	Isocortex	SSp,SSs	L2/3 IT CTX Glut	IT-ET Glut	Glut
9C_M_2930	C9-R2-55570887513871082026762539943303940219	1868.631103515625	6204.14013671875	C9-R2	Isocortex	SSp,SSs	L2/3 IT CTX Glut	IT-ET Glut	Glut
9C_M_3001	C9-R1-138351746931449990754548753340634258233	1852.9461669921875	6482.55859375	C9-R1	Isocortex	SSp,SSs	L2/3 IT CTX Glut	IT-ET Glut	Glut
9C_M_3011	C9-R2-236970085682893475853281336097995316847	1007.2200317382812	5256.576171875	C9-R2	Isocortex	SSp,SSs	L2/3 IT CTX Glut	IT-ET Glut	Glut
9C_M_3022	C9-R1-62266063788105871565774325561367931310	2439.17236328125	6700.0146484375	C9-R1	Isocortex	SSp,SSs	L2/3 IT CTX Glut	IT-ET Glut	Glut
9C_M_3025	C9-R1-248608896001130769022268153269532721644	960.5433959960938	5710.01123046875	C9-R1	Isocortex	SSp,SSs	L2/3 IT CTX Glut	IT-ET Glut	Glut
9C_M_321	C9-R1-57000780032555064209688039915309570943	2034.867919921875	6642.240234375	C9-R1	Isocortex	SSp,SSs	L2/3 IT CTX Glut	IT-ET Glut	Glut
9C_M_335	C9-R1-143428340046201982519040578379289103258	1961.378173828125	6485.0966796875	C9-R1	Isocortex	SSp,SSs	L2/3 IT CTX Glut	IT-ET Glut	Glut
9C_M_36	C9-R1-200322025095883947206387650041603682742	1715.864013671875	6436.73681640625	C9-R1	Isocortex	SSp,SSs	L2/3 IT CTX Glut	IT-ET Glut	Glut
9C_M_39	C9-R1-118928597618213379428825800539967597901	2484.100341796875	6796.1884765625	C9-R1	Isocortex	SSp,SSs	L2/3 IT CTX Glut	IT-ET Glut	Glut
9C_M_390	C9-R2-222578289556615386892945906003002405210	1970.615966796875	6125.75146484375	C9-R2	Isocortex	SSp,SSs	L2/3 IT CTX Glut	IT-ET Glut	Glut
9C_M_396	C9-R1-235720053507726003422685446872843922538	653.671142578125	2967.3154296875	C9-R1	Isocortex	SSp,SSs	L2/3 IT CTX Glut	IT-ET Glut	Glut
9C_M_4	C9-R1-138351746931449990754548753340634258233	1852.9461669921875	6482.55859375	C9-R1	Isocortex	SSp,SSs	L2/3 IT CTX Glut	IT-ET Glut	Glut
9C_M_41	C9-R1-242862930611184776399094094197569264803	2413.198486328125	6705.95458984375	C9-R1	Isocortex	SSp,SSs	L2/3 IT CTX Glut	IT-ET Glut	Glut
9C_M_414	C9-R1-207613957016973701635564593483769678342	2529.14501953125	6921.2041015625	C9-R1	Isocortex	SSp,SSs	L2/3 IT CTX Glut	IT-ET Glut	Glut
9C_M_428	C9-R2-146543369053071710119808153292516329173	3767.4169921875	7156.20458984375	C9-R2	Isocortex	SSp,SSs	L2/3 IT CTX Glut	IT-ET Glut	Glut
9C_M_437	C9-R2-336784447303402431444682832623957585416	3603.888427734375	6772.43896484375	C9-R2	Isocortex	SSp,SSs	L2/3 IT CTX Glut	IT-ET Glut	Glut
9C_M_456	C9-R1-63782261564099533176408374271309456453	1542.0833740234375	6232.11767578125	C9-R1	Isocortex	SSp,SSs	L2/3 IT CTX Glut	IT-ET Glut	Glut
9C_M_459	C9-R1-65903817378028231450042735996292160537	2717.67529296875	6978.689453125	C9-R1	Isocortex	SSp,SSs	L2/3 IT CTX Glut	IT-ET Glut	Glut
9C_M_469	C9-R1-205902599597444945253050154436696514123	490.4366455078125	3390.2109375	C9-R1	Isocortex	SSp,SSs	L2/3 IT CTX Glut	IT-ET Glut	Glut
9C_M_480	C9-R2-91990596209430913265131152469192938433	3950.990234375	6944.03515625	C9-R2	Isocortex	SSp,SSs	L2/3 IT CTX Glut	IT-ET Glut	Glut
9C_M_489	C9-R1-255405728041352870039490121077053281297	1259.28857421875	6081.53125	C9-R1	Isocortex	SSp,SSs	L2/3 IT CTX Glut	IT-ET Glut	Glut
9C_M_511	C9-R1-16250677536846301055507204913136912026	453.6237487792969	4263.6611328125	C9-R1	Isocortex	SSp,SSs	L2/3 IT CTX Glut	IT-ET Glut	Glut
9C_M_533	C9-R1-173623880951186322341007505039307232631	987.5639038085938	5767.6357421875	C9-R1	Isocortex	SSp,SSs	L2/3 IT CTX Glut	IT-ET Glut	Glut
9C_M_534	C9-R1-5858909653830400181271821152173501342	2514.016357421875	6849.37890625	C9-R1	Isocortex	SSp,SSs	L2/3 IT CTX Glut	IT-ET Glut	Glut
9C_M_540	C9-R2-71680157606896601109303500636911735226	1496.19775390625	6039.36669921875	C9-R2	Isocortex	SSp,SSs	L2/3 IT CTX Glut	IT-ET Glut	Glut
9C_M_546	C9-R1-256190430577409220846587792832419628937	477.0403137207031	3695.715087890625	C9-R1	Isocortex	SSp,SSs	L2/3 IT CTX Glut	IT-ET Glut	Glut
9C_M_553	C9-R1-25539275061914005802944103824710790500	3099.842041015625	6922.49560546875	C9-R1	Isocortex	SSp,SSs	L2/3 IT CTX Glut	IT-ET Glut	Glut
9C_M_561	C9-R1-118928597618213379428825800539967597901	2484.100341796875	6796.1884765625	C9-R1	Isocortex	SSp,SSs	L2/3 IT CTX Glut	IT-ET Glut	Glut
9C_M_568	C9-R1-318167913616602767213317964083115193195	2772.83837890625	6990.6533203125	C9-R1	Isocortex	SSp,SSs	L2/3 IT CTX Glut	IT-ET Glut	Glut
9C_M_570	C9-R1-131738644265620355952483122965594543216	1131.9058837890625	5667.8974609375	C9-R1	Isocortex	SSp,SSs	L2/3 IT CTX Glut	IT-ET Glut	Glut
9C_M_574	C9-R1-134529432460586719214683293888292671695	3037.941650390625	6904.52880859375	C9-R1	Isocortex	SSp,SSs	L2/3 IT CTX Glut	IT-ET Glut	Glut
9C_M_575	C9-R1-173623880951186322341007505039307232631	987.5639038085938	5767.6357421875	C9-R1	Isocortex	SSp,SSs	L2/3 IT CTX Glut	IT-ET Glut	Glut
9C_M_582	C9-R1-234898220381133756388855269754368434176	703.5617065429688	5186.02099609375	C9-R1	Isocortex	SSp,SSs	L2/3 IT CTX Glut	IT-ET Glut	Glut
9C_M_583	C9-R1-173623880951186322341007505039307232631	987.5639038085938	5767.6357421875	C9-R1	Isocortex	SSp,SSs	L2/3 IT CTX Glut	IT-ET Glut	Glut
9C_M_614	C9-R1-279134452083535036748470995047228357662	1049.83447265625	5927.14306640625	C9-R1	Isocortex	SSp,SSs	L2/3 IT CTX Glut	IT-ET Glut	Glut
9C_M_640	C9-R1-186465908837311410423107603025943043003	2309.896240234375	6732.419921875	C9-R1	Isocortex	SSp,SSs	L2/3 IT CTX Glut	IT-ET Glut	Glut
9C_M_66	C9-R1-257279009419224463114649572725908708880	1320.64990234375	3873.65478515625	C9-R1	Isocortex	SSp,SSs	L2/3 IT CTX Glut	IT-ET Glut	Glut
9C_M_673	C9-R1-237465890938565763430542292425104707398	2607.67724609375	6955.9013671875	C9-R1	Isocortex	SSp,SSs	L2/3 IT CTX Glut	IT-ET Glut	Glut
9C_M_699	C9-R1-292144295137094473404973927940053549733	1980.1162109375	6574.4130859375	C9-R1	Isocortex	SSp,SSs	L2/3 IT CTX Glut	IT-ET Glut	Glut
9C_M_70	C9-R1-53489766416893471675062326076812673682	1208.890380859375	6008.13525390625	C9-R1	Isocortex	SSp,SSs	L2/3 IT CTX Glut	IT-ET Glut	Glut
9C_M_703	C9-R2-79953192972542670750590727616623917088	1879.006103515625	6332.19580078125	C9-R2	Isocortex	SSp,SSs	L2/3 IT CTX Glut	IT-ET Glut	Glut
9C_M_719	C9-R1-209974668282928129378355574783082080713	3079.267822265625	7021.5859375	C9-R1	Isocortex	SSp,SSs	L2/3 IT CTX Glut	IT-ET Glut	Glut
9C_M_727	C9-R1-213473755950738364240990409826561070201	2225.494384765625	6682.0380859375	C9-R1	Isocortex	SSp,SSs	L2/3 IT CTX Glut	IT-ET Glut	Glut
9C_M_737	C9-R2-92142890764927275026845986182259865896	4062.800048828125	6969.1748046875	C9-R2	Isocortex	SSp,SSs	L2/3 IT CTX Glut	IT-ET Glut	Glut
9C_M_738	C9-R1-137077848630311521659729801436724710643	1198.9544677734375	6057.00537109375	C9-R1	Isocortex	SSp,SSs	L2/3 IT CTX Glut	IT-ET Glut	Glut
9C_M_739	C9-R1-186465908837311410423107603025943043003	2309.896240234375	6732.419921875	C9-R1	Isocortex	SSp,SSs	L2/3 IT CTX Glut	IT-ET Glut	Glut
9C_M_743	C9-R1-261783082975187029529120793001079591060	2570.130859375	6963.32421875	C9-R1	Isocortex	SSp,SSs	L2/3 IT CTX Glut	IT-ET Glut	Glut
9C_M_747	C9-R2-111016210256298001742204614837930361439	2295.2646484375	6460.93798828125	C9-R2	Isocortex	SSp,SSs	L2/3 IT CTX Glut	IT-ET Glut	Glut
9C_M_749	C9-R1-271620532179635522561359392187426174119	649.33056640625	2811.15185546875	C9-R1	Isocortex	SSp,SSs	L2/3 IT CTX Glut	IT-ET Glut	Glut
9C_M_814	C9-R2-121838031963927954059497809955716128056	2122.76171875	6459.0263671875	C9-R2	Isocortex	SSp,SSs	L2/3 IT CTX Glut	IT-ET Glut	Glut
9C_M_835	C9-R1-242862930611184776399094094197569264803	2413.198486328125	6705.95458984375	C9-R1	Isocortex	SSp,SSs	L2/3 IT CTX Glut	IT-ET Glut	Glut
9C_M_859	C9-R1-219301185934521937902684021137622419324	2393.704345703125	6862.66259765625	C9-R1	Isocortex	SSp,SSs	L2/3 IT CTX Glut	IT-ET Glut	Glut
9C_M_860	C9-R1-25539275061914005802944103824710790500	3099.842041015625	6922.49560546875	C9-R1	Isocortex	SSp,SSs	L2/3 IT CTX Glut	IT-ET Glut	Glut
9C_M_886	C9-R2-335079639334952107651237160574941423537	1932.11474609375	6324.5615234375	C9-R2	Isocortex	SSp,SSs	L2/3 IT CTX Glut	IT-ET Glut	Glut
9C_M_892	C9-R2-8200819765324759036539377830692101301	4188.9072265625	6965.8037109375	C9-R2	Isocortex	SSp,SSs	L2/3 IT CTX Glut	IT-ET Glut	Glut
9C_M_904	C9-R1-207613957016973701635564593483769678342	2529.14501953125	6921.2041015625	C9-R1	Isocortex	SSp,SSs	L2/3 IT CTX Glut	IT-ET Glut	Glut
9C_M_910	C9-R2-8268628905213602426343710737393064213	2362.003662109375	6279.9228515625	C9-R2	Isocortex	SSp,SSs	L2/3 IT CTX Glut	IT-ET Glut	Glut
9C_M_964	C9-R1-17006329239629594340491369488325924436	3825.176513671875	7230.611328125	C9-R1	Isocortex	SSp,SSs	L2/3 IT CTX Glut	IT-ET Glut	Glut
9C_M_990	C9-R2-127173960061430379752059880619112240457	651.1028442382812	2905.725341796875	C9-R2	Isocortex	SSp,SSs	L2/3 IT CTX Glut	IT-ET Glut	Glut
9D_M_101	C9-R1-18588235125171776653459340896143683010	2527.470947265625	6919.583984375	C9-R1	Isocortex	SSs,AUD	L2/3 IT CTX Glut	IT-ET Glut	Glut
9D_M_1026	C9-R2-295511062291669760563365536686431883570	2555.17626953125	6600.14404296875	C9-R2	Isocortex	SSs,AUD	L2/3 IT CTX Glut	IT-ET Glut	Glut
9D_M_1027	C9-R1-102261876131749386148335434073942733642	1514.597412109375	6260.68359375	C9-R1	Isocortex	SSs,AUD	L2/3 IT CTX Glut	IT-ET Glut	Glut
9D_M_1045	C9-R1-146844032383120539003520757891400838366	364.3714904785156	4058.507568359375	C9-R1	Isocortex	SSs,AUD	L2/3 IT CTX Glut	IT-ET Glut	Glut
9D_M_1064	C9-R1-2594922513216737555578547495745414462	1373.117431640625	6070.0634765625	C9-R1	Isocortex	SSs,AUD	L2/3 IT CTX Glut	IT-ET Glut	Glut
9D_M_1137	C9-R1-255405728041352870039490121077053281297	1259.28857421875	6081.53125	C9-R1	Isocortex	SSs,AUD	L2/3 IT CTX Glut	IT-ET Glut	Glut
9D_M_1205	C9-R2-165482186344458285562843011433253891595	670.5970458984375	4424.0849609375	C9-R2	Isocortex	SSs,AUD	L2/3 IT CTX Glut	IT-ET Glut	Glut
9D_M_1218	C9-R2-176756237508150352519796758426868512537	3419.91162109375	6761.9326171875	C9-R2	Isocortex	SSs,AUD	L2/3 IT CTX Glut	IT-ET Glut	Glut
9D_M_1258	C9-R1-140864411921532514834088420306243445635	439.3342895507813	4196.5166015625	C9-R1	Isocortex	SSs,AUD	L2/3 IT CTX Glut	IT-ET Glut	Glut
9D_M_1295	C9-R1-148140011419826121591852173733987668336	2065.488037109375	6691.1767578125	C9-R1	Isocortex	SSs,AUD	L2/3 IT CTX Glut	IT-ET Glut	Glut
9D_M_134	C9-R1-28806993687530045519695536223691349897	413.9542846679688	4163.3603515625	C9-R1	Isocortex	SSs,AUD	L2/3 IT CTX Glut	IT-ET Glut	Glut
9D_M_139	C9-R1-137077848630311521659729801436724710643	1198.9544677734375	6057.00537109375	C9-R1	Isocortex	SSs,AUD	L2/3 IT CTX Glut	IT-ET Glut	Glut
9D_M_1394	C9-R1-219301185934521937902684021137622419324	2393.704345703125	6862.66259765625	C9-R1	Isocortex	SSs,AUD	L2/3 IT CTX Glut	IT-ET Glut	Glut
9D_M_1411	C9-R2-48863650950386770442030146900632555354	1680.8348388671875	6181.3564453125	C9-R2	Isocortex	SSs,AUD	L2/3 IT CTX Glut	IT-ET Glut	Glut
9D_M_1437	C9-R2-15349252011875914762601244834125410763	1182.21484375	5397.31884765625	C9-R2	Isocortex	SSs,AUD	L2/3 IT CTX Glut	IT-ET Glut	Glut
9D_M_1484	C9-R1-99567087240147878413842411048437047247	923.4637451171876	5363.919921875	C9-R1	Isocortex	SSs,AUD	L2/3 IT CTX Glut	IT-ET Glut	Glut
9D_M_1594	C9-R1-146844032383120539003520757891400838366	364.3714904785156	4058.507568359375	C9-R1	Isocortex	SSs,AUD	L2/3 IT CTX Glut	IT-ET Glut	Glut
9D_M_1645	C9-R1-309871960887380544064650639465797656197	1159.8055419921875	1265.41162109375	C9-R1	Isocortex	SSs,AUD	L2/3 IT CTX Glut	IT-ET Glut	Glut
9D_M_1786	C9-R1-123826589159780457224551319244705123873	1151.7325439453125	5984.0048828125	C9-R1	Isocortex	SSs,AUD	L2/3 IT CTX Glut	IT-ET Glut	Glut
9D_M_1857	C9-R1-186465908837311410423107603025943043003	2309.896240234375	6732.419921875	C9-R1	Isocortex	SSs,AUD	L2/3 IT CTX Glut	IT-ET Glut	Glut
9D_M_188	C9-R1-243150314135412106875070865458984138320	4517.95654296875	7430.26416015625	C9-R1	Isocortex	SSs,AUD	L2/3 IT CTX Glut	IT-ET Glut	Glut
9D_M_2108	C9-R1-32628266984417575450636979786218691644	1171.07421875	1556.28369140625	C9-R1	Isocortex	SSs,AUD	L2/3 IT CTX Glut	IT-ET Glut	Glut
9D_M_2115	C9-R1-242862930611184776399094094197569264803	2413.198486328125	6705.95458984375	C9-R1	Isocortex	SSs,AUD	L2/3 IT CTX Glut	IT-ET Glut	Glut
9D_M_231	C9-R1-254744543147202654319448206720395615491	587.8245849609375	2951.3896484375	C9-R1	Isocortex	SSs,AUD	L2/3 IT CTX Glut	IT-ET Glut	Glut
9D_M_2366	C9-R1-280852639038819737002448055833015559395	1208.890380859375	5987.5615234375	C9-R1	Isocortex	SSs,AUD	L2/3 IT CTX Glut	IT-ET Glut	Glut
9D_M_2372	C9-R1-169784056012098601212299670877308144922	1656.4100341796875	6369.560546875	C9-R1	Isocortex	SSs,AUD	L2/3 IT CTX Glut	IT-ET Glut	Glut
9D_M_2432	C9-R2-252862865007800911372453237400569055422	628.8496704101562	4316.75390625	C9-R2	Isocortex	SSs,AUD	L2/3 IT CTX Glut	IT-ET Glut	Glut
9D_M_256	C9-R1-255669931712109254366527415230935614037	589.43701171875	4769.27587890625	C9-R1	Isocortex	SSs,AUD	L2/3 IT CTX Glut	IT-ET Glut	Glut
9D_M_2658	C9-R1-277666426156446333552238125086564458002	425.9930114746094	4471.65185546875	C9-R1	Isocortex	SSs,AUD	L2/3 IT CTX Glut	IT-ET Glut	Glut
9D_M_3017	C9-R2-166660365624717358608610747028564354208	1651.5028076171875	6140.3876953125	C9-R2	Isocortex	SSs,AUD	L2/3 IT CTX Glut	IT-ET Glut	Glut
9D_M_3019	C9-R1-75396438062172508362846706106587481639	995.1239013671876	5804.193359375	C9-R1	Isocortex	SSs,AUD	L2/3 IT CTX Glut	IT-ET Glut	Glut
9D_M_3030	C9-R2-171825682377586846269634647358539793211	988.7295532226562	5218.67919921875	C9-R2	Isocortex	SSs,AUD	L2/3 IT CTX Glut	IT-ET Glut	Glut
9D_M_396	C9-R1-111550063738565992811661366293987937558	2976.1484375	7068.62939453125	C9-R1	Isocortex	SSs,AUD	L2/3 IT CTX Glut	IT-ET Glut	Glut
9D_M_442	C9-R1-205902599597444945253050154436696514123	490.4366455078125	3390.2109375	C9-R1	Isocortex	SSs,AUD	L2/3 IT CTX Glut	IT-ET Glut	Glut
9D_M_46	C9-R1-102261876131749386148335434073942733642	1514.597412109375	6260.68359375	C9-R1	Isocortex	SSs,AUD	L2/3 IT CTX Glut	IT-ET Glut	Glut
9D_M_542	C9-R2-20778328287340592928412052083268049584	1028.9368896484375	5245.052734375	C9-R2	Isocortex	SSs,AUD	L2/3 IT CTX Glut	IT-ET Glut	Glut
9D_M_554	C9-R2-96301270818406242880309773678142760468	1385.498291015625	5697.4404296875	C9-R2	Isocortex	SSs,AUD	L2/3 IT CTX Glut	IT-ET Glut	Glut
9D_M_652	C9-R2-18620894146882423527658290847119101253	687.5950317382812	5156.7900390625	C9-R2	Isocortex	SSs,AUD	L2/3 IT CTX Glut	IT-ET Glut	Glut
9D_M_654	C9-R2-296764932780063857583022373912611707939	1730.1019287109375	6111.0224609375	C9-R2	Isocortex	SSs,AUD	L2/3 IT CTX Glut	IT-ET Glut	Glut
9D_M_761	C9-R2-330971381281830579481036160370259073557	3923.968994140625	6919.09228515625	C9-R2	Isocortex	SSs,AUD	L2/3 IT CTX Glut	IT-ET Glut	Glut
9D_M_843	C9-R1-120635028177900228700281288959991116754	640.9605712890625	2843.28173828125	C9-R1	Isocortex	SSs,AUD	L2/3 IT CTX Glut	IT-ET Glut	Glut
9D_M_853	C9-R1-198216276994729899527062743361765682020	431.46429443359375	3617.84716796875	C9-R1	Isocortex	SSs,AUD	L2/3 IT CTX Glut	IT-ET Glut	Glut
9D_M_902	C9-R1-99567087240147878413842411048437047247	923.4637451171876	5363.919921875	C9-R1	Isocortex	SSs,AUD	L2/3 IT CTX Glut	IT-ET Glut	Glut
9D_M_910	C9-R2-318325922582780816433553241336972499413	1132.1796875	5278.99365234375	C9-R2	Isocortex	SSs,AUD	L2/3 IT CTX Glut	IT-ET Glut	Glut
MIX_M_80	C9-R1-214919992995162905795909403446815607981	470.4523010253906	3750.201171875	C9-R1	Isocortex	SSs,AUD	L2/3 IT CTX Glut	IT-ET Glut	Glut
MIX_M_103	C9-R1-205207789587419282348688875761754470530	1475.5013427734375	6157.2197265625	C9-R1	Isocortex	SSs,AUD	L2/3 IT CTX Glut	IT-ET Glut	Glut
MIX_M_692	C9-R1-106160363578591324219120839827887743376	454.8463134765625	3684.321044921875	C9-R1	Isocortex	SSs,AUD	L2/3 IT CTX Glut	IT-ET Glut	Glut
MIX_M_982	C9-R1-60144395772136130994304674311690619277	3645.70947265625	7190.79150390625	C9-R1	Isocortex	SSs,AUD	L2/3 IT CTX Glut	IT-ET Glut	Glut
MIX_M_1002	C9-R1-270639520282912667287404467073026438581	722.4454956054688	5035.333984375	C9-R1	Isocortex	SSs,AUD	L2/3 IT CTX Glut	IT-ET Glut	Glut
MIX_M_1006	C9-R2-68580576708142587464545101469580406684	519.105712890625	3871.894287109375	C9-R2	Isocortex	SSs,AUD	L2/3 IT CTX Glut	IT-ET Glut	Glut
MIX_M_1014	C9-R1-254744543147202654319448206720395615491	587.8245849609375	2951.3896484375	C9-R1	Isocortex	SSs,AUD	L2/3 IT CTX Glut	IT-ET Glut	Glut
MIX_M_1085	C9-R1-206950102362837026391319335851115933395	886.4024658203125	5478.787109375	C9-R1	Isocortex	SSs,AUD	L2/3 IT CTX Glut	IT-ET Glut	Glut
MIX_M_2187	C9-R1-126714130972766156524286319971006650931	1173.0538330078125	5721.1953125	C9-R1	Isocortex	SSs,AUD	L2/3 IT CTX Glut	IT-ET Glut	Glut
MIX_M_2200	C9-R2-161844562703121948700280674933300262779	567.0662841796875	4064.2666015625	C9-R2	Isocortex	SSs,AUD	L2/3 IT CTX Glut	IT-ET Glut	Glut
MIX_M_2485	C9-R2-60689696383222546707518853902454331523	1626.4366455078125	6068.283203125	C9-R2	Isocortex	SSs,AUD	L2/3 IT CTX Glut	IT-ET Glut	Glut
MIX_M_2516	C9-R2-52415468323239722387572423846592615431	1170.007080078125	5428.61376953125	C9-R2	Isocortex	SSs,AUD	L2/3 IT CTX Glut	IT-ET Glut	Glut
MIX_M_2537	C9-R2-245184812663613619352733661978659529014	2598.558837890625	6610.9736328125	C9-R2	Isocortex	SSs,AUD	L2/3 IT CTX Glut	IT-ET Glut	Glut
MIX_M_2541	C9-R2-300745734311991583481839561883279259401	733.3154296875	4739.57861328125	C9-R2	Isocortex	SSs,AUD	L2/3 IT CTX Glut	IT-ET Glut	Glut
9F_M_137	C9-R2-233545899383756252479052796285571280037	1681.913818359375	6093.86181640625	C9-R2	Isocortex	TEa,ECT,PERI	L2/3 IT CTX Glut	IT-ET Glut	Glut
9F_M_1601	C9-R1-47994785857908687466447457655154135418	1780.718017578125	6465.6806640625	C9-R1	Isocortex	TEa,ECT,PERI	L2/3 IT CTX Glut	IT-ET Glut	Glut
9F_M_2142	C9-R1-150161484785843666665308212075570375832	1521.29345703125	6230.11962890625	C9-R1	Isocortex	TEa,ECT,PERI	L2/3 IT CTX Glut	IT-ET Glut	Glut
10B_M_1012	C9-R1-281354238621315306563781870489957075812	1246.7984619140625	5899.4873046875	C9-R1	Isocortex	PTLp,VIS,SSp	L2/3 IT CTX Glut	IT-ET Glut	Glut
10B_M_111	C9-R1-194633112059421436394097729210140476270	2603.30322265625	6946.61328125	C9-R1	Isocortex	PTLp,VIS,SSp	L2/3 IT CTX Glut	IT-ET Glut	Glut
10B_M_1130	C9-R2-233545899383756252479052796285571280037	1681.913818359375	6093.86181640625	C9-R2	Isocortex	PTLp,VIS,SSp	L2/3 IT CTX Glut	IT-ET Glut	Glut
10B_M_1151	C9-R1-161377243167778933213274477153061111373	3785.6484375	7151.5009765625	C9-R1	Isocortex	PTLp,VIS,SSp	L2/3 IT CTX Glut	IT-ET Glut	Glut
10B_M_1182	C9-R2-129365549333681108565989377053603277386	1904.95263671875	6140.5771484375	C9-R2	Isocortex	PTLp,VIS,SSp	L2/3 IT CTX Glut	IT-ET Glut	Glut
10B_M_1224	C9-R1-137077848630311521659729801436724710643	1198.9544677734375	6057.00537109375	C9-R1	Isocortex	PTLp,VIS,SSp	L2/3 IT CTX Glut	IT-ET Glut	Glut
10B_M_1227	C9-R1-96030141532046608221577433625990223074	453.7900695800781	3975.81201171875	C9-R1	Isocortex	PTLp,VIS,SSp	L2/3 IT CTX Glut	IT-ET Glut	Glut
10B_M_1314	C9-R1-154238589478452478662206765935692710064	471.9502868652344	4018.154541015625	C9-R1	Isocortex	PTLp,VIS,SSp	L2/3 IT CTX Glut	IT-ET Glut	Glut
10B_M_1316	C9-R2-79368645225852094485699883572537729855	1360.1395263671875	5817.0009765625	C9-R2	Isocortex	PTLp,VIS,SSp	L2/3 IT CTX Glut	IT-ET Glut	Glut
10B_M_1321	C9-R1-238610286080575088611676899408341608361	1198.198486328125	5889.8212890625	C9-R1	Isocortex	PTLp,VIS,SSp	L2/3 IT CTX Glut	IT-ET Glut	Glut
10B_M_1325	C9-R2-105192507277364626275742655562316162300	940.0756225585938	5101.8740234375	C9-R2	Isocortex	PTLp,VIS,SSp	L2/3 IT CTX Glut	IT-ET Glut	Glut
10B_M_1343	C9-R1-266277634264368333897446179903545399800	1042.9505615234375	5548.142578125	C9-R1	Isocortex	PTLp,VIS,SSp	L2/3 IT CTX Glut	IT-ET Glut	Glut
10B_M_1376	C9-R1-60144395772136130994304674311690619277	3645.70947265625	7190.79150390625	C9-R1	Isocortex	PTLp,VIS,SSp	L2/3 IT CTX Glut	IT-ET Glut	Glut
10B_M_1397	C9-R1-255669931712109254366527415230935614037	589.43701171875	4769.27587890625	C9-R1	Isocortex	PTLp,VIS,SSp	L2/3 IT CTX Glut	IT-ET Glut	Glut
10B_M_1404	C9-R2-227329405872522839440224913162668032635	2652.22216796875	6501.69580078125	C9-R2	Isocortex	PTLp,VIS,SSp	L2/3 IT CTX Glut	IT-ET Glut	Glut
10B_M_1408	C9-R1-316596739262986388913276123703043902033	3768.07568359375	7097.27978515625	C9-R1	Isocortex	PTLp,VIS,SSp	L2/3 IT CTX Glut	IT-ET Glut	Glut
10B_M_1410	C9-R2-35611544365524971296604911558553986528	886.23974609375	5163.3896484375	C9-R2	Isocortex	PTLp,VIS,SSp	L2/3 IT CTX Glut	IT-ET Glut	Glut
10B_M_1454	C9-R1-297265522759283711409308638679691094217	1863.5096435546875	6401.47021484375	C9-R1	Isocortex	PTLp,VIS,SSp	L2/3 IT CTX Glut	IT-ET Glut	Glut
10B_M_1490	C9-R2-138043571097058523047582081573882674648	2381.98876953125	6344.14697265625	C9-R2	Isocortex	PTLp,VIS,SSp	L2/3 IT CTX Glut	IT-ET Glut	Glut
10B_M_1499	C9-R1-124506469039388880926976475277503284036	2957.842529296875	7023.53955078125	C9-R1	Isocortex	PTLp,VIS,SSp	L2/3 IT CTX Glut	IT-ET Glut	Glut
10B_M_150	C9-R2-233844258120927655960563065210990691611	1339.5863037109375	5678.69580078125	C9-R2	Isocortex	PTLp,VIS,SSp	L2/3 IT CTX Glut	IT-ET Glut	Glut
10B_M_1602	C9-R1-222780738339254439232662526126197869979	3582.83837890625	7014.3359375	C9-R1	Isocortex	PTLp,VIS,SSp	L2/3 IT CTX Glut	IT-ET Glut	Glut
10B_M_161	C9-R1-17698734479304266739515404514908952683	1553.58544921875	6177.57763671875	C9-R1	Isocortex	PTLp,VIS,SSp	L2/3 IT CTX Glut	IT-ET Glut	Glut
10B_M_1615	C9-R1-105120952259318067464594798754672293633	810.5497436523438	5296.0419921875	C9-R1	Isocortex	PTLp,VIS,SSp	L2/3 IT CTX Glut	IT-ET Glut	Glut
10B_M_1664	C9-R2-127912576273089775774290859861755612096	2241.189453125	6443.890625	C9-R2	Isocortex	PTLp,VIS,SSp	L2/3 IT CTX Glut	IT-ET Glut	Glut
10B_M_170	C9-R1-246179633934848701995178988905431757183	520.5838012695312	5001.8056640625	C9-R1	Isocortex	PTLp,VIS,SSp	L2/3 IT CTX Glut	IT-ET Glut	Glut
10B_M_1703	C9-R1-302726770064399157811605564757353602511	2455.426513671875	6780.74462890625	C9-R1	Isocortex	PTLp,VIS,SSp	L2/3 IT CTX Glut	IT-ET Glut	Glut
10B_M_171	C9-R2-203009740938599633760596230361036329957	1609.6138916015625	5934.81396484375	C9-R2	Isocortex	PTLp,VIS,SSp	L2/3 IT CTX Glut	IT-ET Glut	Glut
10B_M_1728	C9-R1-323068756145574798993277551741660840772	2453.70703125	6884.7001953125	C9-R1	Isocortex	PTLp,VIS,SSp	L2/3 IT CTX Glut	IT-ET Glut	Glut
10B_M_1745	C9-R2-243042294607790151678168006351119148552	2028.0350341796875	6318.5546875	C9-R2	Isocortex	PTLp,VIS,SSp	L2/3 IT CTX Glut	IT-ET Glut	Glut
10B_M_175	C9-R1-213915842025718216494463314719784045318	1213.616455078125	5784.24169921875	C9-R1	Isocortex	PTLp,VIS,SSp	L2/3 IT CTX Glut	IT-ET Glut	Glut
10B_M_18	C9-R2-77635590772782305398317100255229174949	3708.85791015625	6789.359375	C9-R2	Isocortex	PTLp,VIS,SSp	L2/3 IT CTX Glut	IT-ET Glut	Glut
10B_M_1811	C9-R1-200796307148721422278459988925219894416	2181.9638671875	6598.82421875	C9-R1	Isocortex	PTLp,VIS,SSp	L2/3 IT CTX Glut	IT-ET Glut	Glut
10B_M_1844	C9-R2-110216766658847128355401949136677791473	2205.952880859375	6356.66845703125	C9-R2	Isocortex	PTLp,VIS,SSp	L2/3 IT CTX Glut	IT-ET Glut	Glut
10B_M_1855	C9-R1-12451722557697119409213435304840298653	1366.2625732421875	6139.09521484375	C9-R1	Isocortex	PTLp,VIS,SSp	L2/3 IT CTX Glut	IT-ET Glut	Glut
10B_M_1986	C9-R1-11300304147676163485105629698163153539	1585.078125	6207.94287109375	C9-R1	Isocortex	PTLp,VIS,SSp	L2/3 IT CTX Glut	IT-ET Glut	Glut
10B_M_1987	C9-R1-257279009419224463114649572725908708880	1320.64990234375	3873.65478515625	C9-R1	Isocortex	PTLp,VIS,SSp	L2/3 IT CTX Glut	IT-ET Glut	Glut
10B_M_1995	C9-R1-82691064136239455828992283246271185073	2972.709716796875	6866.94482421875	C9-R1	Isocortex	PTLp,VIS,SSp	L2/3 IT CTX Glut	IT-ET Glut	Glut
10B_M_2039	C9-R1-218693003652322028676836824138526487417	1696.2630615234375	732.74365234375	C9-R1	Isocortex	PTLp,VIS,SSp	L2/3 IT CTX Glut	IT-ET Glut	Glut
10B_M_2045	C9-R2-255199956548090217487856389859605939090	2255.768798828125	6389.82958984375	C9-R2	Isocortex	PTLp,VIS,SSp	L2/3 IT CTX Glut	IT-ET Glut	Glut
10B_M_2122	C9-R1-34573511120210040149765072593234396982	2888.085205078125	6875.849609375	C9-R1	Isocortex	PTLp,VIS,SSp	L2/3 IT CTX Glut	IT-ET Glut	Glut
10B_M_2123	C9-R2-176965416879026753004369289140288130554	2899.63232421875	6632.701171875	C9-R2	Isocortex	PTLp,VIS,SSp	L2/3 IT CTX Glut	IT-ET Glut	Glut
10B_M_2156	C9-R1-205271730192078453395576291731379722100	1898.6636962890625	6446.0205078125	C9-R1	Isocortex	PTLp,VIS,SSp	L2/3 IT CTX Glut	IT-ET Glut	Glut
10B_M_2163	C9-R1-71923521782187965031309745968746306324	1483.493408203125	6199.12353515625	C9-R1	Isocortex	PTLp,VIS,SSp	L2/3 IT CTX Glut	IT-ET Glut	Glut
10B_M_2247	C9-R1-44432441651608615149066819565949011041	1608.6761474609375	6266.5869140625	C9-R1	Isocortex	PTLp,VIS,SSp	L2/3 IT CTX Glut	IT-ET Glut	Glut
10B_M_2253	C9-R1-120033527173194213671240791087474583839	610.0013427734375	3092.22607421875	C9-R1	Isocortex	PTLp,VIS,SSp	L2/3 IT CTX Glut	IT-ET Glut	Glut
10B_M_2301	C9-R2-327116820472966607221092507696684164690	2122.41748046875	6278.44189453125	C9-R2	Isocortex	PTLp,VIS,SSp	L2/3 IT CTX Glut	IT-ET Glut	Glut
10B_M_2304	C9-R2-17187052375119451057751009647741188119	3176.521484375	6712.0126953125	C9-R2	Isocortex	PTLp,VIS,SSp	L2/3 IT CTX Glut	IT-ET Glut	Glut
10B_M_2360	C9-R1-150161484785843666665308212075570375832	1521.29345703125	6230.11962890625	C9-R1	Isocortex	PTLp,VIS,SSp	L2/3 IT CTX Glut	IT-ET Glut	Glut
10B_M_2391	C9-R1-59058614985125191256066458704978862072	2838.88037109375	6964.6796875	C9-R1	Isocortex	PTLp,VIS,SSp	L2/3 IT CTX Glut	IT-ET Glut	Glut
10B_M_2451	C9-R1-340235572658900244170307519076502903245	2168.5244140625	6674.748046875	C9-R1	Isocortex	PTLp,VIS,SSp	L2/3 IT CTX Glut	IT-ET Glut	Glut
10B_M_2629	C9-R2-64226494034125494205521867530199914358	2192.279296875	6467.171875	C9-R2	Isocortex	PTLp,VIS,SSp	L2/3 IT CTX Glut	IT-ET Glut	Glut
10B_M_269	C9-R1-188829531990455182981516867404688137101	3178.35791015625	6916.28564453125	C9-R1	Isocortex	PTLp,VIS,SSp	L2/3 IT CTX Glut	IT-ET Glut	Glut
10B_M_2741	C9-R1-275647105809705293914092747834194740081	603.8668823242188	5038.44140625	C9-R1	Isocortex	PTLp,VIS,SSp	L2/3 IT CTX Glut	IT-ET Glut	Glut
10B_M_2792	C9-R1-34573511120210040149765072593234396982	2888.085205078125	6875.849609375	C9-R1	Isocortex	PTLp,VIS,SSp	L2/3 IT CTX Glut	IT-ET Glut	Glut
10B_M_284	C9-R1-319352803913519871512872529478726312359	2492.146484375	6891.28271484375	C9-R1	Isocortex	PTLp,VIS,SSp	L2/3 IT CTX Glut	IT-ET Glut	Glut
10B_M_293	C9-R1-78081967118333275353475089166665521806	1265.6065673828125	5626.98046875	C9-R1	Isocortex	PTLp,VIS,SSp	L2/3 IT CTX Glut	IT-ET Glut	Glut
10B_M_30	C9-R1-296350518616007180683234280706367485662	3230.193603515625	7096.55615234375	C9-R1	Isocortex	PTLp,VIS,SSp	L2/3 IT CTX Glut	IT-ET Glut	Glut
10B_M_31	C9-R1-169740594941331936825058018514104315623	1538.033447265625	6090.15185546875	C9-R1	Isocortex	PTLp,VIS,SSp	L2/3 IT CTX Glut	IT-ET Glut	Glut
10B_M_332	C9-R2-8091637291273214430743569691930239986	2015.455810546875	6222.9013671875	C9-R2	Isocortex	PTLp,VIS,SSp	L2/3 IT CTX Glut	IT-ET Glut	Glut
10B_M_337	C9-R2-119238423593755779610844170953343453740	1567.5892333984375	5826.09521484375	C9-R2	Isocortex	PTLp,VIS,SSp	L2/3 IT CTX Glut	IT-ET Glut	Glut
10B_M_343	C9-R1-238610286080575088611676899408341608361	1198.198486328125	5889.8212890625	C9-R1	Isocortex	PTLp,VIS,SSp	L2/3 IT CTX Glut	IT-ET Glut	Glut
10B_M_409	C9-R1-283109699273212391024992357232344051996	459.7970275878906	4518.90185546875	C9-R1	Isocortex	PTLp,VIS,SSp	L2/3 IT CTX Glut	IT-ET Glut	Glut
10B_M_439	C9-R1-169075416164890583197148051993279740221	777.8592529296875	5354.181640625	C9-R1	Isocortex	PTLp,VIS,SSp	L2/3 IT CTX Glut	IT-ET Glut	Glut
10B_M_490	C9-R1-281354238621315306563781870489957075812	1246.7984619140625	5899.4873046875	C9-R1	Isocortex	PTLp,VIS,SSp	L2/3 IT CTX Glut	IT-ET Glut	Glut
10B_M_505	C9-R1-24826589593663632822895109562504751510	620.548583984375	2777.87255859375	C9-R1	Isocortex	PTLp,VIS,SSp	L2/3 IT CTX Glut	IT-ET Glut	Glut
10B_M_525	C9-R2-270784626831833794945437979112130248809	1247.609130859375	5718.626953125	C9-R2	Isocortex	PTLp,VIS,SSp	L2/3 IT CTX Glut	IT-ET Glut	Glut
10B_M_528	C9-R2-250910921018792717725789687199790908722	606.7398681640625	3367.538330078125	C9-R2	Isocortex	PTLp,VIS,SSp	L2/3 IT CTX Glut	IT-ET Glut	Glut
10B_M_529	C9-R1-18163141067000229757849284945689868246	1142.7598876953125	5728.6474609375	C9-R1	Isocortex	PTLp,VIS,SSp	L2/3 IT CTX Glut	IT-ET Glut	Glut
10B_M_550	C9-R1-210776042869821657096130292295505306009	2367.1904296875	6814.9267578125	C9-R1	Isocortex	PTLp,VIS,SSp	L2/3 IT CTX Glut	IT-ET Glut	Glut
10B_M_560	C9-R1-199488571525680997530722958804521591259	1222.1484375	5841.427734375	C9-R1	Isocortex	PTLp,VIS,SSp	L2/3 IT CTX Glut	IT-ET Glut	Glut
10B_M_580	C9-R1-131738644265620355952483122965594543216	1131.9058837890625	5667.8974609375	C9-R1	Isocortex	PTLp,VIS,SSp	L2/3 IT CTX Glut	IT-ET Glut	Glut
10B_M_584	C9-R1-325452809640110183687047471036770511588	1451.97998046875	6039.44921875	C9-R1	Isocortex	PTLp,VIS,SSp	L2/3 IT CTX Glut	IT-ET Glut	Glut
10B_M_602	C9-R1-3040079886009269354735529143590970116	3126.501708984375	6894.970703125	C9-R1	Isocortex	PTLp,VIS,SSp	L2/3 IT CTX Glut	IT-ET Glut	Glut
10B_M_610	C9-R1-59058614985125191256066458704978862072	2838.88037109375	6964.6796875	C9-R1	Isocortex	PTLp,VIS,SSp	L2/3 IT CTX Glut	IT-ET Glut	Glut
10B_M_648	C9-R1-68357050058971839722410289247030809750	2815.0771484375	6810.94140625	C9-R1	Isocortex	PTLp,VIS,SSp	L2/3 IT CTX Glut	IT-ET Glut	Glut
10B_M_666	C9-R1-264805557390102914119163794058359875310	1423.2293701171875	6091.66357421875	C9-R1	Isocortex	PTLp,VIS,SSp	L2/3 IT CTX Glut	IT-ET Glut	Glut
10B_M_67	C9-R1-305358011725199715337473377454070136462	1180.5145263671875	5910.45703125	C9-R1	Isocortex	PTLp,VIS,SSp	L2/3 IT CTX Glut	IT-ET Glut	Glut
10B_M_715	C9-R1-337418978930288604702266739761334315735	1951.2596435546875	6395.3681640625	C9-R1	Isocortex	PTLp,VIS,SSp	L2/3 IT CTX Glut	IT-ET Glut	Glut
10B_M_727	C9-R2-52635826110120668461797375249369109057	1605.644287109375	5981.2705078125	C9-R2	Isocortex	PTLp,VIS,SSp	L2/3 IT CTX Glut	IT-ET Glut	Glut
10B_M_828	C9-R1-10186339410922902822174990396629311216	795.4837646484375	5322.771484375	C9-R1	Isocortex	PTLp,VIS,SSp	L2/3 IT CTX Glut	IT-ET Glut	Glut
10B_M_864	C9-R2-227329405872522839440224913162668032635	2652.22216796875	6501.69580078125	C9-R2	Isocortex	PTLp,VIS,SSp	L2/3 IT CTX Glut	IT-ET Glut	Glut
10B_M_881	C9-R1-1726119253689310409371457518239704932	2838.448486328125	6925.3134765625	C9-R1	Isocortex	PTLp,VIS,SSp	L2/3 IT CTX Glut	IT-ET Glut	Glut
10B_M_909	C9-R2-62687139437983553751924123041685834284	2447.74755859375	6451.03173828125	C9-R2	Isocortex	PTLp,VIS,SSp	L2/3 IT CTX Glut	IT-ET Glut	Glut
10B_M_911	C9-R2-245897481099367446394843644089984577384	1460.5723876953125	5955.9345703125	C9-R2	Isocortex	PTLp,VIS,SSp	L2/3 IT CTX Glut	IT-ET Glut	Glut
10B_M_931	C9-R1-198178391775777170443071766436135521638	3605.425537109375	7148.185546875	C9-R1	Isocortex	PTLp,VIS,SSp	L2/3 IT CTX Glut	IT-ET Glut	Glut
10B_M_942	C9-R2-10380634171431096187025654896014663845	636.2587890625	3358.10302734375	C9-R2	Isocortex	PTLp,VIS,SSp	L2/3 IT CTX Glut	IT-ET Glut	Glut
10B_M_946	C9-R2-136120574467763099066907758515283359932	4047.562744140625	6923.115234375	C9-R2	Isocortex	PTLp,VIS,SSp	L2/3 IT CTX Glut	IT-ET Glut	Glut
10B_M_977	C9-R1-188829531990455182981516867404688137101	3178.35791015625	6916.28564453125	C9-R1	Isocortex	PTLp,VIS,SSp	L2/3 IT CTX Glut	IT-ET Glut	Glut
10C_M_1016	C9-R1-238610286080575088611676899408341608361	1198.198486328125	5889.8212890625	C9-R1	Isocortex	AUD	L2/3 IT CTX Glut	IT-ET Glut	Glut
10C_M_1025	C9-R1-337418978930288604702266739761334315735	1951.2596435546875	6395.3681640625	C9-R1	Isocortex	AUD	L2/3 IT CTX Glut	IT-ET Glut	Glut
10C_M_1108	C9-R2-178588187152499532077486507118231063644	1930.4530029296875	6186.5830078125	C9-R2	Isocortex	AUD	L2/3 IT CTX Glut	IT-ET Glut	Glut
10C_M_1125	C9-R1-16265982891884706474352805931531374159	2751.04736328125	6979.9853515625	C9-R1	Isocortex	AUD	L2/3 IT CTX Glut	IT-ET Glut	Glut
10C_M_1181	C9-R1-248485834201825708721049656111144038146	1155.8062744140625	726.60498046875	C9-R1	Isocortex	AUD	L2/3 IT CTX Glut	IT-ET Glut	Glut
10C_M_1243	C9-R1-13104270819540540698327674657017862138	889.0117797851562	5391.4599609375	C9-R1	Isocortex	AUD	L2/3 IT CTX Glut	IT-ET Glut	Glut
10C_M_1244	C9-R1-339855111186906024727257514103388226833	881.326416015625	5450.9775390625	C9-R1	Isocortex	AUD	L2/3 IT CTX Glut	IT-ET Glut	Glut
10C_M_1280	C9-R1-41394350378108286284102259543293525372	1547.537353515625	6201.3916015625	C9-R1	Isocortex	AUD	L2/3 IT CTX Glut	IT-ET Glut	Glut
10C_M_1283	C9-R2-122853286306144709236305166540308917986	1756.7138671875	6136.009765625	C9-R2	Isocortex	AUD	L2/3 IT CTX Glut	IT-ET Glut	Glut
10C_M_1330	C9-R1-289219697067603381045943577002121671043	2932.365234375	6880.92578125	C9-R1	Isocortex	AUD	L2/3 IT CTX Glut	IT-ET Glut	Glut
10C_M_1413	C9-R1-322364312085845778444521995026446545452	551.7849731445312	3563.21337890625	C9-R1	Isocortex	AUD	L2/3 IT CTX Glut	IT-ET Glut	Glut
10C_M_1479	C9-R1-319811104499738807341501720386790673016	2891.746337890625	6966.19140625	C9-R1	Isocortex	AUD	L2/3 IT CTX Glut	IT-ET Glut	Glut
10C_M_1520	C9-R1-1051929468672696931592061308912912886	815.0242309570312	2250.8056640625	C9-R1	Isocortex	AUD	L2/3 IT CTX Glut	IT-ET Glut	Glut
10C_M_1587	C9-R1-283471635489211196992524441825225393710	1314.4344482421875	5838.025390625	C9-R1	Isocortex	AUD	L2/3 IT CTX Glut	IT-ET Glut	Glut
10C_M_1693	C9-R1-205271730192078453395576291731379722100	1898.6636962890625	6446.0205078125	C9-R1	Isocortex	AUD	L2/3 IT CTX Glut	IT-ET Glut	Glut
10C_M_1727	C9-R2-248989311889098435518700304176017339899	639.4300537109375	4459.65966796875	C9-R2	Isocortex	AUD	L2/3 IT CTX Glut	IT-ET Glut	Glut
10C_M_1820	C9-R1-145652725058156101824423716013280986749	1143.4619140625	5800.7373046875	C9-R1	Isocortex	AUD	L2/3 IT CTX Glut	IT-ET Glut	Glut
10C_M_1877	C9-R1-136123857900178924274170785447644726409	494.0330200195313	4532.833984375	C9-R1	Isocortex	AUD	L2/3 IT CTX Glut	IT-ET Glut	Glut
10C_M_1878	C9-R2-233545899383756252479052796285571280037	1681.913818359375	6093.86181640625	C9-R2	Isocortex	AUD	L2/3 IT CTX Glut	IT-ET Glut	Glut
10C_M_2094	C9-R1-236823502213717624366532109478639329908	1770.2960205078125	6307.08251953125	C9-R1	Isocortex	AUD	L2/3 IT CTX Glut	IT-ET Glut	Glut
10C_M_231	C9-R1-243966148093092936421393170804783834498	978.48974609375	5424.7236328125	C9-R1	Isocortex	AUD	L2/3 IT CTX Glut	IT-ET Glut	Glut
10C_M_2331	C9-R1-296350518616007180683234280706367485662	3230.193603515625	7096.55615234375	C9-R1	Isocortex	AUD	L2/3 IT CTX Glut	IT-ET Glut	Glut
10C_M_2335	C9-R2-253051989067464445444398079209911748003	1784.1942138671875	6046.81005859375	C9-R2	Isocortex	AUD	L2/3 IT CTX Glut	IT-ET Glut	Glut
10C_M_2424	C9-R2-274570939301452041557542164258782235264	1931.98486328125	6335.56005859375	C9-R2	Isocortex	AUD	L2/3 IT CTX Glut	IT-ET Glut	Glut
10C_M_2464	C9-R2-291397705040982392809068016564039017223	1567.8062744140625	6002.12451171875	C9-R2	Isocortex	AUD	L2/3 IT CTX Glut	IT-ET Glut	Glut
10C_M_2544	C9-R2-201867581023578131018338259555494753131	3809.032958984375	6840.38427734375	C9-R2	Isocortex	AUD	L2/3 IT CTX Glut	IT-ET Glut	Glut
10C_M_2603	C9-R2-327116820472966607221092507696684164690	2122.41748046875	6278.44189453125	C9-R2	Isocortex	AUD	L2/3 IT CTX Glut	IT-ET Glut	Glut
10C_M_2637	C9-R2-12485874530651159851830179834719746951	1005.99267578125	5234.2802734375	C9-R2	Isocortex	AUD	L2/3 IT CTX Glut	IT-ET Glut	Glut
10C_M_2678	C9-R2-42448951978261387885995119308095949703	1350.77734375	5657.060546875	C9-R2	Isocortex	AUD	L2/3 IT CTX Glut	IT-ET Glut	Glut
10C_M_2715	C9-R1-278951495492036996598944244394094383692	1085.340576171875	5633.40869140625	C9-R1	Isocortex	AUD	L2/3 IT CTX Glut	IT-ET Glut	Glut
10C_M_2745	C9-R2-88224354002357517925890697536613175919	1341.724853515625	5911.29150390625	C9-R2	Isocortex	AUD	L2/3 IT CTX Glut	IT-ET Glut	Glut
10C_M_2753	C9-R1-271485754615131319157089031707417373659	1646.5841064453125	6236.56298828125	C9-R1	Isocortex	AUD	L2/3 IT CTX Glut	IT-ET Glut	Glut
10C_M_2800	C9-R1-31845838656094680483694338293605532803	2778.44140625	6868.57373046875	C9-R1	Isocortex	AUD	L2/3 IT CTX Glut	IT-ET Glut	Glut
10C_M_2829	C9-R1-325367069309510500190542254241604184459	1071.2098388671875	5696.94970703125	C9-R1	Isocortex	AUD	L2/3 IT CTX Glut	IT-ET Glut	Glut
10C_M_283	C9-R1-57901319359711031317370250248078198186	2981.4404296875	6956.41748046875	C9-R1	Isocortex	AUD	L2/3 IT CTX Glut	IT-ET Glut	Glut
10C_M_2831	C9-R1-179287710389623156682218156946486981828	557.6278076171875	4905.19921875	C9-R1	Isocortex	AUD	L2/3 IT CTX Glut	IT-ET Glut	Glut
10C_M_2857	C9-R1-238329527025158860763448640036129750301	1250.2283935546875	5718.36181640625	C9-R1	Isocortex	AUD	L2/3 IT CTX Glut	IT-ET Glut	Glut
10C_M_2930	C9-R2-161980919564926118760599223002662455670	1315.596923828125	5726.119140625	C9-R2	Isocortex	AUD	L2/3 IT CTX Glut	IT-ET Glut	Glut
10C_M_3028	C9-R1-34573511120210040149765072593234396982	2888.085205078125	6875.849609375	C9-R1	Isocortex	AUD	L2/3 IT CTX Glut	IT-ET Glut	Glut
10C_M_306	C9-R2-144281840374328562683256658221769477693	1582.1925048828125	6046.16943359375	C9-R2	Isocortex	AUD	L2/3 IT CTX Glut	IT-ET Glut	Glut
10C_M_346	C9-R1-181132352335266119564973876968902378679	2413.47265625	6670.873046875	C9-R1	Isocortex	AUD	L2/3 IT CTX Glut	IT-ET Glut	Glut
10C_M_421	C9-R1-239861199162396942895957718346497147905	644.3236694335938	5128.0791015625	C9-R1	Isocortex	AUD	L2/3 IT CTX Glut	IT-ET Glut	Glut
10C_M_458	C9-R2-197931156315608697943934695558418018473	2596.71240234375	6605.2744140625	C9-R2	Isocortex	AUD	L2/3 IT CTX Glut	IT-ET Glut	Glut
10C_M_560	C9-R1-9571205615426255026399014998977052434	783.481689453125	5174.5732421875	C9-R1	Isocortex	AUD	L2/3 IT CTX Glut	IT-ET Glut	Glut
10C_M_581	C9-R1-275647105809705293914092747834194740081	603.8668823242188	5038.44140625	C9-R1	Isocortex	AUD	L2/3 IT CTX Glut	IT-ET Glut	Glut
10C_M_631	C9-R1-23117666390072009369526139143967370434	1323.548583984375	6122.35546875	C9-R1	Isocortex	AUD	L2/3 IT CTX Glut	IT-ET Glut	Glut
10C_M_642	C9-R1-175122248697059454882387821811276171794	2573.47900390625	6878.81396484375	C9-R1	Isocortex	AUD	L2/3 IT CTX Glut	IT-ET Glut	Glut
10C_M_701	C9-R1-118270166926725101286065150183907346413	893.6924438476562	5588.947265625	C9-R1	Isocortex	AUD	L2/3 IT CTX Glut	IT-ET Glut	Glut
10C_M_759	C9-R2-298293031131911958893025434757857266009	1882.166748046875	6094.36376953125	C9-R2	Isocortex	AUD	L2/3 IT CTX Glut	IT-ET Glut	Glut
10C_M_795	C9-R1-28140837304583259350698518809326990412	1149.302490234375	5848.51904296875	C9-R1	Isocortex	AUD	L2/3 IT CTX Glut	IT-ET Glut	Glut
10C_M_855	C9-R1-44432441651608615149066819565949011041	1608.6761474609375	6266.5869140625	C9-R1	Isocortex	AUD	L2/3 IT CTX Glut	IT-ET Glut	Glut
10C_M_911	C9-R1-219301185934521937902684021137622419324	2393.704345703125	6862.66259765625	C9-R1	Isocortex	AUD	L2/3 IT CTX Glut	IT-ET Glut	Glut
10C_M_995	C9-R2-257922588757019772303147417738126144811	1985.47265625	6289.390625	C9-R2	Isocortex	AUD	L2/3 IT CTX Glut	IT-ET Glut	Glut
10D_M_1239	C9-R2-236152409346446883829729267688248531355	724.656005859375	4639.99951171875	C9-R2	HPF	ENT	L2/3 IT CTX Glut	IT-ET Glut	Glut
9B_M_1028	C9-R1-59058614985125191256066458704978862072	2838.88037109375	6964.6796875	C9-R1	Isocortex	PTLp,SSp	L2/3 IT CTX Glut	IT-ET Glut	Glut
9B_M_1036	C9-R1-243150314135412106875070865458984138320	4517.95654296875	7430.26416015625	C9-R1	Isocortex	PTLp,SSp	L2/3 IT CTX Glut	IT-ET Glut	Glut
9B_M_1080	C9-R1-239442196332054619353274593651842668196	2958.220458984375	6977.96337890625	C9-R1	Isocortex	PTLp,SSp	L2/3 IT CTX Glut	IT-ET Glut	Glut
9B_M_1085	C9-R1-283109699273212391024992357232344051996	459.7970275878906	4518.90185546875	C9-R1	Isocortex	PTLp,SSp	L2/3 IT CTX Glut	IT-ET Glut	Glut
9B_M_1102	C9-R1-156540609890508367426857163733922302373	2448.406494140625	6762.978515625	C9-R1	Isocortex	PTLp,SSp	L2/3 IT CTX Glut	IT-ET Glut	Glut
9B_M_111	C9-R1-24454851588920102027774948421739402728	1415.939453125	6058.23779296875	C9-R1	Isocortex	PTLp,SSp	L2/3 IT CTX Glut	IT-ET Glut	Glut
9B_M_116	C9-R1-251088862949059498138065081716284386246	2318.59033203125	6786.2041015625	C9-R1	Isocortex	PTLp,SSp	L2/3 IT CTX Glut	IT-ET Glut	Glut
9B_M_1171	C9-R1-301312429651613009049995059425801728516	2217.232421875	6686.68212890625	C9-R1	Isocortex	PTLp,SSp	L2/3 IT CTX Glut	IT-ET Glut	Glut
9B_M_118	C9-R2-198288752638808354603676532726618679721	1482.2908935546875	5822.693359375	C9-R2	Isocortex	PTLp,SSp	L2/3 IT CTX Glut	IT-ET Glut	Glut
9B_M_1184	C9-R2-160346605123856780047434023613310995745	4012.709228515625	6775.2412109375	C9-R2	Isocortex	PTLp,SSp	L2/3 IT CTX Glut	IT-ET Glut	Glut
9B_M_12	C9-R2-97881335831066624811844042683120076030	2195.32666015625	6291.2978515625	C9-R2	Isocortex	PTLp,SSp	L2/3 IT CTX Glut	IT-ET Glut	Glut
9B_M_1213	C9-R2-288055877960936088293910054972641618855	559.915283203125	4133.58740234375	C9-R2	Isocortex	PTLp,SSp	L2/3 IT CTX Glut	IT-ET Glut	Glut
9B_M_1283	C9-R2-5213601474377935039010858924107721846	1707.2154541015625	6166.70703125	C9-R2	Isocortex	PTLp,SSp	L2/3 IT CTX Glut	IT-ET Glut	Glut
9B_M_1285	C9-R1-257310699363893383849349618250097259	3582.83837890625	7026.53955078125	C9-R1	Isocortex	PTLp,SSp	L2/3 IT CTX Glut	IT-ET Glut	Glut
9B_M_1304	C9-R1-225504129040706079691817207823725287620	3309.471923828125	7092.89697265625	C9-R1	Isocortex	PTLp,SSp	L2/3 IT CTX Glut	IT-ET Glut	Glut
9B_M_1307	C9-R1-120527546131410293141586523132543368791	3399.616455078125	7113.263671875	C9-R1	Isocortex	PTLp,SSp	L2/3 IT CTX Glut	IT-ET Glut	Glut
9B_M_1347	C9-R2-79368645225852094485699883572537729855	1360.1395263671875	5817.0009765625	C9-R2	Isocortex	PTLp,SSp	L2/3 IT CTX Glut	IT-ET Glut	Glut
9B_M_1374	C9-R1-225504129040706079691817207823725287620	3309.471923828125	7092.89697265625	C9-R1	Isocortex	PTLp,SSp	L2/3 IT CTX Glut	IT-ET Glut	Glut
9B_M_1376	C9-R2-29440615290235785164012516922922800616	1973.890380859375	6186.83984375	C9-R2	Isocortex	PTLp,SSp	L2/3 IT CTX Glut	IT-ET Glut	Glut
9B_M_1380	C9-R1-287141148013765717421819203507040802624	2086.329833984375	6597.0419921875	C9-R1	Isocortex	PTLp,SSp	L2/3 IT CTX Glut	IT-ET Glut	Glut
9B_M_1420	C9-R2-227329405872522839440224913162668032635	2652.22216796875	6501.69580078125	C9-R2	Isocortex	PTLp,SSp	L2/3 IT CTX Glut	IT-ET Glut	Glut
9B_M_145	C9-R2-299071270531212139285273891351156505520	1404.096435546875	5975.20263671875	C9-R2	Isocortex	PTLp,SSp	L2/3 IT CTX Glut	IT-ET Glut	Glut
9B_M_1470	C9-R1-205799112427704840469457794300436885178	1626.172119140625	6202.43505859375	C9-R1	Isocortex	PTLp,SSp	L2/3 IT CTX Glut	IT-ET Glut	Glut
9B_M_1474	C9-R2-35311183985885324990395695950164158630	3890.78466796875	6822.99658203125	C9-R2	Isocortex	PTLp,SSp	L2/3 IT CTX Glut	IT-ET Glut	Glut
9B_M_1483	C9-R1-236823502213717624366532109478639329908	1770.2960205078125	6307.08251953125	C9-R1	Isocortex	PTLp,SSp	L2/3 IT CTX Glut	IT-ET Glut	Glut
9B_M_1520	C9-R1-181466740564681079371952530676706424340	3196.39599609375	7034.84716796875	C9-R1	Isocortex	PTLp,SSp	L2/3 IT CTX Glut	IT-ET Glut	Glut
9B_M_1559	C9-R1-340143494632380830751205930867374105917	3804.7880859375	7120.73828125	C9-R1	Isocortex	PTLp,SSp	L2/3 IT CTX Glut	IT-ET Glut	Glut
9B_M_1631	C9-R1-11300304147676163485105629698163153539	1585.078125	6207.94287109375	C9-R1	Isocortex	PTLp,SSp	L2/3 IT CTX Glut	IT-ET Glut	Glut
9B_M_1669	C9-R2-56950807819290295607467684801985963881	3508.601318359375	6721.36669921875	C9-R2	Isocortex	PTLp,SSp	L2/3 IT CTX Glut	IT-ET Glut	Glut
9B_M_167	C9-R1-12559258959197717104045439837895091293	1188.2904052734375	5780.40771484375	C9-R1	Isocortex	PTLp,SSp	L2/3 IT CTX Glut	IT-ET Glut	Glut
9B_M_1672	C9-R1-101279759530191676619507550089788755663	603.6358032226562	4965.625	C9-R1	Isocortex	PTLp,SSp	L2/3 IT CTX Glut	IT-ET Glut	Glut
9B_M_1719	C9-R1-169740594941331936825058018514104315623	1538.033447265625	6090.15185546875	C9-R1	Isocortex	PTLp,SSp	L2/3 IT CTX Glut	IT-ET Glut	Glut
9B_M_179	C9-R1-12451722557697119409213435304840298653	1366.2625732421875	6139.09521484375	C9-R1	Isocortex	PTLp,SSp	L2/3 IT CTX Glut	IT-ET Glut	Glut
9B_M_1867	C9-R1-15922311143456527584826434720653962344	2681.873291015625	6911.0810546875	C9-R1	Isocortex	PTLp,SSp	L2/3 IT CTX Glut	IT-ET Glut	Glut
9B_M_1869	C9-R1-151306776675657165388507772945590502838	3333.60986328125	7079.93701171875	C9-R1	Isocortex	PTLp,SSp	L2/3 IT CTX Glut	IT-ET Glut	Glut
9B_M_1952	C9-R1-319335874749271457027249330805476763745	4150.171875	7357.56494140625	C9-R1	Isocortex	PTLp,SSp	L2/3 IT CTX Glut	IT-ET Glut	Glut
9B_M_1953	C9-R1-127655036901693614308340833426442674230	3495.304443359375	7079.67578125	C9-R1	Isocortex	PTLp,SSp	L2/3 IT CTX Glut	IT-ET Glut	Glut
9B_M_1963	C9-R1-18588235125171776653459340896143683010	2527.470947265625	6919.583984375	C9-R1	Isocortex	PTLp,SSp	L2/3 IT CTX Glut	IT-ET Glut	Glut
9B_M_2014	C9-R2-233545899383756252479052796285571280037	1681.913818359375	6093.86181640625	C9-R2	Isocortex	PTLp,SSp	L2/3 IT CTX Glut	IT-ET Glut	Glut
9B_M_2059	C9-R1-1621108707714425357380408058772101104	1414.9674072265625	6131.02978515625	C9-R1	Isocortex	PTLp,SSp	L2/3 IT CTX Glut	IT-ET Glut	Glut
9B_M_21	C9-R1-41686548516627282709140653782177769514	3263.787841796875	6994.130859375	C9-R1	Isocortex	PTLp,SSp	L2/3 IT CTX Glut	IT-ET Glut	Glut
9B_M_2210	C9-R2-167643031232950455975820748805145230051	2633.12109375	6561.7412109375	C9-R2	Isocortex	PTLp,SSp	L2/3 IT CTX Glut	IT-ET Glut	Glut
9B_M_2245	C9-R2-91556279442253304361830710237114847570	1401.9202880859375	5870.30712890625	C9-R2	Isocortex	PTLp,SSp	L2/3 IT CTX Glut	IT-ET Glut	Glut
9B_M_2262	C9-R1-284519003845247757433522795602584232303	2680.7392578125	6970.21142578125	C9-R1	Isocortex	PTLp,SSp	L2/3 IT CTX Glut	IT-ET Glut	Glut
9B_M_2266	C9-R1-254924913456040664924204570201495398903	725.9425659179688	2561.54345703125	C9-R1	Isocortex	PTLp,SSp	L2/3 IT CTX Glut	IT-ET Glut	Glut
9B_M_2382	C9-R1-41686548516627282709140653782177769514	3263.787841796875	6994.130859375	C9-R1	Isocortex	PTLp,SSp	L2/3 IT CTX Glut	IT-ET Glut	Glut
9B_M_2401	C9-R1-150161484785843666665308212075570375832	1521.29345703125	6230.11962890625	C9-R1	Isocortex	PTLp,SSp	L2/3 IT CTX Glut	IT-ET Glut	Glut
9B_M_2421	C9-R2-56950807819290295607467684801985963881	3508.601318359375	6721.36669921875	C9-R2	Isocortex	PTLp,SSp	L2/3 IT CTX Glut	IT-ET Glut	Glut
9B_M_2437	C9-R2-278150628471449595702519038677087856369	733.9279174804688	4824.732421875	C9-R2	Isocortex	PTLp,SSp	L2/3 IT CTX Glut	IT-ET Glut	Glut
9B_M_2464	C9-R2-114786209651656263243142545905421067471	1412.9993896484375	5932.79638671875	C9-R2	Isocortex	PTLp,SSp	L2/3 IT CTX Glut	IT-ET Glut	Glut
9B_M_2519	C9-R1-195765514546295382549612078107683488413	2495.87255859375	6783.3369140625	C9-R1	Isocortex	PTLp,SSp	L2/3 IT CTX Glut	IT-ET Glut	Glut
9B_M_2536	C9-R1-114477169489528903204098886370375302643	870.5977783203125	5312.24169921875	C9-R1	Isocortex	PTLp,SSp	L2/3 IT CTX Glut	IT-ET Glut	Glut
9B_M_2646	C9-R2-29440615290235785164012516922922800616	1973.890380859375	6186.83984375	C9-R2	Isocortex	PTLp,SSp	L2/3 IT CTX Glut	IT-ET Glut	Glut
9B_M_2669	C9-R1-297265522759283711409308638679691094217	1863.5096435546875	6401.47021484375	C9-R1	Isocortex	PTLp,SSp	L2/3 IT CTX Glut	IT-ET Glut	Glut
9B_M_2673	C9-R2-77635590772782305398317100255229174949	3708.85791015625	6789.359375	C9-R2	Isocortex	PTLp,SSp	L2/3 IT CTX Glut	IT-ET Glut	Glut
9B_M_2699	C9-R1-219301185934521937902684021137622419324	2393.704345703125	6862.66259765625	C9-R1	Isocortex	PTLp,SSp	L2/3 IT CTX Glut	IT-ET Glut	Glut
9B_M_2873	C9-R1-76171422197849291794568317182453786797	3623.029541015625	7208.611328125	C9-R1	Isocortex	PTLp,SSp	L2/3 IT CTX Glut	IT-ET Glut	Glut
9B_M_2900	C9-R1-12559258959197717104045439837895091293	1188.2904052734375	5780.40771484375	C9-R1	Isocortex	PTLp,SSp	L2/3 IT CTX Glut	IT-ET Glut	Glut
9B_M_291	C9-R1-162989016491243410378317717770925524649	2607.029296875	6922.63720703125	C9-R1	Isocortex	PTLp,SSp	L2/3 IT CTX Glut	IT-ET Glut	Glut
9B_M_35	C9-R1-188829531990455182981516867404688137101	3178.35791015625	6916.28564453125	C9-R1	Isocortex	PTLp,SSp	L2/3 IT CTX Glut	IT-ET Glut	Glut
9B_M_359	C9-R1-131738644265620355952483122965594543216	1131.9058837890625	5667.8974609375	C9-R1	Isocortex	PTLp,SSp	L2/3 IT CTX Glut	IT-ET Glut	Glut
9B_M_362	C9-R1-251239545990092483780440467948027421733	4040.40966796875	7275.22607421875	C9-R1	Isocortex	PTLp,SSp	L2/3 IT CTX Glut	IT-ET Glut	Glut
9B_M_380	C9-R1-93499791016071690674163226842601646475	2032.4378662109373	6486.666015625	C9-R1	Isocortex	PTLp,SSp	L2/3 IT CTX Glut	IT-ET Glut	Glut
9B_M_429	C9-R2-269951582229609333905863991643979321711	637.6842041015625	4479.201171875	C9-R2	Isocortex	PTLp,SSp	L2/3 IT CTX Glut	IT-ET Glut	Glut
9B_M_464	C9-R2-62687139437983553751924123041685834284	2447.74755859375	6451.03173828125	C9-R2	Isocortex	PTLp,SSp	L2/3 IT CTX Glut	IT-ET Glut	Glut
9B_M_471	C9-R2-114786209651656263243142545905421067471	1412.9993896484375	5932.79638671875	C9-R2	Isocortex	PTLp,SSp	L2/3 IT CTX Glut	IT-ET Glut	Glut
9B_M_472	C9-R1-70843479466803389110997389537475704561	1348.804443359375	6007.9736328125	C9-R1	Isocortex	PTLp,SSp	L2/3 IT CTX Glut	IT-ET Glut	Glut
9B_M_562	C9-R1-181466740564681079371952530676706424340	3196.39599609375	7034.84716796875	C9-R1	Isocortex	PTLp,SSp	L2/3 IT CTX Glut	IT-ET Glut	Glut
9B_M_570	C9-R1-143610111049335050447420476525704619466	1320.6865234375	6139.041015625	C9-R1	Isocortex	PTLp,SSp	L2/3 IT CTX Glut	IT-ET Glut	Glut
9B_M_61	C9-R1-300165845367927020413054759669991953469	2115.48974609375	6646.6142578125	C9-R1	Isocortex	PTLp,SSp	L2/3 IT CTX Glut	IT-ET Glut	Glut
9B_M_618	C9-R1-222780738339254439232662526126197869979	3582.83837890625	7014.3359375	C9-R1	Isocortex	PTLp,SSp	L2/3 IT CTX Glut	IT-ET Glut	Glut
9B_M_63	C9-R1-9690064408140903649534578916568576878	2235.268310546875	6704.6103515625	C9-R1	Isocortex	PTLp,SSp	L2/3 IT CTX Glut	IT-ET Glut	Glut
9B_M_630	C9-R1-340085849525170440283923483897227892740	2737.27734375	6993.5390625	C9-R1	Isocortex	PTLp,SSp	L2/3 IT CTX Glut	IT-ET Glut	Glut
9B_M_631	C9-R1-130006825715737325616155323250005607640	3962.7919921875	6992.16455078125	C9-R1	Isocortex	PTLp,SSp	L2/3 IT CTX Glut	IT-ET Glut	Glut
9B_M_641	C9-R2-243042294607790151678168006351119148552	2028.0350341796875	6318.5546875	C9-R2	Isocortex	PTLp,SSp	L2/3 IT CTX Glut	IT-ET Glut	Glut
9B_M_656	C9-R1-206747815142253398785512072858102581612	1485.9774169921875	6189.99755859375	C9-R1	Isocortex	PTLp,SSp	L2/3 IT CTX Glut	IT-ET Glut	Glut
9B_M_659	C9-R1-316114596353382840714531542803509412156	2112.087890625	6570.0419921875	C9-R1	Isocortex	PTLp,SSp	L2/3 IT CTX Glut	IT-ET Glut	Glut
9B_M_680	C9-R2-261030416152581755073683832421393635657	1500.745849609375	5949.20068359375	C9-R2	Isocortex	PTLp,SSp	L2/3 IT CTX Glut	IT-ET Glut	Glut
9B_M_718	C9-R2-96301270818406242880309773678142760468	1385.498291015625	5697.4404296875	C9-R2	Isocortex	PTLp,SSp	L2/3 IT CTX Glut	IT-ET Glut	Glut
9B_M_729	C9-R2-201142665751335077663776745095686560164	3555.078125	6759.1171875	C9-R2	Isocortex	PTLp,SSp	L2/3 IT CTX Glut	IT-ET Glut	Glut
9B_M_745	C9-R1-75242650567118209847696053601261143110	2478.222900390625	6917.85595703125	C9-R1	Isocortex	PTLp,SSp	L2/3 IT CTX Glut	IT-ET Glut	Glut
9B_M_758	C9-R2-50317765199648016754830922114821791196	2696.326904296875	6577.46533203125	C9-R2	Isocortex	PTLp,SSp	L2/3 IT CTX Glut	IT-ET Glut	Glut
9B_M_760	C9-R1-281354238621315306563781870489957075812	1246.7984619140625	5899.4873046875	C9-R1	Isocortex	PTLp,SSp	L2/3 IT CTX Glut	IT-ET Glut	Glut
9B_M_766	C9-R1-305887123980510099545487860945839366979	2286.68408203125	6592.53515625	C9-R1	Isocortex	PTLp,SSp	L2/3 IT CTX Glut	IT-ET Glut	Glut
9B_M_776	C9-R1-2797842495205848726259474137522031860	1437.5933837890625	6160.67578125	C9-R1	Isocortex	PTLp,SSp	L2/3 IT CTX Glut	IT-ET Glut	Glut
9B_M_79	C9-R1-261178389281334391320436550801452485655	3597.54150390625	7109.57568359375	C9-R1	Isocortex	PTLp,SSp	L2/3 IT CTX Glut	IT-ET Glut	Glut
9B_M_790	C9-R2-314248411377011588619029264724066515580	3831.894775390625	6782.564453125	C9-R2	Isocortex	PTLp,SSp	L2/3 IT CTX Glut	IT-ET Glut	Glut
9B_M_815	C9-R1-205271730192078453395576291731379722100	1898.6636962890625	6446.0205078125	C9-R1	Isocortex	PTLp,SSp	L2/3 IT CTX Glut	IT-ET Glut	Glut
9B_M_831	C9-R1-231658772548237085900350829551221987230	3880.25634765625	7171.1572265625	C9-R1	Isocortex	PTLp,SSp	L2/3 IT CTX Glut	IT-ET Glut	Glut
9B_M_850	C9-R1-96860342866622752542633988510321047218	1625.0921630859375	6152.64697265625	C9-R1	Isocortex	PTLp,SSp	L2/3 IT CTX Glut	IT-ET Glut	Glut
9B_M_895	C9-R1-41686548516627282709140653782177769514	3263.787841796875	6994.130859375	C9-R1	Isocortex	PTLp,SSp	L2/3 IT CTX Glut	IT-ET Glut	Glut
9B_M_9	C9-R1-222780738339254439232662526126197869979	3582.83837890625	7014.3359375	C9-R1	Isocortex	PTLp,SSp	L2/3 IT CTX Glut	IT-ET Glut	Glut
9B_M_902	C9-R2-182470252169387404058238054535161178136	3544.9609375	6686.8173828125	C9-R2	Isocortex	PTLp,SSp	L2/3 IT CTX Glut	IT-ET Glut	Glut
9B_M_909	C9-R2-176965416879026753004369289140288130554	2899.63232421875	6632.701171875	C9-R2	Isocortex	PTLp,SSp	L2/3 IT CTX Glut	IT-ET Glut	Glut
9B_M_922	C9-R1-120527546131410293141586523132543368791	3399.616455078125	7113.263671875	C9-R1	Isocortex	PTLp,SSp	L2/3 IT CTX Glut	IT-ET Glut	Glut
9B_M_93	C9-R1-41686548516627282709140653782177769514	3263.787841796875	6994.130859375	C9-R1	Isocortex	PTLp,SSp	L2/3 IT CTX Glut	IT-ET Glut	Glut
9B_M_950	C9-R1-161377243167778933213274477153061111373	3785.6484375	7151.5009765625	C9-R1	Isocortex	PTLp,SSp	L2/3 IT CTX Glut	IT-ET Glut	Glut
9B_M_951	C9-R2-210465966656823402464471484762323309293	4447.7646484375	7022.01806640625	C9-R2	Isocortex	PTLp,SSp	L2/3 IT CTX Glut	IT-ET Glut	Glut
9B_M_957	C9-R1-319352803913519871512872529478726312359	2492.146484375	6891.28271484375	C9-R1	Isocortex	PTLp,SSp	L2/3 IT CTX Glut	IT-ET Glut	Glut
9B_M_970	C9-R1-325972397444088726679973056651891687166	1699.447998046875	6263.07275390625	C9-R1	Isocortex	PTLp,SSp	L2/3 IT CTX Glut	IT-ET Glut	Glut
9B_M_971	C9-R1-108694264529279576037245045013847680825	1563.035400390625	6085.61572265625	C9-R1	Isocortex	PTLp,SSp	L2/3 IT CTX Glut	IT-ET Glut	Glut
9B_M_981	C9-R1-255309540631850589053504065103624442628	2501.4345703125	6739.65087890625	C9-R1	Isocortex	PTLp,SSp	L2/3 IT CTX Glut	IT-ET Glut	Glut
9C_M_1	C9-R1-12451722557697119409213435304840298653	1366.2625732421875	6139.09521484375	C9-R1	Isocortex	SSp,SSs	L2/3 IT CTX Glut	IT-ET Glut	Glut
9C_M_1014	C9-R2-52635826110120668461797375249369109057	1605.644287109375	5981.2705078125	C9-R2	Isocortex	SSp,SSs	L2/3 IT CTX Glut	IT-ET Glut	Glut
9C_M_102	C9-R1-213915842025718216494463314719784045318	1213.616455078125	5784.24169921875	C9-R1	Isocortex	SSp,SSs	L2/3 IT CTX Glut	IT-ET Glut	Glut
9C_M_1030	C9-R1-290693554720811918387736045263747736136	1113.4378662109375	5691.44140625	C9-R1	Isocortex	SSp,SSs	L2/3 IT CTX Glut	IT-ET Glut	Glut
9C_M_1031	C9-R1-270251843002587868636716048330594108492	2206.548095703125	6650.04541015625	C9-R1	Isocortex	SSp,SSs	L2/3 IT CTX Glut	IT-ET Glut	Glut
9C_M_1039	C9-R1-125308898697284740667903222011437197238	1514.00341796875	6174.06787109375	C9-R1	Isocortex	SSp,SSs	L2/3 IT CTX Glut	IT-ET Glut	Glut
9C_M_1052	C9-R1-289219697067603381045943577002121671043	2932.365234375	6880.92578125	C9-R1	Isocortex	SSp,SSs	L2/3 IT CTX Glut	IT-ET Glut	Glut
9C_M_1054	C9-R1-2797842495205848726259474137522031860	1437.5933837890625	6160.67578125	C9-R1	Isocortex	SSp,SSs	L2/3 IT CTX Glut	IT-ET Glut	Glut
9C_M_1055	C9-R1-279134452083535036748470995047228357662	1049.83447265625	5927.14306640625	C9-R1	Isocortex	SSp,SSs	L2/3 IT CTX Glut	IT-ET Glut	Glut
9C_M_1073	C9-R2-223423058815822644502432651313959884609	1477.701904296875	5933.73193359375	C9-R2	Isocortex	SSp,SSs	L2/3 IT CTX Glut	IT-ET Glut	Glut
9C_M_109	C9-R1-338624355684159394771578049401606328559	1989.183837890625	6617.72412109375	C9-R1	Isocortex	SSp,SSs	L2/3 IT CTX Glut	IT-ET Glut	Glut
9C_M_1090	C9-R2-44577885221771198977636641958390111697	2832.46826171875	6612.6572265625	C9-R2	Isocortex	SSp,SSs	L2/3 IT CTX Glut	IT-ET Glut	Glut
9C_M_1092	C9-R2-243042294607790151678168006351119148552	2028.0350341796875	6318.5546875	C9-R2	Isocortex	SSp,SSs	L2/3 IT CTX Glut	IT-ET Glut	Glut
9C_M_1100	C9-R1-199488571525680997530722958804521591259	1222.1484375	5841.427734375	C9-R1	Isocortex	SSp,SSs	L2/3 IT CTX Glut	IT-ET Glut	Glut
9C_M_1113	C9-R1-219301185934521937902684021137622419324	2393.704345703125	6862.66259765625	C9-R1	Isocortex	SSp,SSs	L2/3 IT CTX Glut	IT-ET Glut	Glut
9C_M_1147	C9-R1-172768625392000184488783729551749940250	874.86376953125	5280.2734375	C9-R1	Isocortex	SSp,SSs	L2/3 IT CTX Glut	IT-ET Glut	Glut
9C_M_1168	C9-R2-72934186324075313142116869591550099963	3851.05078125	6843.4072265625	C9-R2	Isocortex	SSp,SSs	L2/3 IT CTX Glut	IT-ET Glut	Glut
9C_M_1177	C9-R2-327116820472966607221092507696684164690	2122.41748046875	6278.44189453125	C9-R2	Isocortex	SSp,SSs	L2/3 IT CTX Glut	IT-ET Glut	Glut
9C_M_1190	C9-R1-323639661288493279607990174718079803979	3410.77392578125	1275.96728515625	C9-R1	Isocortex	SSp,SSs	L2/3 IT CTX Glut	IT-ET Glut	Glut
9C_M_1226	C9-R1-3242574607094438750984864491242010388	1084.9798583984375	5776.0595703125	C9-R1	Isocortex	SSp,SSs	L2/3 IT CTX Glut	IT-ET Glut	Glut
9C_M_1227	C9-R1-186465908837311410423107603025943043003	2309.896240234375	6732.419921875	C9-R1	Isocortex	SSp,SSs	L2/3 IT CTX Glut	IT-ET Glut	Glut
9C_M_1229	C9-R1-130006825715737325616155323250005607640	3962.7919921875	6992.16455078125	C9-R1	Isocortex	SSp,SSs	L2/3 IT CTX Glut	IT-ET Glut	Glut
9C_M_1234	C9-R2-7097366587858603665580423678669557153	1951.06640625	6155.5078125	C9-R2	Isocortex	SSp,SSs	L2/3 IT CTX Glut	IT-ET Glut	Glut
9C_M_1287	C9-R1-325972397444088726679973056651891687166	1699.447998046875	6263.07275390625	C9-R1	Isocortex	SSp,SSs	L2/3 IT CTX Glut	IT-ET Glut	Glut
9C_M_133	C9-R1-278951495492036996598944244394094383692	1085.340576171875	5633.40869140625	C9-R1	Isocortex	SSp,SSs	L2/3 IT CTX Glut	IT-ET Glut	Glut
9C_M_1380	C9-R1-41686548516627282709140653782177769514	3263.787841796875	6994.130859375	C9-R1	Isocortex	SSp,SSs	L2/3 IT CTX Glut	IT-ET Glut	Glut
9C_M_1431	C9-R1-206747815142253398785512072858102581612	1485.9774169921875	6189.99755859375	C9-R1	Isocortex	SSp,SSs	L2/3 IT CTX Glut	IT-ET Glut	Glut
9C_M_1438	C9-R1-294522638648837309774960491711530746668	1600.4681396484375	6229.59716796875	C9-R1	Isocortex	SSp,SSs	L2/3 IT CTX Glut	IT-ET Glut	Glut
9C_M_1456	C9-R2-187647708390541824884240757674444511803	2068.92431640625	6261.826171875	C9-R2	Isocortex	SSp,SSs	L2/3 IT CTX Glut	IT-ET Glut	Glut
9C_M_1459	C9-R2-307408795688761496941515831983458089279	2280.690673828125	6391.53662109375	C9-R2	Isocortex	SSp,SSs	L2/3 IT CTX Glut	IT-ET Glut	Glut
9C_M_1480	C9-R1-209272700681266341932590078261949826762	1870.8201904296875	6458.69091796875	C9-R1	Isocortex	SSp,SSs	L2/3 IT CTX Glut	IT-ET Glut	Glut
9C_M_1510	C9-R1-275647105809705293914092747834194740081	603.8668823242188	5038.44140625	C9-R1	Isocortex	SSp,SSs	L2/3 IT CTX Glut	IT-ET Glut	Glut
9C_M_1513	C9-R1-44541807325900490447096748163953925131	441.7610168457031	4422.998046875	C9-R1	Isocortex	SSp,SSs	L2/3 IT CTX Glut	IT-ET Glut	Glut
9C_M_1530	C9-R1-50816960129598765537768153909955702737	1310.048583984375	6091.46728515625	C9-R1	Isocortex	SSp,SSs	L2/3 IT CTX Glut	IT-ET Glut	Glut
9C_M_1556	C9-R1-68357050058971839722410289247030809750	2815.0771484375	6810.94140625	C9-R1	Isocortex	SSp,SSs	L2/3 IT CTX Glut	IT-ET Glut	Glut
9C_M_1580	C9-R1-94242546134434200574943880204467851957	440.09027099609375	4063.29833984375	C9-R1	Isocortex	SSp,SSs	L2/3 IT CTX Glut	IT-ET Glut	Glut
9C_M_1594	C9-R1-118381191327879224999053889298487681790	444.1910400390625	4628.9541015625	C9-R1	Isocortex	SSp,SSs	L2/3 IT CTX Glut	IT-ET Glut	Glut
9C_M_1599	C9-R2-104953809412557829091439082319888712102	3465.3564453125	6757.33447265625	C9-R2	Isocortex	SSp,SSs	L2/3 IT CTX Glut	IT-ET Glut	Glut
9C_M_1612	C9-R1-323639661288493279607990174718079803979	3410.77392578125	1275.96728515625	C9-R1	Isocortex	SSp,SSs	L2/3 IT CTX Glut	IT-ET Glut	Glut
9C_M_1616	C9-R1-28140837304583259350698518809326990412	1149.302490234375	5848.51904296875	C9-R1	Isocortex	SSp,SSs	L2/3 IT CTX Glut	IT-ET Glut	Glut
9C_M_1642	C9-R1-305358011725199715337473377454070136462	1180.5145263671875	5910.45703125	C9-R1	Isocortex	SSp,SSs	L2/3 IT CTX Glut	IT-ET Glut	Glut
9C_M_1662	C9-R2-299071270531212139285273891351156505520	1404.096435546875	5975.20263671875	C9-R2	Isocortex	SSp,SSs	L2/3 IT CTX Glut	IT-ET Glut	Glut
9C_M_1666	C9-R2-90120678320203475088905455976333362899	1314.966552734375	5654.3896484375	C9-R2	Isocortex	SSp,SSs	L2/3 IT CTX Glut	IT-ET Glut	Glut
9C_M_1667	C9-R2-132773360611181660424214284966282646283	2041.6361083984373	6162.0712890625	C9-R2	Isocortex	SSp,SSs	L2/3 IT CTX Glut	IT-ET Glut	Glut
9C_M_1744	C9-R1-105120952259318067464594798754672293633	810.5497436523438	5296.0419921875	C9-R1	Isocortex	SSp,SSs	L2/3 IT CTX Glut	IT-ET Glut	Glut
9C_M_1747	C9-R2-2885837309842949256057300033668159462	3366.50244140625	6730.02490234375	C9-R2	Isocortex	SSp,SSs	L2/3 IT CTX Glut	IT-ET Glut	Glut
9C_M_1748	C9-R1-193723086617699943097084485777544620732	2198.447998046875	6611.54296875	C9-R1	Isocortex	SSp,SSs	L2/3 IT CTX Glut	IT-ET Glut	Glut
9C_M_1760	C9-R1-105120952259318067464594798754672293633	810.5497436523438	5296.0419921875	C9-R1	Isocortex	SSp,SSs	L2/3 IT CTX Glut	IT-ET Glut	Glut
9C_M_1777	C9-R1-312928525457396897278072184446871831838	1205.650390625	5972.44140625	C9-R1	Isocortex	SSp,SSs	L2/3 IT CTX Glut	IT-ET Glut	Glut
9C_M_1785	C9-R1-122208967453127791373058224766340503491	3552.4580078125	7195.48095703125	C9-R1	Isocortex	SSp,SSs	L2/3 IT CTX Glut	IT-ET Glut	Glut
9C_M_1794	C9-R2-129365549333681108565989377053603277386	1904.95263671875	6140.5771484375	C9-R2	Isocortex	SSp,SSs	L2/3 IT CTX Glut	IT-ET Glut	Glut
9C_M_1797	C9-R1-337616762259438524533378950455478643358	365.1814880371094	4065.095458984375	C9-R1	Isocortex	SSp,SSs	L2/3 IT CTX Glut	IT-ET Glut	Glut
9C_M_1799	C9-R1-278951495492036996598944244394094383692	1085.340576171875	5633.40869140625	C9-R1	Isocortex	SSp,SSs	L2/3 IT CTX Glut	IT-ET Glut	Glut
9C_M_1804	C9-R2-2885837309842949256057300033668159462	3366.50244140625	6730.02490234375	C9-R2	Isocortex	SSp,SSs	L2/3 IT CTX Glut	IT-ET Glut	Glut
9C_M_1812	C9-R2-270784626831833794945437979112130248809	1247.609130859375	5718.626953125	C9-R2	Isocortex	SSp,SSs	L2/3 IT CTX Glut	IT-ET Glut	Glut
9C_M_1829	C9-R2-231482424751715671734029576032264515943	1627.31103515625	6012.013671875	C9-R2	Isocortex	SSp,SSs	L2/3 IT CTX Glut	IT-ET Glut	Glut
9C_M_184	C9-R1-225372735962261567777673734818048278420	1789.334228515625	6484.98876953125	C9-R1	Isocortex	SSp,SSs	L2/3 IT CTX Glut	IT-ET Glut	Glut
9C_M_1859	C9-R2-2885837309842949256057300033668159462	3366.50244140625	6730.02490234375	C9-R2	Isocortex	SSp,SSs	L2/3 IT CTX Glut	IT-ET Glut	Glut
9C_M_1875	C9-R1-47406198571055681548967161756524343043	1985.8165283203125	6411.67529296875	C9-R1	Isocortex	SSp,SSs	L2/3 IT CTX Glut	IT-ET Glut	Glut
9C_M_1886	C9-R1-193244136079481688218400844741046884009	1362.4825439453125	6193.63525390625	C9-R1	Isocortex	SSp,SSs	L2/3 IT CTX Glut	IT-ET Glut	Glut
9C_M_1910	C9-R2-314695046140682759038400473496019874304	2120.519287109375	6349.2255859375	C9-R2	Isocortex	SSp,SSs	L2/3 IT CTX Glut	IT-ET Glut	Glut
9C_M_1933	C9-R1-94242546134434200574943880204467851957	440.09027099609375	4063.29833984375	C9-R1	Isocortex	SSp,SSs	L2/3 IT CTX Glut	IT-ET Glut	Glut
9C_M_1935	C9-R1-193723086617699943097084485777544620732	2198.447998046875	6611.54296875	C9-R1	Isocortex	SSp,SSs	L2/3 IT CTX Glut	IT-ET Glut	Glut
9C_M_1936	C9-R1-243966148093092936421393170804783834498	978.48974609375	5424.7236328125	C9-R1	Isocortex	SSp,SSs	L2/3 IT CTX Glut	IT-ET Glut	Glut
9C_M_1938	C9-R2-44577885221771198977636641958390111697	2832.46826171875	6612.6572265625	C9-R2	Isocortex	SSp,SSs	L2/3 IT CTX Glut	IT-ET Glut	Glut
9C_M_1952	C9-R2-132773360611181660424214284966282646283	2041.6361083984373	6162.0712890625	C9-R2	Isocortex	SSp,SSs	L2/3 IT CTX Glut	IT-ET Glut	Glut
9C_M_1954	C9-R1-270251843002587868636716048330594108492	2206.548095703125	6650.04541015625	C9-R1	Isocortex	SSp,SSs	L2/3 IT CTX Glut	IT-ET Glut	Glut
9C_M_2025	C9-R2-270784626831833794945437979112130248809	1247.609130859375	5718.626953125	C9-R2	Isocortex	SSp,SSs	L2/3 IT CTX Glut	IT-ET Glut	Glut
9C_M_203	C9-R2-103312412827374970981110217564915744351	2837.247802734375	6565.95947265625	C9-R2	Isocortex	SSp,SSs	L2/3 IT CTX Glut	IT-ET Glut	Glut
9C_M_2090	C9-R1-41686548516627282709140653782177769514	3263.787841796875	6994.130859375	C9-R1	Isocortex	SSp,SSs	L2/3 IT CTX Glut	IT-ET Glut	Glut
9C_M_2122	C9-R2-187706507541734258277510970859426786678	3105.09228515625	6658.732421875	C9-R2	Isocortex	SSp,SSs	L2/3 IT CTX Glut	IT-ET Glut	Glut
9C_M_2127	C9-R1-164742630160730916943648725849311051342	3652.027587890625	7107.84765625	C9-R1	Isocortex	SSp,SSs	L2/3 IT CTX Glut	IT-ET Glut	Glut
9C_M_2134	C9-R2-270784626831833794945437979112130248809	1247.609130859375	5718.626953125	C9-R2	Isocortex	SSp,SSs	L2/3 IT CTX Glut	IT-ET Glut	Glut
9C_M_2140	C9-R2-309947391367470536368254761246335985172	2055.529296875	6236.32763671875	C9-R2	Isocortex	SSp,SSs	L2/3 IT CTX Glut	IT-ET Glut	Glut
9C_M_2141	C9-R1-319335874749271457027249330805476763745	4150.171875	7357.56494140625	C9-R1	Isocortex	SSp,SSs	L2/3 IT CTX Glut	IT-ET Glut	Glut
9C_M_2143	C9-R1-104898228781041174485989151911794226149	1790.879638671875	6384.67626953125	C9-R1	Isocortex	SSp,SSs	L2/3 IT CTX Glut	IT-ET Glut	Glut
9C_M_2146	C9-R1-28140837304583259350698518809326990412	1149.302490234375	5848.51904296875	C9-R1	Isocortex	SSp,SSs	L2/3 IT CTX Glut	IT-ET Glut	Glut
9C_M_2159	C9-R1-193723086617699943097084485777544620732	2198.447998046875	6611.54296875	C9-R1	Isocortex	SSp,SSs	L2/3 IT CTX Glut	IT-ET Glut	Glut
9C_M_2166	C9-R1-190763410396937392077413910841965269136	2185.97412109375	6572.33935546875	C9-R1	Isocortex	SSp,SSs	L2/3 IT CTX Glut	IT-ET Glut	Glut
9C_M_2178	C9-R2-24194585671691235084091023620624395618	1637.45751953125	6048.07373046875	C9-R2	Isocortex	SSp,SSs	L2/3 IT CTX Glut	IT-ET Glut	Glut
9C_M_2211	C9-R1-263649931918308289571254800813429539793	842.4637451171875	5315.103515625	C9-R1	Isocortex	SSp,SSs	L2/3 IT CTX Glut	IT-ET Glut	Glut
[truncated: 249,392 more rows]
