# Supplementary material for: Single-cell DNA methylome and 3D multi-omic atlas of the adult mouse brain
Source: Nature. 2023 Dec 13;624(7991):366–77. doi: 10.1038/s41586-023-06805-y (PMC10719113; doi:10.1038/s41586-023-06805-y)
Supplement: Supplementary file 12 — snmC spatial embedding based on integration with AIBS MERFISH data. [file 41586_2023_6805_MOESM12_ESM.csv]

	merfish_cell	global3D_0	global3D_1	Merfish_slice	MajorRegion	SubRegion	SubClass	Class	NeuroTransmitters
1C_M_1294	1017184920201121109	-0.7377205	-1.3726192	17	OLF	MOB,AON	OB-in Frmd7 Gaba	OB-IMN GABA	Gaba
1B_M_1245	1017184920101210101	-0.74067736	0.39903212	17	Isocortex	ORB	L4/5 IT CTX Glut	IT-ET Glut	Glut
1B_M_1278	1017184920100560573	1.4506574	0.32114124	17	Isocortex	ORB	L4/5 IT CTX Glut	IT-ET Glut	Glut
1B_M_1296	1017184920100430235	2.3110127	0.34165573	17	Isocortex	ORB	L4/5 IT CTX Glut	IT-ET Glut	Glut
1B_M_1301	1017184920100680405	1.0873938	0.5837307	17	Isocortex	ORB	L4/5 IT CTX Glut	IT-ET Glut	Glut
1B_M_1310	1017184920101480118	-1.893081	-0.054041862	17	Isocortex	ORB	L4/5 IT CTX Glut	IT-ET Glut	Glut
1B_M_1321	1017184920101080217	-0.31849384	0.32961798	17	Isocortex	ORB	L4/5 IT CTX Glut	IT-ET Glut	Glut
1B_M_1325	1017184920100560492	1.5214891	0.09091997	17	Isocortex	ORB	L4/5 IT CTX Glut	IT-ET Glut	Glut
1B_M_1329	1017184920100820357	0.6028094	0.562675	17	Isocortex	ORB	L4/5 IT CTX Glut	IT-ET Glut	Glut
1B_M_1244	1017184920101080191	-0.26434517	0.591063	17	Isocortex	ORB	L4/5 IT CTX Glut	IT-ET Glut	Glut
1B_M_133	1017184920101190450	-0.99053335	1.6098511	17	Isocortex	ORB	L4/5 IT CTX Glut	IT-ET Glut	Glut
1B_M_1335	1017184920101340347	-1.5623803	0.3640809	17	Isocortex	ORB	L4/5 IT CTX Glut	IT-ET Glut	Glut
1B_M_1346	1017184920100680434	1.0524426	0.56213236	17	Isocortex	ORB	L4/5 IT CTX Glut	IT-ET Glut	Glut
1B_M_1356	1017184920101080024	-0.1600275	0.312119	17	Isocortex	ORB	L4/5 IT CTX Glut	IT-ET Glut	Glut
1B_M_137	1017184920100940275	0.17112541	0.7991471	17	Isocortex	ORB	L4/5 IT CTX Glut	IT-ET Glut	Glut
1B_M_1379	1017184920101480507	-2.2157269	0.24425697	17	Isocortex	ORB	L4/5 IT CTX Glut	IT-ET Glut	Glut
1B_M_1381	1017184920100560209	1.7887592	0.14880562	17	Isocortex	ORB	L4/5 IT CTX Glut	IT-ET Glut	Glut
1B_M_1398	1017184920101450137	-1.7790833	1.3589592	17	Isocortex	ORB	L4/5 IT CTX Glut	IT-ET Glut	Glut
1B_M_14	1017184920100660577	1.0729475	1.6381633	17	Isocortex	ORB	L4/5 IT CTX Glut	IT-ET Glut	Glut
1B_M_1334	1017184920101080259	-0.33818913	0.60037994	17	Isocortex	ORB	L4/5 IT CTX Glut	IT-ET Glut	Glut
1B_M_1238	1017184920101080208	-0.28012705	0.69882345	17	Isocortex	ORB	L4/5 IT CTX Glut	IT-ET Glut	Glut
1B_M_1226	1017184920100820263	0.6909642	0.36114883	17	Isocortex	ORB	L4/5 IT CTX Glut	IT-ET Glut	Glut
1B_M_1221	1017184920101480085	-1.8508854	-0.015347958	17	Isocortex	ORB	L4/5 IT CTX Glut	IT-ET Glut	Glut
1B_M_1049	1017184920100940351	0.11467409	0.80088663	17	Isocortex	ORB	L4/5 IT CTX Glut	IT-ET Glut	Glut
1B_M_106	1017184920101480176	-1.9451609	-0.045906544	17	Isocortex	ORB	L4/5 IT CTX Glut	IT-ET Glut	Glut
1B_M_1061	1017184920200950091	0.3103943	0.4226327	17	Isocortex	ORB	L4/5 IT CTX Glut	IT-ET Glut	Glut
1B_M_1093	1017184920100820046	0.8906245	0.5576844	17	Isocortex	ORB	L4/5 IT CTX Glut	IT-ET Glut	Glut
1B_M_1105	1017184920101480217	-1.9782169	0.050435066	17	Isocortex	ORB	L4/5 IT CTX Glut	IT-ET Glut	Glut
1B_M_1117	1017184920101060420	-0.51751757	1.4555416	17	Isocortex	ORB	L4/5 IT CTX Glut	IT-ET Glut	Glut
1B_M_1126	1017184920101070076	-0.17081499	0.85988235	17	Isocortex	ORB	L4/5 IT CTX Glut	IT-ET Glut	Glut
1B_M_1127	1017184920101480249	-2.0199366	0.011982918	17	Isocortex	ORB	L4/5 IT CTX Glut	IT-ET Glut	Glut
1B_M_1131	1017184920100570209	1.7776947	-0.07299757	17	Isocortex	ORB	L4/5 IT CTX Glut	IT-ET Glut	Glut
1B_M_1136	1017184920101490109	-1.8953106	-0.1480031	17	Isocortex	ORB	L4/5 IT CTX Glut	IT-ET Glut	Glut
1B_M_1141	1017184920100820487	0.48173046	0.41385698	17	Isocortex	ORB	L4/5 IT CTX Glut	IT-ET Glut	Glut
1B_M_1151	1017184920100820388	0.5727043	0.5222664	17	Isocortex	ORB	L4/5 IT CTX Glut	IT-ET Glut	Glut
1B_M_117	1017184920100540290	1.8019962	1.4546466	17	Isocortex	ORB	L4/5 IT CTX Glut	IT-ET Glut	Glut
1B_M_1173	1017184920100690538	1.0072837	0.5201988	17	Isocortex	ORB	L4/5 IT CTX Glut	IT-ET Glut	Glut
1B_M_1197	1017184920100820249	0.70683956	0.45176077	17	Isocortex	ORB	L4/5 IT CTX Glut	IT-ET Glut	Glut
1B_M_12	1017184920101480409	-2.131605	0.2624054	17	Isocortex	ORB	L4/5 IT CTX Glut	IT-ET Glut	Glut
1B_M_1207	1017184920100690321	1.1910877	0.37799263	17	Isocortex	ORB	L4/5 IT CTX Glut	IT-ET Glut	Glut
1B_M_121	1017184920101350387	-1.6259077	0.14601088	17	Isocortex	ORB	L4/5 IT CTX Glut	IT-ET Glut	Glut
1B_M_1220	1017184920101350479	-1.7060943	0.3287258	17	Isocortex	ORB	L4/5 IT CTX Glut	IT-ET Glut	Glut
1B_M_1407	1017184920100820546	0.42539787	0.559587	17	Isocortex	ORB	L4/5 IT CTX Glut	IT-ET Glut	Glut
1B_M_1031	1017184920101080447	-0.53932333	0.47539616	17	Isocortex	ORB	L4/5 IT CTX Glut	IT-ET Glut	Glut
1B_M_1418	1017184920101480371	-2.0989249	0.20185375	17	Isocortex	ORB	L4/5 IT CTX Glut	IT-ET Glut	Glut
1B_M_1433	1017184920101350340	-1.5819781	0.18363047	17	Isocortex	ORB	L4/5 IT CTX Glut	IT-ET Glut	Glut
1B_M_1580	1017184920100570270	1.7114282	-0.04411602	17	Isocortex	ORB	L4/5 IT CTX Glut	IT-ET Glut	Glut
1B_M_1597	1017184920101480217	-1.9782169	0.050435066	17	Isocortex	ORB	L4/5 IT CTX Glut	IT-ET Glut	Glut
1B_M_161	1017184920100410377	2.2513437	1.0735607	17	Isocortex	ORB	L4/5 IT CTX Glut	IT-ET Glut	Glut
1B_M_1611	1017184920101350526	-1.7576361	0.24109173	17	Isocortex	ORB	L4/5 IT CTX Glut	IT-ET Glut	Glut
1B_M_1612	1017184920101080172	-0.25350094	0.5812926	17	Isocortex	ORB	L4/5 IT CTX Glut	IT-ET Glut	Glut
1B_M_1622	1017184920100950049	0.35239935	0.5016713	17	Isocortex	ORB	L4/5 IT CTX Glut	IT-ET Glut	Glut
1B_M_1653	1017184920101080253	-0.32919598	0.640223	17	Isocortex	ORB	L4/5 IT CTX Glut	IT-ET Glut	Glut
1B_M_1666	1017184920101480578	-2.2698903	0.36340475	17	Isocortex	ORB	L4/5 IT CTX Glut	IT-ET Glut	Glut
1B_M_1579	1017184920101610044	-2.3163617	0.2142644	17	Isocortex	ORB	L4/5 IT CTX Glut	IT-ET Glut	Glut
1B_M_1676	1017184920101480215	-1.9870892	-0.05607891	17	Isocortex	ORB	L4/5 IT CTX Glut	IT-ET Glut	Glut
1B_M_1700	1017184920100570352	1.6334162	0.040285587	17	Isocortex	ORB	L4/5 IT CTX Glut	IT-ET Glut	Glut
1B_M_1702	1017184920101080139	-0.22254467	0.60142374	17	Isocortex	ORB	L4/5 IT CTX Glut	IT-ET Glut	Glut
1B_M_1704	1017184920100680405	1.0873938	0.5837307	17	Isocortex	ORB	L4/5 IT CTX Glut	IT-ET Glut	Glut
1B_M_171	1017184920100950100	0.32398558	0.6525388	17	Isocortex	ORB	L4/5 IT CTX Glut	IT-ET Glut	Glut
1B_M_173	1017184920100950169	0.23584652	0.4461708	17	Isocortex	ORB	L4/5 IT CTX Glut	IT-ET Glut	Glut
1B_M_1742	1017184920101080176	-0.24905539	0.70832443	17	Isocortex	ORB	L4/5 IT CTX Glut	IT-ET Glut	Glut
1B_M_175	1017184920101080258	-0.34734297	0.5099354	17	Isocortex	ORB	L4/5 IT CTX Glut	IT-ET Glut	Glut
1B_M_1750	1017184920101190049	-0.6210084	1.3427696	17	Isocortex	ORB	L4/5 IT CTX Glut	IT-ET Glut	Glut
1B_M_1693	1017184920101210420	-1.0560651	0.5180955	17	Isocortex	ORB	L4/5 IT CTX Glut	IT-ET Glut	Glut
1B_M_1577	1017184920101350464	-1.701545	0.15423727	17	Isocortex	ORB	L4/5 IT CTX Glut	IT-ET Glut	Glut
1B_M_1552	1017184920100440107	2.383657	-0.10162735	17	Isocortex	ORB	L4/5 IT CTX Glut	IT-ET Glut	Glut
1B_M_1551	1017184920100560024	1.9601765	0.024606228	17	Isocortex	ORB	L4/5 IT CTX Glut	IT-ET Glut	Glut
1B_M_1446	1017184920100810053	0.9008918	0.5792937	17	Isocortex	ORB	L4/5 IT CTX Glut	IT-ET Glut	Glut
1B_M_1448	1017184920101190510	-1.0668449	1.6009247	17	Isocortex	ORB	L4/5 IT CTX Glut	IT-ET Glut	Glut
1B_M_1464	1017184920101060423	-0.5171485	1.396802	17	Isocortex	ORB	L4/5 IT CTX Glut	IT-ET Glut	Glut
1B_M_1470	1017184920101490183	-1.976593	-0.084757805	17	Isocortex	ORB	L4/5 IT CTX Glut	IT-ET Glut	Glut
1B_M_1482	1017184920100560326	1.702003	0.25495481	17	Isocortex	ORB	L4/5 IT CTX Glut	IT-ET Glut	Glut
1B_M_1483	1017184920101480085	-1.8508854	-0.015347958	17	Isocortex	ORB	L4/5 IT CTX Glut	IT-ET Glut	Glut
1B_M_1485	1017184920101080278	-0.38568544	0.2774825	17	Isocortex	ORB	L4/5 IT CTX Glut	IT-ET Glut	Glut
1B_M_1487	1017184920101190031	-0.58214617	1.5639129	17	Isocortex	ORB	L4/5 IT CTX Glut	IT-ET Glut	Glut
1B_M_1495	1017184920101480445	-2.1713572	0.10444403	17	Isocortex	ORB	L4/5 IT CTX Glut	IT-ET Glut	Glut
1B_M_1501	1017184920101470359	-2.1012037	0.4014225	17	Isocortex	ORB	L4/5 IT CTX Glut	IT-ET Glut	Glut
1B_M_151	1017184920101080531	-0.6137128	0.5042653	17	Isocortex	ORB	L4/5 IT CTX Glut	IT-ET Glut	Glut
1B_M_1512	1017184920100560302	1.6995516	0.11167526	17	Isocortex	ORB	L4/5 IT CTX Glut	IT-ET Glut	Glut
1B_M_1513	1017184920101070191	-0.29414845	0.7472887	17	Isocortex	ORB	L4/5 IT CTX Glut	IT-ET Glut	Glut
1B_M_1516	1017184920100440353	2.1310906	-0.18772936	17	Isocortex	ORB	L4/5 IT CTX Glut	IT-ET Glut	Glut
1B_M_1519	1017184920100410453	2.187088	1.2877426	17	Isocortex	ORB	L4/5 IT CTX Glut	IT-ET Glut	Glut
1B_M_152	1017184920100440179	2.3198829	-0.05259657	17	Isocortex	ORB	L4/5 IT CTX Glut	IT-ET Glut	Glut
1B_M_1527	1017184920101480062	-1.8188894	0.03187704	17	Isocortex	ORB	L4/5 IT CTX Glut	IT-ET Glut	Glut
1B_M_154	1017184920101480235	-1.9759057	0.38895035	17	Isocortex	ORB	L4/5 IT CTX Glut	IT-ET Glut	Glut
1B_M_1549	1017184920101210295	-0.91828537	0.48672724	17	Isocortex	ORB	L4/5 IT CTX Glut	IT-ET Glut	Glut
1B_M_1426	1017184920100950142	0.28047323	0.60427284	17	Isocortex	ORB	L4/5 IT CTX Glut	IT-ET Glut	Glut
1B_M_1030	1017184920100660495	1.1385164	1.6392658	17	Isocortex	ORB	L4/5 IT CTX Glut	IT-ET Glut	Glut
1B_M_1025	1017184920101210439	-1.0681353	0.5940261	17	Isocortex	ORB	L4/5 IT CTX Glut	IT-ET Glut	Glut
1B_M_1013	1017184920101350250	-1.4937053	0.33329916	17	Isocortex	ORB	L4/5 IT CTX Glut	IT-ET Glut	Glut
1A_M_503	1017184920101470512	-2.2156103	0.68795776	17	Isocortex	MOs	L4/5 IT CTX Glut	IT-ET Glut	Glut
1A_M_504	1017184920101190527	-1.0778975	1.6108534	17	Isocortex	MOs	L4/5 IT CTX Glut	IT-ET Glut	Glut
1A_M_506	1017184920100430292	2.2266316	0.06414652	17	Isocortex	MOs	L4/5 IT CTX Glut	IT-ET Glut	Glut
1A_M_508	1017184920100410162	2.4366894	1.0235672	17	Isocortex	MOs	L4/5 IT CTX Glut	IT-ET Glut	Glut
1A_M_51	1017184920100540431	1.6794782	1.3889437	17	Isocortex	MOs	L4/5 IT CTX Glut	IT-ET Glut	Glut
1A_M_514	1017184920101060501	-0.59198236	1.4273314	17	Isocortex	MOs	L4/5 IT CTX Glut	IT-ET Glut	Glut
1A_M_525	1017184920101480500	-2.2387173	0.053829193	17	Isocortex	MOs	L4/5 IT CTX Glut	IT-ET Glut	Glut
1A_M_527	1017184920101080207	-0.29445744	0.5209179	17	Isocortex	MOs	L4/5 IT CTX Glut	IT-ET Glut	Glut
1A_M_495	1017184920100420079	2.47963	0.6246276	17	Isocortex	MOs	L4/5 IT CTX Glut	IT-ET Glut	Glut
1A_M_530	1017184920101330392	-1.5326297	1.2869496	17	Isocortex	MOs	L4/5 IT CTX Glut	IT-ET Glut	Glut
1A_M_552	1017184920100420058	2.5129538	0.6941924	17	Isocortex	MOs	L4/5 IT CTX Glut	IT-ET Glut	Glut
1A_M_557	1017184920100430112	2.4280195	0.30992746	17	Isocortex	MOs	L4/5 IT CTX Glut	IT-ET Glut	Glut
1A_M_56	1017184920100420080	2.4908447	0.74420834	17	Isocortex	MOs	L4/5 IT CTX Glut	IT-ET Glut	Glut
1A_M_573	1017184920101600121	-2.3006487	0.864944	17	Isocortex	MOs	L4/5 IT CTX Glut	IT-ET Glut	Glut
1A_M_601	1017184920100410514	2.1463327	1.4259849	17	Isocortex	MOs	L4/5 IT CTX Glut	IT-ET Glut	Glut
1A_M_616	1017184920100420053	2.5129824	0.70418644	17	Isocortex	MOs	L4/5 IT CTX Glut	IT-ET Glut	Glut
1A_M_624	1017184920101320137	-1.218194	1.4494772	17	Isocortex	MOs	L4/5 IT CTX Glut	IT-ET Glut	Glut
1A_M_628	1017184920101190210	-0.7535353	1.5656209	17	Isocortex	MOs	L4/5 IT CTX Glut	IT-ET Glut	Glut
1A_M_534	1017184920100800487	0.582181	1.5529363	17	Isocortex	MOs	L4/5 IT CTX Glut	IT-ET Glut	Glut
1A_M_479	1017184920101320126	-1.197051	1.5536916	17	Isocortex	MOs	L4/5 IT CTX Glut	IT-ET Glut	Glut
1A_M_467	1017184920101600071	-2.3020947	0.501544	17	Isocortex	MOs	L4/5 IT CTX Glut	IT-ET Glut	Glut
1A_M_46	1017184920100440324	2.1725054	-0.014853001	17	Isocortex	MOs	L4/5 IT CTX Glut	IT-ET Glut	Glut
1A_M_284	1017184920101320280	-1.3587642	1.5059111	17	Isocortex	MOs	L4/5 IT CTX Glut	IT-ET Glut	Glut
1A_M_289	1017184920101350416	-1.6582897	0.16391563	17	Isocortex	MOs	L4/5 IT CTX Glut	IT-ET Glut	Glut
1A_M_294	1017184920100430124	2.4064145	0.32994366	17	Isocortex	MOs	L4/5 IT CTX Glut	IT-ET Glut	Glut
1A_M_309	1017184920100800550	0.5084138	1.4146094	17	Isocortex	MOs	L4/5 IT CTX Glut	IT-ET Glut	Glut
1A_M_347	1017184920101460447	-2.1280475	1.0817518	17	Isocortex	MOs	L4/5 IT CTX Glut	IT-ET Glut	Glut
1A_M_352	1017184920100660235	1.3652034	1.5308559	17	Isocortex	MOs	L4/5 IT CTX Glut	IT-ET Glut	Glut
1A_M_353	1017184920100670213	1.3655243	1.462399	17	Isocortex	MOs	L4/5 IT CTX Glut	IT-ET Glut	Glut
1A_M_36	1017184920101070270	-0.35388994	0.885375	17	Isocortex	MOs	L4/5 IT CTX Glut	IT-ET Glut	Glut
1A_M_391	1017184920100410399	2.2528248	1.2157111	17	Isocortex	MOs	L4/5 IT CTX Glut	IT-ET Glut	Glut
1A_M_393	1017184920100410458	2.1759086	1.2776031	17	Isocortex	MOs	L4/5 IT CTX Glut	IT-ET Glut	Glut
1A_M_400	1017184920100410274	2.3503966	1.0440764	17	Isocortex	MOs	L4/5 IT CTX Glut	IT-ET Glut	Glut
1A_M_406	1017184920101470444	-2.1624205	0.5994587	17	Isocortex	MOs	L4/5 IT CTX Glut	IT-ET Glut	Glut
1A_M_411	1017184920100290588	2.535349	0.7342024	17	Isocortex	MOs	L4/5 IT CTX Glut	IT-ET Glut	Glut
1A_M_415	1017184920100540217	1.8641753	1.2571039	17	Isocortex	MOs	L4/5 IT CTX Glut	IT-ET Glut	Glut
1A_M_420	1017184920100540161	1.9297862	1.2465053	17	Isocortex	MOs	L4/5 IT CTX Glut	IT-ET Glut	Glut
1A_M_422	1017184920100940151	0.32844257	1.0126457	17	Isocortex	MOs	L4/5 IT CTX Glut	IT-ET Glut	Glut
1A_M_437	1017184920100790120	0.9526558	1.571182	17	Isocortex	MOs	L4/5 IT CTX Glut	IT-ET Glut	Glut
1A_M_448	1017184920101060393	-0.49547243	1.3671837	17	Isocortex	MOs	L4/5 IT CTX Glut	IT-ET Glut	Glut
1A_M_451	1017184920100950226	0.19508123	0.54795885	17	Isocortex	MOs	L4/5 IT CTX Glut	IT-ET Glut	Glut
1A_M_636	1017184920100660246	1.3679781	1.6363823	17	Isocortex	MOs	L4/5 IT CTX Glut	IT-ET Glut	Glut
1A_M_646	1017184920101320205	-1.2833171	1.5063477	17	Isocortex	MOs	L4/5 IT CTX Glut	IT-ET Glut	Glut
1A_M_662	1017184920101060233	-0.3551941	1.2360711	17	Isocortex	MOs	L4/5 IT CTX Glut	IT-ET Glut	Glut
1A_M_663	1017184920100410418	2.2309718	1.2766042	17	Isocortex	MOs	L4/5 IT CTX Glut	IT-ET Glut	Glut
1A_M_807	1017184920100420144	2.4032373	0.5860362	17	Isocortex	MOs	L4/5 IT CTX Glut	IT-ET Glut	Glut
1A_M_809	1017184920100420131	2.4148054	0.5168257	17	Isocortex	MOs	L4/5 IT CTX Glut	IT-ET Glut	Glut
1A_M_816	1017184920101190529	-1.0777702	1.6010299	17	Isocortex	MOs	L4/5 IT CTX Glut	IT-ET Glut	Glut
1A_M_842	1017184920101480275	-2.0236762	0.15988731	17	Isocortex	MOs	L4/5 IT CTX Glut	IT-ET Glut	Glut
1A_M_851	1017184920100540047	2.0530381	1.2886	17	Isocortex	MOs	L4/5 IT CTX Glut	IT-ET Glut	Glut
1A_M_87	1017184920100420145	2.403432	0.5663109	17	Isocortex	MOs	L4/5 IT CTX Glut	IT-ET Glut	Glut
1A_M_877	1017184920100410263	2.349248	0.96372366	17	Isocortex	MOs	L4/5 IT CTX Glut	IT-ET Glut	Glut
1A_M_88	1017184920100420074	2.469047	0.53563166	17	Isocortex	MOs	L4/5 IT CTX Glut	IT-ET Glut	Glut
1A_M_884	1017184920101060249	-0.36613607	1.3068461	17	Isocortex	MOs	L4/5 IT CTX Glut	IT-ET Glut	Glut
1A_M_894	1017184920201460068	-1.7051523	1.2573609	17	Isocortex	MOs	L4/5 IT CTX Glut	IT-ET Glut	Glut
1A_M_904	1017184920101190493	-1.0461311	1.6815069	17	Isocortex	MOs	L4/5 IT CTX Glut	IT-ET Glut	Glut
1A_M_911	1017184920101190380	-0.92508316	1.589086	17	Isocortex	MOs	L4/5 IT CTX Glut	IT-ET Glut	Glut
1A_M_954	1017184920101460446	-2.1508594	0.88460827	17	Isocortex	MOs	L4/5 IT CTX Glut	IT-ET Glut	Glut
1A_M_963	1017184920100670474	1.1163049	1.4311943	17	Isocortex	MOs	L4/5 IT CTX Glut	IT-ET Glut	Glut
1A_M_968	1017184920100410303	2.318007	1.094264	17	Isocortex	MOs	L4/5 IT CTX Glut	IT-ET Glut	Glut
1A_M_969	1017184920100540170	1.9321504	1.3622351	17	Isocortex	MOs	L4/5 IT CTX Glut	IT-ET Glut	Glut
1A_M_971	1017184920100410331	2.3273802	1.4208593	17	Isocortex	MOs	L4/5 IT CTX Glut	IT-ET Glut	Glut
1A_M_983	1017184920101080572	-0.6590686	0.47199297	17	Isocortex	MOs	L4/5 IT CTX Glut	IT-ET Glut	Glut
1A_M_992	1017184920100410369	2.274715	1.2053695	17	Isocortex	MOs	L4/5 IT CTX Glut	IT-ET Glut	Glut
1A_M_801	1017184920101600167	-2.3792522	0.55153084	17	Isocortex	MOs	L4/5 IT CTX Glut	IT-ET Glut	Glut
1B_M_1756	1017184920100430161	2.373908	0.3700099	17	Isocortex	ORB	L4/5 IT CTX Glut	IT-ET Glut	Glut
1A_M_8	1017184920100790316	0.76039934	1.6206701	17	Isocortex	MOs	L4/5 IT CTX Glut	IT-ET Glut	Glut
1A_M_789	1017184920100800129	0.9074068	1.4312959	17	Isocortex	MOs	L4/5 IT CTX Glut	IT-ET Glut	Glut
1A_M_675	1017184920101470436	-2.1289356	0.78581476	17	Isocortex	MOs	L4/5 IT CTX Glut	IT-ET Glut	Glut
1A_M_68	1017184920101320447	-1.5206373	1.4006538	17	Isocortex	MOs	L4/5 IT CTX Glut	IT-ET Glut	Glut
1A_M_69	1017184920100440536	1.9622312	-0.15237856	17	Isocortex	MOs	L4/5 IT CTX Glut	IT-ET Glut	Glut
1A_M_70	1017184920101080295	-0.39389467	0.33781624	17	Isocortex	MOs	L4/5 IT CTX Glut	IT-ET Glut	Glut
1A_M_704	1017184920100410302	2.3290691	1.1544518	17	Isocortex	MOs	L4/5 IT CTX Glut	IT-ET Glut	Glut
1A_M_713	1017184920100420101	2.4806414	0.86458445	17	Isocortex	MOs	L4/5 IT CTX Glut	IT-ET Glut	Glut
1A_M_723	1017184920101060501	-0.59198236	1.4273314	17	Isocortex	MOs	L4/5 IT CTX Glut	IT-ET Glut	Glut
1A_M_732	1017184920100800411	0.644701	1.492198	17	Isocortex	MOs	L4/5 IT CTX Glut	IT-ET Glut	Glut
1A_M_735	1017184920100410475	2.1524143	1.1851268	17	Isocortex	MOs	L4/5 IT CTX Glut	IT-ET Glut	Glut
1A_M_739	1017184920100800234	0.81030035	1.4202495	17	Isocortex	MOs	L4/5 IT CTX Glut	IT-ET Glut	Glut
1A_M_741	1017184920100430191	2.3537169	0.30132103	17	Isocortex	MOs	L4/5 IT CTX Glut	IT-ET Glut	Glut
1A_M_742	1017184920101190408	-0.94744587	1.6391361	17	Isocortex	MOs	L4/5 IT CTX Glut	IT-ET Glut	Glut
1A_M_747	1017184920100430169	2.3647013	0.26161242	17	Isocortex	MOs	L4/5 IT CTX Glut	IT-ET Glut	Glut
1A_M_752	1017184920100540173	1.9082012	1.2063742	17	Isocortex	MOs	L4/5 IT CTX Glut	IT-ET Glut	Glut
1A_M_754	1017184920101190201	-0.74367285	1.6657217	17	Isocortex	MOs	L4/5 IT CTX Glut	IT-ET Glut	Glut
1A_M_757	1017184920100540296	1.7882314	1.3691511	17	Isocortex	MOs	L4/5 IT CTX Glut	IT-ET Glut	Glut
1A_M_76	1017184920101470417	-2.1180794	0.79560614	17	Isocortex	MOs	L4/5 IT CTX Glut	IT-ET Glut	Glut
1A_M_779	1017184920101590109	-2.2865202	0.9705672	17	Isocortex	MOs	L4/5 IT CTX Glut	IT-ET Glut	Glut
1A_M_781	1017184920101190514	-1.0564532	1.640517	17	Isocortex	MOs	L4/5 IT CTX Glut	IT-ET Glut	Glut
1A_M_799	1017184920100940210	0.2216363	0.70307875	17	Isocortex	MOs	L4/5 IT CTX Glut	IT-ET Glut	Glut
1A_M_281	1017184920100930260	0.27056456	1.2097921	17	Isocortex	MOs	L4/5 IT CTX Glut	IT-ET Glut	Glut
1B_M_1757	1017184920101480274	-2.0398526	-0.056269646	17	Isocortex	ORB	L4/5 IT CTX Glut	IT-ET Glut	Glut
1B_M_1779	1017184920101210077	-0.70201397	0.5017791	17	Isocortex	ORB	L4/5 IT CTX Glut	IT-ET Glut	Glut
1B_M_2460	1017184920100940266	0.21167707	1.0586038	17	Isocortex	ORB	L4/5 IT CTX Glut	IT-ET Glut	Glut
1B_M_2465	1017184920101350499	-1.7452021	0.033658028	17	Isocortex	ORB	L4/5 IT CTX Glut	IT-ET Glut	Glut
1B_M_247	1017184920100560349	1.655139	0.08511591	17	Isocortex	ORB	L4/5 IT CTX Glut	IT-ET Glut	Glut
1B_M_2471	1017184920101480344	-2.0964828	0.092577934	17	Isocortex	ORB	L4/5 IT CTX Glut	IT-ET Glut	Glut
1B_M_248	1017184920101480471	-2.2192855	-0.07978535	17	Isocortex	ORB	L4/5 IT CTX Glut	IT-ET Glut	Glut
1B_M_2489	1017184920101470450	-2.1736975	0.5306344	17	Isocortex	ORB	L4/5 IT CTX Glut	IT-ET Glut	Glut
1B_M_2496	1017184920100420140	2.4143848	0.5562577	17	Isocortex	ORB	L4/5 IT CTX Glut	IT-ET Glut	Glut
1B_M_25	1017184920100940425	0.07368183	0.95050335	17	Isocortex	ORB	L2/3 IT CTX Glut	IT-ET Glut	Glut
1B_M_2457	1017184920101210273	-0.88173723	0.5505109	17	Isocortex	ORB	L4/5 IT CTX Glut	IT-ET Glut	Glut
1B_M_2504	1017184920101490377	-2.1844428	-0.088695526	17	Isocortex	ORB	L4/5 IT CTX Glut	IT-ET Glut	Glut
1B_M_2541	1017184920101210127	-0.7577009	0.5106993	17	Isocortex	ORB	L4/5 IT CTX Glut	IT-ET Glut	Glut
1B_M_2545	1017184920101080315	-0.38408995	0.7001715	17	Isocortex	ORB	L4/5 IT CTX Glut	IT-ET Glut	Glut
1B_M_2552	1017184920100560501	1.5313859	0.3116932	17	Isocortex	ORB	L4/5 IT CTX Glut	IT-ET Glut	Glut
1B_M_2557	1017184920101480054	-1.7843692	0.37233686	17	Isocortex	ORB	L4/5 IT CTX Glut	IT-ET Glut	Glut
1B_M_2561	1017184920100560525	1.4846382	0.21844244	17	Isocortex	ORB	L4/5 IT CTX Glut	IT-ET Glut	Glut
1B_M_2570	1017184920100950207	0.20376825	0.37655687	17	Isocortex	ORB	L4/5 IT CTX Glut	IT-ET Glut	Glut
1B_M_2571	1017184920100950280	0.15459108	0.6282401	17	Isocortex	ORB	L4/5 IT CTX Glut	IT-ET Glut	Glut
1B_M_2577	1017184920101340088	-1.2699504	0.414968	17	Isocortex	ORB	L4/5 IT CTX Glut	IT-ET Glut	Glut
1B_M_2514	1017184920101470479	-2.1723273	0.7860503	17	Isocortex	ORB	L4/5 IT CTX Glut	IT-ET Glut	Glut
1B_M_2456	1017184920101080176	-0.24905539	0.70832443	17	Isocortex	ORB	L4/5 IT CTX Glut	IT-ET Glut	Glut
1B_M_2446	1017184920100540328	1.7787929	1.4319291	17	Isocortex	ORB	L4/5 IT CTX Glut	IT-ET Glut	Glut
1B_M_2444	1017184920100950015	0.37642574	0.3479066	17	Isocortex	ORB	L4/5 IT CTX Glut	IT-ET Glut	Glut
1B_M_2304	1017184920101330093	-1.2483406	0.9196553	17	Isocortex	ORB	L4/5 IT CTX Glut	IT-ET Glut	Glut
1B_M_2305	1017184920101080572	-0.6590686	0.47199297	17	Isocortex	ORB	L4/5 IT CTX Glut	IT-ET Glut	Glut
1B_M_2327	1017184920100820552	0.41033792	0.30487967	17	Isocortex	ORB	L4/5 IT CTX Glut	IT-ET Glut	Glut
1B_M_2348	1017184920101210278	-0.90649843	0.49720144	17	Isocortex	ORB	L4/5 IT CTX Glut	IT-ET Glut	Glut
1B_M_2349	1017184920100820509	0.45774126	0.4969616	17	Isocortex	ORB	L4/5 IT CTX Glut	IT-ET Glut	Glut
1B_M_2351	1017184920100950100	0.32398558	0.6525388	17	Isocortex	ORB	L4/5 IT CTX Glut	IT-ET Glut	Glut
1B_M_2367	1017184920101210230	-0.84593916	0.5836396	17	Isocortex	ORB	L4/5 IT CTX Glut	IT-ET Glut	Glut
1B_M_2371	1017184920101480139	-1.8851738	0.17575264	17	Isocortex	ORB	L4/5 IT CTX Glut	IT-ET Glut	Glut
1B_M_2374	1017184920100940208	0.24924564	0.8368149	17	Isocortex	ORB	L4/5 IT CTX Glut	IT-ET Glut	Glut
1B_M_2377	1017184920101490183	-1.976593	-0.084757805	17	Isocortex	ORB	L4/5 IT CTX Glut	IT-ET Glut	Glut
1B_M_2378	1017184920101080188	-0.28606462	0.33032846	17	Isocortex	ORB	L4/5 IT CTX Glut	IT-ET Glut	Glut
1B_M_2390	1017184920101480272	-2.0397272	-0.06607008	17	Isocortex	ORB	L4/5 IT CTX Glut	IT-ET Glut	Glut
1B_M_2396	1017184920101600059	-2.291359	0.4620824	17	Isocortex	ORB	L4/5 IT CTX Glut	IT-ET Glut	Glut
1B_M_2398	1017184920101480056	-1.8313353	-0.07029009	17	Isocortex	ORB	L4/5 IT CTX Glut	IT-ET Glut	Glut
1B_M_2400	1017184920101350082	-1.3271008	0.19157457	17	Isocortex	ORB	L4/5 IT CTX Glut	IT-ET Glut	Glut
1B_M_2412	1017184920100290565	2.545988	0.5545573	17	Isocortex	ORB	L4/5 IT CTX Glut	IT-ET Glut	Glut
1B_M_2421	1017184920100440277	2.2139368	-0.092806816	17	Isocortex	ORB	L4/5 IT CTX Glut	IT-ET Glut	Glut
1B_M_2437	1017184920100430201	2.3332682	0.16314507	17	Isocortex	ORB	L4/5 IT CTX Glut	IT-ET Glut	Glut
1B_M_2439	1017184920100440402	2.0902944	-0.204669	17	Isocortex	ORB	L4/5 IT CTX Glut	IT-ET Glut	Glut
1B_M_2580	1017184920100940184	0.25348425	0.70239973	17	Isocortex	ORB	L4/5 IT CTX Glut	IT-ET Glut	Glut
1B_M_2294	1017184920100950215	0.19339657	0.4075284	17	Isocortex	ORB	L4/5 IT CTX Glut	IT-ET Glut	Glut
1B_M_2586	1017184920100440186	2.3094907	-0.04296255	17	Isocortex	ORB	L4/5 IT CTX Glut	IT-ET Glut	Glut
1B_M_2599	1017184920101480407	-2.1400506	0.14339828	17	Isocortex	ORB	L4/5 IT CTX Glut	IT-ET Glut	Glut
1B_M_2761	1017184920100820075	0.87424994	0.4525118	17	Isocortex	ORB	L4/5 IT CTX Glut	IT-ET Glut	Glut
1B_M_2778	1017184920101350311	-1.5495298	0.3148098	17	Isocortex	ORB	L4/5 IT CTX Glut	IT-ET Glut	Glut
1B_M_278	1017184920101210249	-0.8735752	0.4566126	17	Isocortex	ORB	L4/5 IT CTX Glut	IT-ET Glut	Glut
1B_M_2790	1017184920101350480	-1.7231281	0.07980108	17	Isocortex	ORB	L4/5 IT CTX Glut	IT-ET Glut	Glut
1B_M_2795	1017184920101490377	-2.1844428	-0.088695526	17	Isocortex	ORB	L4/5 IT CTX Glut	IT-ET Glut	Glut
1B_M_2796	1017184920101480182	-1.9462183	0.05005455	17	Isocortex	ORB	L4/5 IT CTX Glut	IT-ET Glut	Glut
1B_M_281	1017184920100430170	2.3433604	0.10412979	17	Isocortex	ORB	L4/5 IT CTX Glut	IT-ET Glut	Glut
1B_M_2812	1017184920100820538	0.42733955	0.4473982	17	Isocortex	ORB	L4/5 IT CTX Glut	IT-ET Glut	Glut
1B_M_2749	1017184920100430484	2.0344634	-0.00469923	17	Isocortex	ORB	L4/5 IT CTX Glut	IT-ET Glut	Glut
1B_M_2814	1017184920100940208	0.24924564	0.8368149	17	Isocortex	ORB	L4/5 IT CTX Glut	IT-ET Glut	Glut
1B_M_2829	1017184920101480281	-2.0335772	0.13041878	17	Isocortex	ORB	L4/5 IT CTX Glut	IT-ET Glut	Glut
1B_M_283	1017184920101080298	-0.39209223	0.388124	17	Isocortex	ORB	L4/5 IT CTX Glut	IT-ET Glut	Glut
1B_M_2831	1017184920101210139	-0.75454426	0.58534193	17	Isocortex	ORB	L4/5 IT CTX Glut	IT-ET Glut	Glut
1B_M_286	1017184920101480088	-1.8625915	-0.08090258	17	Isocortex	ORB	L4/5 IT CTX Glut	IT-ET Glut	Glut
1B_M_290	1017184920100800114	0.9303813	1.5146792	17	Isocortex	ORB	L4/5 IT CTX Glut	IT-ET Glut	Glut
1B_M_291	1017184920100820249	0.70683956	0.45176077	17	Isocortex	ORB	L4/5 IT CTX Glut	IT-ET Glut	Glut
1B_M_317	1017184920100820509	0.45774126	0.4969616	17	Isocortex	ORB	L4/5 IT CTX Glut	IT-ET Glut	Glut
1B_M_324	1017184920101460092	-1.7267969	1.2477722	17	Isocortex	ORB	L4/5 IT CTX Glut	IT-ET Glut	Glut
1B_M_2817	1017184920100560419	1.6113977	0.28320885	17	Isocortex	ORB	L4/5 IT CTX Glut	IT-ET Glut	Glut
1B_M_2745	1017184920101080272	-0.35795355	0.49966574	17	Isocortex	ORB	L4/5 IT CTX Glut	IT-ET Glut	Glut
1B_M_2737	1017184920101080150	-0.23513508	0.6502547	17	Isocortex	ORB	L4/5 IT CTX Glut	IT-ET Glut	Glut
1B_M_2736	1017184920100820404	0.5644269	0.47082806	17	Isocortex	ORB	L4/5 IT CTX Glut	IT-ET Glut	Glut
1B_M_260	1017184920100560551	1.4619441	0.21935797	17	Isocortex	ORB	L4/5 IT CTX Glut	IT-ET Glut	Glut
1B_M_2612	1017184920100290414	2.6939383	0.50439644	17	Isocortex	ORB	L4/5 IT CTX Glut	IT-ET Glut	Glut
1B_M_2616	1017184920101080177	-0.24783945	0.68902445	17	Isocortex	ORB	L4/5 IT CTX Glut	IT-ET Glut	Glut
1B_M_2618	1017184920101080510	-0.6080961	0.39235067	17	Isocortex	ORB	L4/5 IT CTX Glut	IT-ET Glut	Glut
1B_M_2621	1017184920101210106	-0.7224808	0.54325914	17	Isocortex	ORB	L4/5 IT CTX Glut	IT-ET Glut	Glut
1B_M_2624	1017184920100410372	2.250454	1.0130572	17	Isocortex	ORB	L4/5 IT CTX Glut	IT-ET Glut	Glut
1B_M_2625	1017184920101480221	-1.9786904	0.06998587	17	Isocortex	ORB	L4/5 IT CTX Glut	IT-ET Glut	Glut
1B_M_2646	1017184920100440450	2.0367026	-0.17417717	17	Isocortex	ORB	L4/5 IT CTX Glut	IT-ET Glut	Glut
1B_M_2682	1017184920100950258	0.15164661	0.41938066	17	Isocortex	ORB	L4/5 IT CTX Glut	IT-ET Glut	Glut
1B_M_2685	1017184920101350253	-1.5158825	0.20355368	17	Isocortex	ORB	L4/5 IT CTX Glut	IT-ET Glut	Glut
1B_M_2690	1017184920100950040	0.35470724	0.34900808	17	Isocortex	ORB	L4/5 IT CTX Glut	IT-ET Glut	Glut
1B_M_2703	1017184920100420221	2.3477702	0.8240123	17	Isocortex	ORB	L4/5 IT CTX Glut	IT-ET Glut	Glut
1B_M_271	1017184920100560370	1.6585503	0.31396198	17	Isocortex	ORB	L4/5 IT CTX Glut	IT-ET Glut	Glut
1B_M_2717	1017184920100440425	2.0714836	-0.24106884	17	Isocortex	ORB	L4/5 IT CTX Glut	IT-ET Glut	Glut
1B_M_2718	1017184920101480533	-2.2483761	0.14492607	17	Isocortex	ORB	L4/5 IT CTX Glut	IT-ET Glut	Glut
1B_M_2719	1017184920101080319	-0.40023613	0.5595579	17	Isocortex	ORB	L4/5 IT CTX Glut	IT-ET Glut	Glut
1B_M_2724	1017184920101060420	-0.51751757	1.4555416	17	Isocortex	ORB	L4/5 IT CTX Glut	IT-ET Glut	Glut
1B_M_2725	1017184920101090178	-0.3030591	0.2186861	17	Isocortex	ORB	L4/5 IT CTX Glut	IT-ET Glut	Glut
1B_M_2734	1017184920101070162	-0.26579046	0.7947459	17	Isocortex	ORB	L4/5 IT CTX Glut	IT-ET Glut	Glut
1B_M_2590	1017184920101210558	-1.1931429	0.4912095	17	Isocortex	ORB	L4/5 IT CTX Glut	IT-ET Glut	Glut
1B_M_2292	1017184920100560468	1.5648389	0.26353216	17	Isocortex	ORB	L4/5 IT CTX Glut	IT-ET Glut	Glut
1B_M_2287	1017184920101480122	-1.9035828	-0.06378555	17	Isocortex	ORB	L4/5 IT CTX Glut	IT-ET Glut	Glut
1B_M_2282	1017184920100690275	1.2365026	0.41654968	17	Isocortex	ORB	L4/5 IT CTX Glut	IT-ET Glut	Glut
1B_M_1907	1017184920101480452	-2.1946454	-0.047511578	17	Isocortex	ORB	L4/5 IT CTX Glut	IT-ET Glut	Glut
1B_M_1909	1017184920100410274	2.3503966	1.0440764	17	Isocortex	ORB	L4/5 IT CTX Glut	IT-ET Glut	Glut
1B_M_1916	1017184920101480581	-2.2698956	0.3732686	17	Isocortex	ORB	L4/5 IT CTX Glut	IT-ET Glut	Glut
1B_M_1917	1017184920100940249	0.2082634	0.92292166	17	Isocortex	ORB	L4/5 IT CTX Glut	IT-ET Glut	Glut
1B_M_1922	1017184920100820252	0.7098937	0.5786238	17	Isocortex	ORB	L4/5 IT CTX Glut	IT-ET Glut	Glut
1B_M_1923	1017184920101070201	-0.28293276	0.94997025	17	Isocortex	ORB	L4/5 IT CTX Glut	IT-ET Glut	Glut
1B_M_1943	1017184920101070217	-0.29636335	1.0279961	17	Isocortex	ORB	L4/5 IT CTX Glut	IT-ET Glut	Glut
1B_M_1958	1017184920100440502	1.9933238	-0.13522959	17	Isocortex	ORB	L4/5 IT CTX Glut	IT-ET Glut	Glut
1B_M_1906	1017184920101350203	-1.4879255	0.032989025	17	Isocortex	ORB	L4/5 IT CTX Glut	IT-ET Glut	Glut
1B_M_1961	1017184920101210378	-0.99762344	0.5713835	17	Isocortex	ORB	L4/5 IT CTX Glut	IT-ET Glut	Glut
1B_M_1969	1017184920100560432	1.5764728	0.12421322	17	Isocortex	ORB	L4/5 IT CTX Glut	IT-ET Glut	Glut
1B_M_1974	1017184920101080315	-0.38408995	0.7001715	17	Isocortex	ORB	L4/5 IT CTX Glut	IT-ET Glut	Glut
1B_M_1983	1017184920100680216	1.2890697	0.58623314	17	Isocortex	ORB	L4/5 IT CTX Glut	IT-ET Glut	Glut
1B_M_2000	1017184920100560156	1.8205199	0.07292652	17	Isocortex	ORB	L4/5 IT CTX Glut	IT-ET Glut	Glut
1B_M_2006	1017184920101070211	-0.30620098	0.76680183	17	Isocortex	ORB	L4/5 IT CTX Glut	IT-ET Glut	Glut
1B_M_2015	1017184920100430317	2.1945686	0.044230938	17	Isocortex	ORB	L4/5 IT CTX Glut	IT-ET Glut	Glut
1B_M_2024	1017184920100440354	2.151278	-0.014883041	17	Isocortex	ORB	L4/5 IT CTX Glut	IT-ET Glut	Glut
1B_M_2026	1017184920100560326	1.702003	0.25495481	17	Isocortex	ORB	L4/5 IT CTX Glut	IT-ET Glut	Glut
1B_M_1966	1017184920100440469	2.0246363	-0.12724257	17	Isocortex	ORB	L4/5 IT CTX Glut	IT-ET Glut	Glut
1B_M_19	1017184920101080447	-0.53932333	0.47539616	17	Isocortex	ORB	L4/5 IT CTX Glut	IT-ET Glut	Glut
1B_M_1895	1017184920101340284	-1.4956045	0.39195728	17	Isocortex	ORB	L4/5 IT CTX Glut	IT-ET Glut	Glut
1B_M_189	1017184920100950161	0.23569965	0.34442282	17	Isocortex	ORB	L4/5 IT CTX Glut	IT-ET Glut	Glut
1B_M_178	1017184920100290506	2.5888433	0.4259596	17	Isocortex	ORB	L4/5 IT CTX Glut	IT-ET Glut	Glut
1B_M_1788	1017184920100690152	1.3677301	0.52272797	17	Isocortex	ORB	L4/5 IT CTX Glut	IT-ET Glut	Glut
1B_M_179	1017184920100570229	1.7332149	-0.15669966	17	Isocortex	ORB	L4/5 IT CTX Glut	IT-ET Glut	Glut
1B_M_1796	1017184920101480533	-2.2483761	0.14492607	17	Isocortex	ORB	L4/5 IT CTX Glut	IT-ET Glut	Glut
1B_M_1803	1017184920101210106	-0.7224808	0.54325914	17	Isocortex	ORB	L4/5 IT CTX Glut	IT-ET Glut	Glut
1B_M_1816	1017184920100940297	0.17756939	1.0383787	17	Isocortex	ORB	L4/5 IT CTX Glut	IT-ET Glut	Glut
1B_M_1822	1017184920100440461	2.0274549	-0.20153236	17	Isocortex	ORB	L4/5 IT CTX Glut	IT-ET Glut	Glut
1B_M_1827	1017184920100940192	0.28690958	1.0406313	17	Isocortex	ORB	L4/5 IT CTX Glut	IT-ET Glut	Glut
1B_M_1832	1017184920101080188	-0.28606462	0.33032846	17	Isocortex	ORB	L4/5 IT CTX Glut	IT-ET Glut	Glut
1B_M_1838	1017184920100820224	0.7373438	0.4916234	17	Isocortex	ORB	L4/5 IT CTX Glut	IT-ET Glut	Glut
1B_M_1839	1017184920100440564	1.9332795	-0.23465157	17	Isocortex	ORB	L4/5 IT CTX Glut	IT-ET Glut	Glut
1B_M_1852	1017184920100820258	0.7082634	0.4310212	17	Isocortex	ORB	L4/5 IT CTX Glut	IT-ET Glut	Glut
1B_M_1865	1017184920101080572	-0.6590686	0.47199297	17	Isocortex	ORB	L4/5 IT CTX Glut	IT-ET Glut	Glut
1B_M_1867	1017184920100820252	0.7098937	0.5786238	17	Isocortex	ORB	L4/5 IT CTX Glut	IT-ET Glut	Glut
1B_M_1868	1017184920100820404	0.5644269	0.47082806	17	Isocortex	ORB	L4/5 IT CTX Glut	IT-ET Glut	Glut
1B_M_1871	1017184920101480543	-2.2377007	0.3532896	17	Isocortex	ORB	L4/5 IT CTX Glut	IT-ET Glut	Glut
1B_M_1873	1017184920101080549	-0.6220064	0.57720184	17	Isocortex	ORB	L4/5 IT CTX Glut	IT-ET Glut	Glut
1B_M_188	1017184920100560555	1.4735079	0.31149483	17	Isocortex	ORB	L4/5 IT CTX Glut	IT-ET Glut	Glut
1B_M_1881	1017184920101080185	-0.27307796	0.5012865	17	Isocortex	ORB	L4/5 IT CTX Glut	IT-ET Glut	Glut
1B_M_2041	1017184920100950176	0.24819231	0.57566833	17	Isocortex	ORB	L4/5 IT CTX Glut	IT-ET Glut	Glut
1B_M_2056	1017184920100820270	0.68679094	0.42208815	17	Isocortex	ORB	L4/5 IT CTX Glut	IT-ET Glut	Glut
1B_M_2059	1017184920101480338	-2.0779538	0.21122599	17	Isocortex	ORB	L4/5 IT CTX Glut	IT-ET Glut	Glut
1B_M_2060	1017184920101480099	-1.8616104	-0.034293175	17	Isocortex	ORB	L4/5 IT CTX Glut	IT-ET Glut	Glut
1B_M_2197	1017184920101080194	-0.29531622	0.3803773	17	Isocortex	ORB	L4/5 IT CTX Glut	IT-ET Glut	Glut
1B_M_2199	1017184920100440343	2.1407967	-0.16915417	17	Isocortex	ORB	L4/5 IT CTX Glut	IT-ET Glut	Glut
1B_M_2202	1017184920101480100	-1.8440037	0.23375988	17	Isocortex	ORB	L4/5 IT CTX Glut	IT-ET Glut	Glut
1B_M_2204	1017184920100820392	0.5665455	0.4294696	17	Isocortex	ORB	L4/5 IT CTX Glut	IT-ET Glut	Glut
1B_M_2216	1017184920100950073	0.3214717	0.39161444	17	Isocortex	ORB	L4/5 IT CTX Glut	IT-ET Glut	Glut
1B_M_2219	1017184920101350225	-1.4708285	0.31418657	17	Isocortex	ORB	L4/5 IT CTX Glut	IT-ET Glut	Glut
1B_M_222	1017184920100820388	0.5727043	0.5222664	17	Isocortex	ORB	L4/5 IT CTX Glut	IT-ET Glut	Glut
1B_M_2221	1017184920101190539	-1.08882	1.6109498	17	Isocortex	ORB	L4/5 IT CTX Glut	IT-ET Glut	Glut
1B_M_2225	1017184920101370113	-1.4109111	-1.0364995	17	Isocortex	ORB	L4/5 IT CTX Glut	IT-ET Glut	Glut
1B_M_2227	1017184920100940291	0.14794493	0.7809968	17	Isocortex	ORB	L4/5 IT CTX Glut	IT-ET Glut	Glut
1B_M_2229	1017184920101350337	-1.5709996	0.2673211	17	Isocortex	ORB	L4/5 IT CTX Glut	IT-ET Glut	Glut
1B_M_2240	1017184920100300424	2.5889292	0.435781	17	Isocortex	ORB	L4/5 IT CTX Glut	IT-ET Glut	Glut
1B_M_2246	1017184920100560369	1.6324	0.14072609	17	Isocortex	ORB	L4/5 IT CTX Glut	IT-ET Glut	Glut
1B_M_2248	1017184920100560555	1.4735079	0.31149483	17	Isocortex	ORB	L4/5 IT CTX Glut	IT-ET Glut	Glut
1B_M_225	1017184920100950142	0.28047323	0.60427284	17	Isocortex	ORB	L4/5 IT CTX Glut	IT-ET Glut	Glut
1B_M_2257	1017184920101210552	-1.1840487	0.56477785	17	Isocortex	ORB	L4/5 IT CTX Glut	IT-ET Glut	Glut
1B_M_2260	1017184920101080560	-0.65112925	0.41122246	17	Isocortex	ORB	L4/5 IT CTX Glut	IT-ET Glut	Glut
1B_M_2264	1017184920101210523	-1.1403847	0.6640978	17	Isocortex	ORB	L4/5 IT CTX Glut	IT-ET Glut	Glut
1B_M_2279	1017184920100440513	2.0027423	0.014736176	17	Isocortex	ORB	L4/5 IT CTX Glut	IT-ET Glut	Glut
1B_M_2195	1017184920101470427	-2.1518517	0.59948397	17	Isocortex	ORB	L4/5 IT CTX Glut	IT-ET Glut	Glut
1B_M_1771	1017184920101470354	-2.0904975	0.48102093	17	Isocortex	ORB	L4/5 IT CTX Glut	IT-ET Glut	Glut
1B_M_2191	1017184920100440186	2.3094907	-0.04296255	17	Isocortex	ORB	L4/5 IT CTX Glut	IT-ET Glut	Glut
1B_M_2173	1017184920100440473	2.034132	-0.05249691	17	Isocortex	ORB	L4/5 IT CTX Glut	IT-ET Glut	Glut
1B_M_2065	1017184920100440543	1.9603696	-0.087834835	17	Isocortex	ORB	L4/5 IT CTX Glut	IT-ET Glut	Glut
1B_M_2067	1017184920100820196	0.7582383	0.51149035	17	Isocortex	ORB	L4/5 IT CTX Glut	IT-ET Glut	Glut
1B_M_2076	1017184920101080523	-0.61554766	0.46303034	17	Isocortex	ORB	L4/5 IT CTX Glut	IT-ET Glut	Glut
1B_M_2077	1017184920100440369	2.113284	-0.24347591	17	Isocortex	ORB	L4/5 IT CTX Glut	IT-ET Glut	Glut
1B_M_209	1017184920101070227	-0.29735708	1.0571055	17	Isocortex	ORB	L4/5 IT CTX Glut	IT-ET Glut	Glut
1B_M_2090	1017184920101070139	-0.23971987	0.72747755	17	Isocortex	ORB	L4/5 IT CTX Glut	IT-ET Glut	Glut
1B_M_2091	1017184920100950209	0.2307806	0.67399454	17	Isocortex	ORB	L4/5 IT CTX Glut	IT-ET Glut	Glut
1B_M_2095	1017184920100420101	2.4806414	0.86458445	17	Isocortex	ORB	L4/5 IT CTX Glut	IT-ET Glut	Glut
1B_M_2103	1017184920101340515	-1.7237825	0.49441338	17	Isocortex	ORB	L4/5 IT CTX Glut	IT-ET Glut	Glut
1B_M_2106	1017184920101080310	-0.4284749	0.2864437	17	Isocortex	ORB	L4/5 IT CTX Glut	IT-ET Glut	Glut
1B_M_2109	1017184920100950161	0.23569965	0.34442282	17	Isocortex	ORB	L4/5 IT CTX Glut	IT-ET Glut	Glut
1B_M_2112	1017184920100440536	1.9622312	-0.15237856	17	Isocortex	ORB	L4/5 IT CTX Glut	IT-ET Glut	Glut
1B_M_2119	1017184920100560510	1.5192966	0.29229784	17	Isocortex	ORB	L4/5 IT CTX Glut	IT-ET Glut	Glut
1B_M_212	1017184920101210449	-1.079041	0.48751545	17	Isocortex	ORB	L4/5 IT CTX Glut	IT-ET Glut	Glut
1B_M_2147	1017184920100820078	0.8603473	0.49473763	17	Isocortex	ORB	L4/5 IT CTX Glut	IT-ET Glut	Glut
1B_M_2149	1017184920101480176	-1.9451609	-0.045906544	17	Isocortex	ORB	L4/5 IT CTX Glut	IT-ET Glut	Glut
1B_M_2154	1017184920100440532	1.9604197	-0.35914373	17	Isocortex	ORB	L4/5 IT CTX Glut	IT-ET Glut	Glut
1B_M_2155	1017184920100440338	2.1505694	-0.08305216	17	Isocortex	ORB	L4/5 IT CTX Glut	IT-ET Glut	Glut
1B_M_2163	1017184920101350301	-1.5385394	0.3242936	17	Isocortex	ORB	L4/5 IT CTX Glut	IT-ET Glut	Glut
1B_M_2178	1017184920100940227	0.21385193	0.7604022	17	Isocortex	ORB	L4/5 IT CTX Glut	IT-ET Glut	Glut
1A_M_274	1017184920101190396	-0.9363308	1.6188796	17	Isocortex	MOs	L4/5 IT CTX Glut	IT-ET Glut	Glut
1A_M_273	1017184920100790440	0.6493025	1.7037759	17	Isocortex	MOs	L4/5 IT CTX Glut	IT-ET Glut	Glut
1A_M_271	1017184920101060225	-0.35441446	1.1963453	17	Isocortex	MOs	L4/5 IT CTX Glut	IT-ET Glut	Glut
1C_M_2241	1017184920101250668	-1.2286696	-1.2631006	17	OLF	MOB,AON	IT AON-TT-DP Glut	IT-ET Glut	Glut
1C_M_246	1017184920101080077	-0.17080498	0.6315236	17	OLF	MOB,AON	IT AON-TT-DP Glut	IT-ET Glut	Glut
1C_M_415	1017184920101250751	-1.3047447	-1.1197863	17	OLF	MOB,AON	IT AON-TT-DP Glut	IT-ET Glut	Glut
1C_M_59	1017184920100590300	1.4683995	-0.91355467	17	OLF	MOB,AON	IT AON-TT-DP Glut	IT-ET Glut	Glut
1C_M_594	1017184920100930204	0.3709283	1.5931418	17	OLF	MOB,AON	IT AON-TT-DP Glut	IT-ET Glut	Glut
1C_M_72	1017184920101250461	-1.0815129	-1.4389348	17	OLF	MOB,AON	IT AON-TT-DP Glut	IT-ET Glut	Glut
1C_M_753	1017184920100730074	1.2045612	-1.3900084	17	OLF	MOB,AON	L2/3 IT PIR-ENTl Glut	IT-ET Glut	Glut
1C_M_1012	1017184920101250439	-1.0640221	-1.43114	17	OLF	MOB,AON	IT AON-TT-DP Glut	IT-ET Glut	Glut
1C_M_2090	1017184920101370237	-1.5112455	-0.90722895	17	OLF	MOB,AON	IT AON-TT-DP Glut	IT-ET Glut	Glut
1C_M_1025	1017184920201250377	-1.0400596	-1.4605393	17	OLF	MOB,AON	IT AON-TT-DP Glut	IT-ET Glut	Glut
1C_M_1197	1017184920100590487	1.2921948	-1.0598445	17	OLF	MOB,AON	IT AON-TT-DP Glut	IT-ET Glut	Glut
1C_M_1279	1017184920100590471	1.297945	-1.1303358	17	OLF	MOB,AON	IT AON-TT-DP Glut	IT-ET Glut	Glut
1C_M_1354	1017184920101250642	-1.1981578	-1.402072	17	OLF	MOB,AON	IT AON-TT-DP Glut	IT-ET Glut	Glut
1C_M_1362	1017184920100440397	2.0912766	-0.35662556	17	OLF	MOB,AON	IT AON-TT-DP Glut	IT-ET Glut	Glut
1C_M_1377	1017184920101370375	-1.6129818	-0.6668248	17	OLF	MOB,AON	IT AON-TT-DP Glut	IT-ET Glut	Glut
1C_M_1388	1017184920101250354	-1.0178733	-1.4805322	17	OLF	MOB,AON	IT AON-TT-DP Glut	IT-ET Glut	Glut
1C_M_1542	1017184920100730194	1.1026378	-1.5051274	17	OLF	MOB,AON	IT AON-TT-DP Glut	IT-ET Glut	Glut
1C_M_1614	1017184920100590459	1.3084803	-1.1092329	17	OLF	MOB,AON	IT AON-TT-DP Glut	IT-ET Glut	Glut
1C_M_1117	1017184920101250387	-1.0392065	-1.5330162	17	OLF	MOB,AON	IT AON-TT-DP Glut	IT-ET Glut	Glut
1C_M_1786	1017184920101240908	-1.3206973	-1.0144887	17	OLF	MOB,AON	IT AON-TT-DP Glut	IT-ET Glut	Glut
1C_M_1767	1017184920100730255	1.0452094	-1.5937347	17	OLF	MOB,AON	IT AON-TT-DP Glut	IT-ET Glut	Glut
1C_M_2414	1017184920100590344	1.4147768	-0.9504032	17	OLF	MOB,AON	L2/3 IT PIR-ENTl Glut	IT-ET Glut	Glut
1B_M_945	1017184920101340329	-1.5044961	0.8571372	17	Isocortex	ORB	L4/5 IT CTX Glut	IT-ET Glut	Glut
1B_M_966	1017184920100820483	0.49741936	0.6187835	17	Isocortex	ORB	L4/5 IT CTX Glut	IT-ET Glut	Glut
1A_M_1314	1017184920101470343	-2.0439174	0.7569108	17	Isocortex	MOs	L4/5 IT CTX Glut	IT-ET Glut	Glut
1A_M_1099	1017184920101470275	-1.9945285	0.64983225	17	Isocortex	MOs	L4/5 IT CTX Glut	IT-ET Glut	Glut
1A_M_1185	1017184920100430443	2.0898461	0.12254763	17	Isocortex	MOs	L4/5 IT CTX Glut	IT-ET Glut	Glut
1A_M_123	1017184920100430335	2.2171292	0.3528862	17	Isocortex	MOs	L4/5 IT CTX Glut	IT-ET Glut	Glut
1A_M_1247	1017184920101330261	-1.4221797	1.044105	17	Isocortex	MOs	L4/5 IT CTX Glut	IT-ET Glut	Glut
1A_M_1368	1017184920101470235	-1.9408665	0.7195611	17	Isocortex	MOs	L4/5 IT CTX Glut	IT-ET Glut	Glut
1A_M_141	1017184920100410567	2.0630817	1.0443025	17	Isocortex	MOs	L4/5 IT CTX Glut	IT-ET Glut	Glut
1A_M_1494	1017184920100430539	2.005299	0.14137983	17	Isocortex	MOs	L4/5 IT CTX Glut	IT-ET Glut	Glut
1A_M_164	1017184920100420323	2.2390532	0.81495714	17	Isocortex	MOs	L4/5 IT CTX Glut	IT-ET Glut	Glut
1A_M_1728	1017184920101330261	-1.4221797	1.044105	17	Isocortex	MOs	L4/5 IT CTX Glut	IT-ET Glut	Glut
1A_M_249	1017184920100420316	2.2237554	0.53131294	17	Isocortex	MOs	L4/5 IT CTX Glut	IT-ET Glut	Glut
1A_M_436	1017184920101480360	-2.0894496	0.26139355	17	Isocortex	MOs	L4/5 IT CTX Glut	IT-ET Glut	Glut
1A_M_442	1017184920100810596	0.4748845	1.0857286	17	Isocortex	MOs	L4/5 IT CTX Glut	IT-ET Glut	Glut
1A_M_855	1017184920100420357	2.216895	0.89392376	17	Isocortex	MOs	L4/5 IT CTX Glut	IT-ET Glut	Glut
1A_M_858	1017184920101330405	-1.556618	1.1823997	17	Isocortex	MOs	L4/5 IT CTX Glut	IT-ET Glut	Glut
1B_M_2200	1017184920100430335	2.2171292	0.3528862	17	Isocortex	ORB	L4/5 IT CTX Glut	IT-ET Glut	Glut
1C_M_2030	1017184920101120920	-0.62899685	-1.3247643	17	OLF	MOB,AON	L2/3 IT PIR-ENTl Glut	IT-ET Glut	Glut
1C_M_1680	1017184920101250604	-1.1797047	-1.3219752	17	OLF	MOB,AON	IT AON-TT-DP Glut	IT-ET Glut	Glut
1B_M_869	1017184920101480109	-1.8464625	0.3037591	17	Isocortex	ORB	L4/5 IT CTX Glut	IT-ET Glut	Glut
1C_M_1871	1017184920201250705	-1.2665544	-1.1414776	17	OLF	MOB,AON	IT AON-TT-DP Glut	IT-ET Glut	Glut
1C_M_2231	1017184920101240839	-1.284131	-1.034956	17	OLF	MOB,AON	IT AON-TT-DP Glut	IT-ET Glut	Glut
1A_M_1084	1017184920101330304	-1.4374804	1.2318921	17	Isocortex	MOs	L4/5 IT CTX Glut	IT-ET Glut	Glut
1A_M_1118	1017184920101320054	-1.1315231	1.5245802	17	Isocortex	MOs	L4/5 IT CTX Glut	IT-ET Glut	Glut
1A_M_112	1017184920100540376	1.71211	1.3387413	17	Isocortex	MOs	L4/5 IT CTX Glut	IT-ET Glut	Glut
1A_M_1128	1017184920100420114	2.4804978	0.9242563	17	Isocortex	MOs	L4/5 IT CTX Glut	IT-ET Glut	Glut
1A_M_1132	1017184920100660479	1.1485553	1.5800982	17	Isocortex	MOs	L4/5 IT CTX Glut	IT-ET Glut	Glut
1A_M_1136	1017184920101190410	-0.95760584	1.5897021	17	Isocortex	MOs	L4/5 IT CTX Glut	IT-ET Glut	Glut
1A_M_114	1017184920100800244	0.8132591	1.5515578	17	Isocortex	MOs	L4/5 IT CTX Glut	IT-ET Glut	Glut
1A_M_1141	1017184920101460210	-1.8566899	1.2960677	17	Isocortex	MOs	L4/5 IT CTX Glut	IT-ET Glut	Glut
1A_M_1069	1017184920101320185	-1.2730179	1.365099	17	Isocortex	MOs	L4/5 IT CTX Glut	IT-ET Glut	Glut
1A_M_1143	1017184920101080257	-0.3618269	0.32856894	17	Isocortex	MOs	L4/5 IT CTX Glut	IT-ET Glut	Glut
1A_M_1169	1017184920101460254	-1.9328015	1.1118007	17	Isocortex	MOs	L4/5 IT CTX Glut	IT-ET Glut	Glut
1A_M_117	1017184920101600132	-2.3345046	0.6595607	17	Isocortex	MOs	L4/5 IT CTX Glut	IT-ET Glut	Glut
1A_M_1174	1017184920200930149	0.38833857	1.2486739	17	Isocortex	MOs	L4/5 IT CTX Glut	IT-ET Glut	Glut
1A_M_1190	1017184920100660561	1.0722051	1.5707803	17	Isocortex	MOs	L4/5 IT CTX Glut	IT-ET Glut	Glut
1A_M_1202	1017184920101060489	-0.58199453	1.4656377	17	Isocortex	MOs	L4/5 IT CTX Glut	IT-ET Glut	Glut
1A_M_1204	1017184920100540204	1.8861966	1.3081641	17	Isocortex	MOs	L4/5 IT CTX Glut	IT-ET Glut	Glut
1A_M_1208	1017184920100410403	2.2417903	1.2056899	17	Isocortex	MOs	L4/5 IT CTX Glut	IT-ET Glut	Glut
1A_M_1211	1017184920100790329	0.7589135	1.674887	17	Isocortex	MOs	L2/3 IT CTX Glut	IT-ET Glut	Glut
1A_M_1153	1017184920101460361	-2.0423484	1.1526742	17	Isocortex	MOs	L4/5 IT CTX Glut	IT-ET Glut	Glut
1A_M_1056	1017184920201210458	-1.0922441	0.62819576	17	Isocortex	MOs	L4/5 IT CTX Glut	IT-ET Glut	Glut
1A_M_1043	1017184920100800132	0.9082136	1.4774089	17	Isocortex	MOs	L4/5 IT CTX Glut	IT-ET Glut	Glut
1A_M_1041	1017184920100540092	1.9960356	1.2258744	17	Isocortex	MOs	L4/5 IT CTX Glut	IT-ET Glut	Glut
1C_M_2248	1017184920100730512	0.9203119	-1.4980936	17	OLF	MOB,AON	IT AON-TT-DP Glut	IT-ET Glut	Glut
1C_M_2251	1017184920101250461	-1.0815129	-1.4389348	17	OLF	MOB,AON	IT AON-TT-DP Glut	IT-ET Glut	Glut
1C_M_2324	1017184920101250667	-1.2424846	-1.183095	17	OLF	MOB,AON	IT AON-TT-DP Glut	IT-ET Glut	Glut
1C_M_2412	1017184920101370411	-1.673296	-0.75124216	17	OLF	MOB,AON	IT AON-TT-DP Glut	IT-ET Glut	Glut
1C_M_2426	1017184920101250315	-0.9898267	-1.5554218	17	OLF	MOB,AON	IT AON-TT-DP Glut	IT-ET Glut	Glut
1C_M_2619	1017184920100580228	1.6408577	-0.68481684	17	OLF	MOB,AON	IT AON-TT-DP Glut	IT-ET Glut	Glut
1C_M_334	1017184920101370111	-1.4048433	-0.8815794	17	OLF	MOB,AON	IT AON-TT-DP Glut	IT-ET Glut	Glut
1C_M_347	1017184920101250751	-1.3047447	-1.1197863	17	OLF	MOB,AON	IT AON-TT-DP Glut	IT-ET Glut	Glut
1C_M_410	1017184920101250751	-1.3047447	-1.1197863	17	OLF	MOB,AON	IT AON-TT-DP Glut	IT-ET Glut	Glut
1C_M_574	1017184920101370316	-1.5782421	-0.8452654	17	OLF	MOB,AON	IT AON-TT-DP Glut	IT-ET Glut	Glut
1C_M_576	1017184920100710115	1.2782073	-0.53198195	17	OLF	MOB,AON	IT AON-TT-DP Glut	IT-ET Glut	Glut
1C_M_679	1017184920100730349	0.9952531	-1.5518656	17	OLF	MOB,AON	IT AON-TT-DP Glut	IT-ET Glut	Glut
1C_M_846	1017184920101250604	-1.1797047	-1.3219752	17	OLF	MOB,AON	IT AON-TT-DP Glut	IT-ET Glut	Glut
1C_M_847	1017184920101250315	-0.9898267	-1.5554218	17	OLF	MOB,AON	IT AON-TT-DP Glut	IT-ET Glut	Glut
1C_M_935	1017184920100590471	1.297945	-1.1303358	17	OLF	MOB,AON	IT AON-TT-DP Glut	IT-ET Glut	Glut
1A_M_1	1017184920100410143	2.457859	1.0131617	17	Isocortex	MOs	L4/5 IT CTX Glut	IT-ET Glut	Glut
1A_M_1007	1017184920101330527	-1.673351	1.2091875	17	Isocortex	MOs	L4/5 IT CTX Glut	IT-ET Glut	Glut
1A_M_102	1017184920101480389	-2.1269956	0.03409052	17	Isocortex	MOs	L4/5 IT CTX Glut	IT-ET Glut	Glut
1A_M_1028	1017184920101320244	-1.3264279	1.440042	17	Isocortex	MOs	L4/5 IT CTX Glut	IT-ET Glut	Glut
1C_M_2188	1017184920100720078	1.2450981	-1.248869	17	OLF	MOB,AON	IT AON-TT-DP Glut	IT-ET Glut	Glut
1B_M_849	1017184920100940169	0.30684185	0.99261093	17	Isocortex	ORB	L4/5 IT CTX Glut	IT-ET Glut	Glut
1B_M_778	1017184920101210222	-0.8324723	0.6501732	17	Isocortex	ORB	L4/5 IT CTX Glut	IT-ET Glut	Glut
1B_M_724	1017184920100430432	2.1240764	0.35337973	17	Isocortex	ORB	L4/5 IT CTX Glut	IT-ET Glut	Glut
1B_M_1021	1017184920101190545	-1.1317263	1.3012266	17	Isocortex	ORB	L4/5 IT CTX Glut	IT-ET Glut	Glut
1B_M_1064	1017184920100940056	0.37723303	0.6913667	17	Isocortex	ORB	L4/5 IT CTX Glut	IT-ET Glut	Glut
1B_M_1108	1017184920101340454	-1.6598282	0.5558562	17	Isocortex	ORB	L4/5 IT CTX Glut	IT-ET Glut	Glut
1B_M_1110	1017184920100560084	1.9074092	0.08208132	17	Isocortex	ORB	L4/5 IT CTX Glut	IT-ET Glut	Glut
1B_M_1130	1017184920101340230	-1.4182186	0.73169327	17	Isocortex	ORB	L4/5 IT CTX Glut	IT-ET Glut	Glut
1B_M_1185	1017184920101340107	-1.2802396	0.6590457	17	Isocortex	ORB	L4/5 IT CTX Glut	IT-ET Glut	Glut
1B_M_1213	1017184920100430420	2.1123862	0.20242167	17	Isocortex	ORB	L4/5 IT CTX Glut	IT-ET Glut	Glut
1B_M_1241	1017184920101070339	-0.42462254	0.8792548	17	Isocortex	ORB	L4/5 IT CTX Glut	IT-ET Glut	Glut
1A_M_2150	1017184920101070433	-0.53073454	0.77452374	17	Isocortex	MOs	L4/5 IT CTX Glut	IT-ET Glut	Glut
1B_M_1257	1017184920101340221	-1.3958125	0.78496027	17	Isocortex	ORB	L4/5 IT CTX Glut	IT-ET Glut	Glut
1B_M_1339	1017184920100560187	1.8275108	0.31852007	17	Isocortex	ORB	L4/5 IT CTX Glut	IT-ET Glut	Glut
1B_M_1380	1017184920100690116	1.4008508	0.49174452	17	Isocortex	ORB	L4/5 IT CTX Glut	IT-ET Glut	Glut
1B_M_1424	1017184920100560295	1.7379112	0.3058796	17	Isocortex	ORB	L4/5 IT CTX Glut	IT-ET Glut	Glut
1B_M_1445	1017184920100680176	1.3351402	0.56559324	17	Isocortex	ORB	L4/5 IT CTX Glut	IT-ET Glut	Glut
1B_M_1488	1017184920101200050	-0.64451694	0.7575321	17	Isocortex	ORB	L4/5 IT CTX Glut	IT-ET Glut	Glut
1B_M_1518	1017184920100680353	1.1585712	0.5830302	17	Isocortex	ORB	L4/5 IT CTX Glut	IT-ET Glut	Glut
1B_M_1544	1017184920100940169	0.30684185	0.99261093	17	Isocortex	ORB	L4/5 IT CTX Glut	IT-ET Glut	Glut
1B_M_1581	1017184920100680060	1.4670286	0.60580635	17	Isocortex	ORB	L4/5 IT CTX Glut	IT-ET Glut	Glut
1B_M_1307	1017184920101340183	-1.3621407	0.78439903	17	Isocortex	ORB	L4/5 IT CTX Glut	IT-ET Glut	Glut
1A_M_183	1017184920100420310	2.271493	0.90347195	17	Isocortex	MOs	L4/5 IT CTX Glut	IT-ET Glut	Glut
1A_M_1617	1017184920101080446	-0.537694	0.52673197	17	Isocortex	MOs	L4/5 IT CTX Glut	IT-ET Glut	Glut
1B_M_506	1017184920101480281	-2.0335772	0.13041878	17	Isocortex	ORB	L4/5 IT CTX Glut	IT-ET Glut	Glut
1B_M_1009	1017184920101070480	-0.5568905	1.09167	17	Isocortex	ORB	L4/5 IT CTX Glut	IT-ET Glut	Glut
1B_M_1152	1017184920100810371	0.66988134	1.104372	17	Isocortex	ORB	L5 IT CTX Glut	IT-ET Glut	Glut
1B_M_1200	1017184920100810604	0.40863466	0.7111168	17	Isocortex	ORB	L4/5 IT CTX Glut	IT-ET Glut	Glut
1B_M_1268	1017184920100800530	0.48653555	1.1248584	17	Isocortex	ORB	L5 IT CTX Glut	IT-ET Glut	Glut
1B_M_1323	1017184920100800366	0.64088154	1.1509333	17	Isocortex	ORB	L4/5 IT CTX Glut	IT-ET Glut	Glut
1B_M_1393	1017184920100550350	1.75249	0.9447813	17	Isocortex	ORB	L5 IT CTX Glut	IT-ET Glut	Glut
1B_M_1494	1017184920100680211	1.3051014	0.66868925	17	Isocortex	ORB	L5 IT CTX Glut	IT-ET Glut	Glut
1B_M_1534	1017184920100420409	2.1517358	0.90472746	17	Isocortex	ORB	L5 IT CTX Glut	IT-ET Glut	Glut
1B_M_1555	1017184920100810449	0.5788045	0.924067	17	Isocortex	ORB	L5 IT CTX Glut	IT-ET Glut	Glut
1B_M_1840	1017184920100540381	1.6988468	1.1279912	17	Isocortex	ORB	L5 IT CTX Glut	IT-ET Glut	Glut
1B_M_2172	1017184920101200507	-1.1444354	0.8879652	17	Isocortex	ORB	L5 IT CTX Glut	IT-ET Glut	Glut
1B_M_218	1017184920100670480	1.0947728	1.3403587	17	Isocortex	ORB	L5 IT CTX Glut	IT-ET Glut	Glut
1B_M_2307	1017184920100550356	1.714416	0.5473833	17	Isocortex	ORB	L5 IT CTX Glut	IT-ET Glut	Glut
1B_M_2395	1017184920100810605	0.43951464	0.9483352	17	Isocortex	ORB	L4/5 IT CTX Glut	IT-ET Glut	Glut
1B_M_2492	1017184920100810585	0.4571333	0.8901439	17	Isocortex	ORB	L5 IT CTX Glut	IT-ET Glut	Glut
1B_M_2706	1017184920101460091	-1.764724	0.97690153	17	Isocortex	ORB	L5 IT CTX Glut	IT-ET Glut	Glut
1B_M_434	1017184920100800363	0.6395154	1.122118	17	Isocortex	ORB	L5 IT CTX Glut	IT-ET Glut	Glut
1B_M_617	1017184920100810434	0.5608392	0.7314749	17	Isocortex	ORB	L5 IT CTX Glut	IT-ET Glut	Glut
1B_M_696	1017184920100940086	0.3903761	0.9952369	17	Isocortex	ORB	L4/5 IT CTX Glut	IT-ET Glut	Glut
1B_M_1587	1017184920100930052	0.45881844	1.2010379	17	Isocortex	ORB	L4/5 IT CTX Glut	IT-ET Glut	Glut
1B_M_1646	1017184920100930052	0.45881844	1.2010379	17	Isocortex	ORB	L4/5 IT CTX Glut	IT-ET Glut	Glut
1B_M_165	1017184920100680217	1.2902675	0.6093044	17	Isocortex	ORB	L4/5 IT CTX Glut	IT-ET Glut	Glut
1B_M_1654	1017184920101340206	-1.384481	0.73072004	17	Isocortex	ORB	L4/5 IT CTX Glut	IT-ET Glut	Glut
1B_M_2470	1017184920100550323	1.7787461	1.0192385	17	Isocortex	ORB	L4/5 IT CTX Glut	IT-ET Glut	Glut
1B_M_2481	1017184920100810126	0.85077953	0.7840791	17	Isocortex	ORB	L4/5 IT CTX Glut	IT-ET Glut	Glut
1B_M_261	1017184920100950141	0.27922487	0.5547099	17	Isocortex	ORB	L4/5 IT CTX Glut	IT-ET Glut	Glut
1B_M_2687	1017184920101210178	-0.7871809	0.6284456	17	Isocortex	ORB	L4/5 IT CTX Glut	IT-ET Glut	Glut
1B_M_2712	1017184920100940123	0.31795406	0.73077536	17	Isocortex	ORB	L4/5 IT CTX Glut	IT-ET Glut	Glut
1B_M_2740	1017184920100550126	1.9367433	0.5684719	17	Isocortex	ORB	L5 IT CTX Glut	IT-ET Glut	Glut
1B_M_2775	1017184920100680344	1.1704535	0.5830345	17	Isocortex	ORB	L4/5 IT CTX Glut	IT-ET Glut	Glut
1B_M_2781	1017184920101470130	-1.8619952	0.49844933	17	Isocortex	ORB	L4/5 IT CTX Glut	IT-ET Glut	Glut
1B_M_2816	1017184920100430392	2.1745472	0.44327116	17	Isocortex	ORB	L4/5 IT CTX Glut	IT-ET Glut	Glut
1B_M_2830	1017184920100940091	0.40359497	1.0927687	17	Isocortex	ORB	L4/5 IT CTX Glut	IT-ET Glut	Glut
1B_M_306	1017184920101200396	-1.0242491	0.8427205	17	Isocortex	ORB	L4/5 IT CTX Glut	IT-ET Glut	Glut
1B_M_319	1017184920101070339	-0.42462254	0.8792548	17	Isocortex	ORB	L4/5 IT CTX Glut	IT-ET Glut	Glut
1B_M_354	1017184920100950071	0.34464407	0.6521778	17	Isocortex	ORB	L4/5 IT CTX Glut	IT-ET Glut	Glut
1B_M_420	1017184920100420439	2.1098504	0.8570514	17	Isocortex	ORB	L4/5 IT CTX Glut	IT-ET Glut	Glut
1B_M_502	1017184920100560455	1.5931983	0.3938651	17	Isocortex	ORB	L4/5 IT CTX Glut	IT-ET Glut	Glut
1B_M_562	1017184920101070296	-0.37953377	0.7886872	17	Isocortex	ORB	L4/5 IT CTX Glut	IT-ET Glut	Glut
1B_M_588	1017184920100560227	1.8078227	0.3799305	17	Isocortex	ORB	L4/5 IT CTX Glut	IT-ET Glut	Glut
1B_M_636	1017184920100820505	0.47694397	0.61932087	17	Isocortex	ORB	L4/5 IT CTX Glut	IT-ET Glut	Glut
1B_M_706	1017184920101080516	-0.5789614	0.6829252	17	Isocortex	ORB	L4/5 IT CTX Glut	IT-ET Glut	Glut
1B_M_2401	1017184920100680462	1.0381441	0.7019186	17	Isocortex	ORB	L4/5 IT CTX Glut	IT-ET Glut	Glut
1A_M_1227	1017184920100670139	1.44099	1.4510918	17	Isocortex	MOs	L4/5 IT CTX Glut	IT-ET Glut	Glut
1B_M_2373	1017184920101070325	-0.40868998	0.9662905	17	Isocortex	ORB	L4/5 IT CTX Glut	IT-ET Glut	Glut
1B_M_2308	1017184920100810099	0.864058	0.6260109	17	Isocortex	ORB	L4/5 IT CTX Glut	IT-ET Glut	Glut
1B_M_1657	1017184920101070383	-0.47109032	0.8023701	17	Isocortex	ORB	L4/5 IT CTX Glut	IT-ET Glut	Glut
1B_M_1673	1017184920100820505	0.47694397	0.61932087	17	Isocortex	ORB	L4/5 IT CTX Glut	IT-ET Glut	Glut
1B_M_1731	1017184920100680465	1.0383692	0.73750687	17	Isocortex	ORB	L4/5 IT CTX Glut	IT-ET Glut	Glut
1B_M_174	1017184920101080386	-0.4660902	0.7017236	17	Isocortex	ORB	L4/5 IT CTX Glut	IT-ET Glut	Glut
1B_M_1749	1017184920101200163	-0.7568407	0.8554106	17	Isocortex	ORB	L4/5 IT CTX Glut	IT-ET Glut	Glut
1B_M_1772	1017184920101470237	-1.9763033	0.5001726	17	Isocortex	ORB	L4/5 IT CTX Glut	IT-ET Glut	Glut
1B_M_1789	1017184920100950184	0.23886967	0.6153836	17	Isocortex	ORB	L4/5 IT CTX Glut	IT-ET Glut	Glut
1B_M_183	1017184920101080522	-0.6010213	0.5565934	17	Isocortex	ORB	L4/5 IT CTX Glut	IT-ET Glut	Glut
1B_M_1837	1017184920101200275	-0.89298964	0.82817554	17	Isocortex	ORB	L4/5 IT CTX Glut	IT-ET Glut	Glut
1B_M_1843	1017184920100820542	0.4466009	0.64042187	17	Isocortex	ORB	L4/5 IT CTX Glut	IT-ET Glut	Glut
1B_M_1857	1017184920100560407	1.6406474	0.41645336	17	Isocortex	ORB	L4/5 IT CTX Glut	IT-ET Glut	Glut
1B_M_192	1017184920101070404	-0.494905	0.8731122	17	Isocortex	ORB	L4/5 IT CTX Glut	IT-ET Glut	Glut
1B_M_1934	1017184920100810380	0.60035753	0.647357	17	Isocortex	ORB	L4/5 IT CTX Glut	IT-ET Glut	Glut
1B_M_2002	1017184920101340391	-1.5936594	0.5531831	17	Isocortex	ORB	L4/5 IT CTX Glut	IT-ET Glut	Glut
1B_M_2042	1017184920101210347	-0.94998455	0.7410507	17	Isocortex	ORB	L4/5 IT CTX Glut	IT-ET Glut	Glut
1B_M_2133	1017184920100560207	1.7882452	0.120224	17	Isocortex	ORB	L4/5 IT CTX Glut	IT-ET Glut	Glut
1B_M_2146	1017184920101210521	-1.1414866	0.7105479	17	Isocortex	ORB	L4/5 IT CTX Glut	IT-ET Glut	Glut
1B_M_2283	1017184920100680226	1.3070502	0.7397709	17	Isocortex	ORB	L4/5 IT CTX Glut	IT-ET Glut	Glut
1B_M_2296	1017184920100690209	1.3207726	0.5207267	17	Isocortex	ORB	L4/5 IT CTX Glut	IT-ET Glut	Glut
1B_M_2322	1017184920101340183	-1.3621407	0.78439903	17	Isocortex	ORB	L4/5 IT CTX Glut	IT-ET Glut	Glut
1A_M_1231	1017184920101060452	-0.5477872	1.3493156	17	Isocortex	MOs	L4/5 IT CTX Glut	IT-ET Glut	Glut
1A_M_1233	1017184920100800382	0.6765251	1.5508044	17	Isocortex	MOs	L4/5 IT CTX Glut	IT-ET Glut	Glut
1A_M_1235	1017184920101320305	-1.3695474	1.515219	17	Isocortex	MOs	L4/5 IT CTX Glut	IT-ET Glut	Glut
1A_M_2055	1017184920101480367	-2.0803108	0.39113188	17	Isocortex	MOs	L4/5 IT CTX Glut	IT-ET Glut	Glut
1A_M_2057	1017184920100290498	2.6000814	0.47510147	17	Isocortex	MOs	L4/5 IT CTX Glut	IT-ET Glut	Glut
1A_M_2058	1017184920100670424	1.1603966	1.4212127	17	Isocortex	MOs	L4/5 IT CTX Glut	IT-ET Glut	Glut
1A_M_2063	1017184920100790322	0.7592759	1.6638656	17	Isocortex	MOs	L4/5 IT CTX Glut	IT-ET Glut	Glut
1A_M_2066	1017184920100290574	2.5240307	0.4756713	17	Isocortex	MOs	L4/5 IT CTX Glut	IT-ET Glut	Glut
1A_M_2072	1017184920100410490	2.1425452	1.2779474	17	Isocortex	MOs	L4/5 IT CTX Glut	IT-ET Glut	Glut
1A_M_2080	1017184920101190529	-1.0777702	1.6010299	17	Isocortex	MOs	L4/5 IT CTX Glut	IT-ET Glut	Glut
1A_M_209	1017184920101460406	-2.1072748	0.9436779	17	Isocortex	MOs	L4/5 IT CTX Glut	IT-ET Glut	Glut
1A_M_2051	1017184920100800157	0.8984308	1.5426874	17	Isocortex	MOs	L4/5 IT CTX Glut	IT-ET Glut	Glut
1A_M_2090	1017184920101470484	-2.172458	0.8255067	17	Isocortex	MOs	L4/5 IT CTX Glut	IT-ET Glut	Glut
1A_M_2112	1017184920101190143	-0.68980455	1.5741653	17	Isocortex	MOs	L4/5 IT CTX Glut	IT-ET Glut	Glut
1A_M_2124	1017184920101600202	-2.429348	0.44309473	17	Isocortex	MOs	L4/5 IT CTX Glut	IT-ET Glut	Glut
1A_M_2139	1017184920100800515	0.5244956	1.2990274	17	Isocortex	MOs	L4/5 IT CTX Glut	IT-ET Glut	Glut
1A_M_214	1017184920101320388	-1.4557686	1.4484711	17	Isocortex	MOs	L4/5 IT CTX Glut	IT-ET Glut	Glut
1A_M_2146	1017184920100540278	1.8214912	1.3802929	17	Isocortex	MOs	L4/5 IT CTX Glut	IT-ET Glut	Glut
1A_M_215	1017184920100430122	2.3966908	0.18256092	17	Isocortex	MOs	L4/5 IT CTX Glut	IT-ET Glut	Glut
1A_M_2157	1017184920101450046	-1.6698384	1.4328341	17	Isocortex	MOs	L4/5 IT CTX Glut	IT-ET Glut	Glut
1A_M_2182	1017184920100420053	2.5129824	0.70418644	17	Isocortex	MOs	L4/5 IT CTX Glut	IT-ET Glut	Glut
1A_M_2096	1017184920100940165	0.26190996	0.6635566	17	Isocortex	MOs	L4/5 IT CTX Glut	IT-ET Glut	Glut
1A_M_2049	1017184920101190256	-0.78651476	1.6560264	17	Isocortex	MOs	L4/5 IT CTX Glut	IT-ET Glut	Glut
1A_M_2046	1017184920101610072	-2.32561	0.3141451	17	Isocortex	MOs	L4/5 IT CTX Glut	IT-ET Glut	Glut
1A_M_2018	1017184920101600167	-2.3792522	0.55153084	17	Isocortex	MOs	L4/5 IT CTX Glut	IT-ET Glut	Glut
1A_M_1925	1017184920100790489	0.6009655	1.6165488	17	Isocortex	MOs	L4/5 IT CTX Glut	IT-ET Glut	Glut
1A_M_1929	1017184920100820462	0.5045433	0.3818946	17	Isocortex	MOs	L4/5 IT CTX Glut	IT-ET Glut	Glut
1A_M_1957	1017184920100790411	0.6724968	1.679187	17	Isocortex	MOs	L4/5 IT CTX Glut	IT-ET Glut	Glut
1A_M_1960	1017184920101060233	-0.3551941	1.2360711	17	Isocortex	MOs	L4/5 IT CTX Glut	IT-ET Glut	Glut
1A_M_1964	1017184920101350372	-1.5946805	0.3253646	17	Isocortex	MOs	L4/5 IT CTX Glut	IT-ET Glut	Glut
1A_M_1965	1017184920101470321	-2.0480587	0.56041193	17	Isocortex	MOs	L4/5 IT CTX Glut	IT-ET Glut	Glut
1A_M_1966	1017184920101460269	-1.9550433	0.953177	17	Isocortex	MOs	L4/5 IT CTX Glut	IT-ET Glut	Glut
1A_M_197	1017184920101600276	-2.4465868	0.79561996	17	Isocortex	MOs	L4/5 IT CTX Glut	IT-ET Glut	Glut
1A_M_1972	1017184920101350311	-1.5495298	0.3148098	17	Isocortex	MOs	L4/5 IT CTX Glut	IT-ET Glut	Glut
1A_M_1974	1017184920100410302	2.3290691	1.1544518	17	Isocortex	MOs	L4/5 IT CTX Glut	IT-ET Glut	Glut
1A_M_1979	1017184920101460097	-1.715066	1.3229594	17	Isocortex	MOs	L4/5 IT CTX Glut	IT-ET Glut	Glut
1A_M_198	1017184920101190208	-0.75403976	1.6048658	17	Isocortex	MOs	L4/5 IT CTX Glut	IT-ET Glut	Glut
1A_M_1985	1017184920100420064	2.5242748	0.82431936	17	Isocortex	MOs	L4/5 IT CTX Glut	IT-ET Glut	Glut
1A_M_1992	1017184920100420120	2.4579225	0.80427265	17	Isocortex	MOs	L4/5 IT CTX Glut	IT-ET Glut	Glut
1A_M_1994	1017184920100820541	0.4120717	0.25239706	17	Isocortex	MOs	L4/5 IT CTX Glut	IT-ET Glut	Glut
1A_M_1996	1017184920101590084	-2.266481	0.9616957	17	Isocortex	MOs	L4/5 IT CTX Glut	IT-ET Glut	Glut
1A_M_1999	1017184920100540431	1.6794782	1.3889437	17	Isocortex	MOs	L4/5 IT CTX Glut	IT-ET Glut	Glut
1A_M_200	1017184920101320384	-1.444972	1.4579859	17	Isocortex	MOs	L4/5 IT CTX Glut	IT-ET Glut	Glut
1A_M_2006	1017184920101460361	-2.0423484	1.1526742	17	Isocortex	MOs	L4/5 IT CTX Glut	IT-ET Glut	Glut
1A_M_220	1017184920100530432	1.6182842	1.5990448	17	Isocortex	MOs	L2/3 IT CTX Glut	IT-ET Glut	Glut
1A_M_2216	1017184920100800497	0.5490413	1.395278	17	Isocortex	MOs	L4/5 IT CTX Glut	IT-ET Glut	Glut
1A_M_223	1017184920100670198	1.3760419	1.4814157	17	Isocortex	MOs	L4/5 IT CTX Glut	IT-ET Glut	Glut
1A_M_224	1017184920101590118	-2.2987454	0.9226241	17	Isocortex	MOs	L4/5 IT CTX Glut	IT-ET Glut	Glut
1A_M_2364	1017184920101190520	-1.0673823	1.640599	17	Isocortex	MOs	L4/5 IT CTX Glut	IT-ET Glut	Glut
1A_M_2371	1017184920100420357	2.216895	0.89392376	17	Isocortex	MOs	L4/5 IT CTX Glut	IT-ET Glut	Glut
1A_M_2378	1017184920100410566	2.086513	1.2781386	17	Isocortex	MOs	L4/5 IT CTX Glut	IT-ET Glut	Glut
1A_M_2380	1017184920101320447	-1.5206373	1.4006538	17	Isocortex	MOs	L4/5 IT CTX Glut	IT-ET Glut	Glut
1A_M_2381	1017184920100410310	2.3182702	1.1345344	17	Isocortex	MOs	L4/5 IT CTX Glut	IT-ET Glut	Glut
1A_M_2385	1017184920101480308	-2.056979	0.22059393	17	Isocortex	MOs	L4/5 IT CTX Glut	IT-ET Glut	Glut
1A_M_2387	1017184920100660217	1.3874812	1.5621557	17	Isocortex	MOs	L4/5 IT CTX Glut	IT-ET Glut	Glut
1A_M_2388	1017184920100670323	1.2683125	1.4741993	17	Isocortex	MOs	L4/5 IT CTX Glut	IT-ET Glut	Glut
1A_M_24	1017184920100300408	2.5988483	0.35748672	17	Isocortex	MOs	L4/5 IT CTX Glut	IT-ET Glut	Glut
1A_M_2404	1017184920100670264	1.312304	1.4356146	17	Isocortex	MOs	L4/5 IT CTX Glut	IT-ET Glut	Glut
1A_M_2407	1017184920200540274	1.809732	1.2877951	17	Isocortex	MOs	L4/5 IT CTX Glut	IT-ET Glut	Glut
1A_M_241	1017184920100670178	1.3976202	1.4811082	17	Isocortex	MOs	L4/5 IT CTX Glut	IT-ET Glut	Glut
1A_M_2434	1017184920100670450	1.1486964	1.4765315	17	Isocortex	MOs	L4/5 IT CTX Glut	IT-ET Glut	Glut
1A_M_2438	1017184920100410178	2.4258966	1.0435162	17	Isocortex	MOs	L4/5 IT CTX Glut	IT-ET Glut	Glut
1A_M_2441	1017184920100290476	2.6327982	0.5144911	17	Isocortex	MOs	L4/5 IT CTX Glut	IT-ET Glut	Glut
1A_M_246	1017184920101190185	-0.7420683	1.5172634	17	Isocortex	MOs	L4/5 IT CTX Glut	IT-ET Glut	Glut
1A_M_2462	1017184920100670206	1.3651567	1.4912286	17	Isocortex	MOs	L4/5 IT CTX Glut	IT-ET Glut	Glut
1A_M_2466	1017184920100540255	1.8329077	1.3912907	17	Isocortex	MOs	L4/5 IT CTX Glut	IT-ET Glut	Glut
1A_M_270	1017184920100930044	0.5078325	1.5686502	17	Isocortex	MOs	L4/5 IT CTX Glut	IT-ET Glut	Glut
1A_M_2360	1017184920101480336	-2.0692925	0.3208623	17	Isocortex	MOs	L4/5 IT CTX Glut	IT-ET Glut	Glut
1A_M_1924	1017184920100290529	2.5903664	0.63398266	17	Isocortex	MOs	L4/5 IT CTX Glut	IT-ET Glut	Glut
1A_M_2358	1017184920101190074	-0.625494	1.5637319	17	Isocortex	MOs	L4/5 IT CTX Glut	IT-ET Glut	Glut
1A_M_2353	1017184920100420235	2.3368988	0.8438816	17	Isocortex	MOs	L4/5 IT CTX Glut	IT-ET Glut	Glut
1A_M_2240	1017184920100790322	0.7592759	1.6638656	17	Isocortex	MOs	L4/5 IT CTX Glut	IT-ET Glut	Glut
1A_M_2249	1017184920101470512	-2.2156103	0.68795776	17	Isocortex	MOs	L4/5 IT CTX Glut	IT-ET Glut	Glut
1A_M_2255	1017184920200850700	0.44841194	-1.1095648	17	Isocortex	MOs	L4/5 IT CTX Glut	IT-ET Glut	Glut
1A_M_2259	1017184920101060412	-0.5154376	1.3193059	17	Isocortex	MOs	L4/5 IT CTX Glut	IT-ET Glut	Glut
1A_M_2264	1017184920100670148	1.4308147	1.422514	17	Isocortex	MOs	L4/5 IT CTX Glut	IT-ET Glut	Glut
1A_M_2272	1017184920100800477	0.553916	1.2711949	17	Isocortex	MOs	L4/5 IT CTX Glut	IT-ET Glut	Glut
1A_M_2273	1017184920101080364	-0.44310713	0.6405959	17	Isocortex	MOs	L4/5 IT CTX Glut	IT-ET Glut	Glut
1A_M_2277	1017184920100660445	1.1813755	1.5901535	17	Isocortex	MOs	L4/5 IT CTX Glut	IT-ET Glut	Glut
1A_M_2279	1017184920101460328	-2.0201056	0.91358805	17	Isocortex	MOs	L4/5 IT CTX Glut	IT-ET Glut	Glut
1A_M_2301	1017184920100970956	-0.21521664	-0.31059456	17	Isocortex	MOs	L4/5 IT CTX Glut	IT-ET Glut	Glut
1A_M_2302	1017184920101470454	-2.1728265	0.61906385	17	Isocortex	MOs	L4/5 IT CTX Glut	IT-ET Glut	Glut
1A_M_2314	1017184920101600132	-2.3345046	0.6595607	17	Isocortex	MOs	L4/5 IT CTX Glut	IT-ET Glut	Glut
1A_M_2319	1017184920100800368	0.6855593	1.4643083	17	Isocortex	MOs	L4/5 IT CTX Glut	IT-ET Glut	Glut
1A_M_2325	1017184920100790360	0.7274542	1.6539493	17	Isocortex	MOs	L4/5 IT CTX Glut	IT-ET Glut	Glut
1A_M_2326	1017184920100790063	1.0069776	1.5805712	17	Isocortex	MOs	L4/5 IT CTX Glut	IT-ET Glut	Glut
1A_M_2335	1017184920100790462	0.62314034	1.5935202	17	Isocortex	MOs	L4/5 IT CTX Glut	IT-ET Glut	Glut
1A_M_2337	1017184920101600107	-2.3129547	0.63961935	17	Isocortex	MOs	L4/5 IT CTX Glut	IT-ET Glut	Glut
1A_M_234	1017184920100800405	0.64449453	1.4826288	17	Isocortex	MOs	L4/5 IT CTX Glut	IT-ET Glut	Glut
1A_M_2340	1017184920100290553	2.5785866	0.76375484	17	Isocortex	MOs	L4/5 IT CTX Glut	IT-ET Glut	Glut
1A_M_2355	1017184920100800516	0.5512891	1.482585	17	Isocortex	MOs	L4/5 IT CTX Glut	IT-ET Glut	Glut
1B_M_325	1017184920100560216	1.7767816	0.07342148	17	Isocortex	ORB	L4/5 IT CTX Glut	IT-ET Glut	Glut
1A_M_1920	1017184920101060229	-0.354846	1.2161384	17	Isocortex	MOs	L4/5 IT CTX Glut	IT-ET Glut	Glut
1A_M_1916	1017184920101470271	-1.9809039	0.7677212	17	Isocortex	MOs	L4/5 IT CTX Glut	IT-ET Glut	Glut
1A_M_1441	1017184920101460457	-2.1503055	1.0127583	17	Isocortex	MOs	L4/5 IT CTX Glut	IT-ET Glut	Glut
1A_M_1445	1017184920100290528	2.5789967	0.5444236	17	Isocortex	MOs	L4/5 IT CTX Glut	IT-ET Glut	Glut
1A_M_1446	1017184920100410445	2.1742144	1.1442366	17	Isocortex	MOs	L4/5 IT CTX Glut	IT-ET Glut	Glut
1A_M_1449	1017184920100410458	2.1759086	1.2776031	17	Isocortex	MOs	L4/5 IT CTX Glut	IT-ET Glut	Glut
1A_M_1460	1017184920101460100	-1.7500463	1.1022515	17	Isocortex	MOs	L4/5 IT CTX Glut	IT-ET Glut	Glut
1A_M_1471	1017184920101190321	-0.86029387	1.5779243	17	Isocortex	MOs	L4/5 IT CTX Glut	IT-ET Glut	Glut
1A_M_1482	1017184920100660162	1.4411287	1.5311129	17	Isocortex	MOs	L4/5 IT CTX Glut	IT-ET Glut	Glut
1A_M_1488	1017184920100540099	1.9853401	1.1451259	17	Isocortex	MOs	L4/5 IT CTX Glut	IT-ET Glut	Glut
1A_M_1439	1017184920100410143	2.457859	1.0131617	17	Isocortex	MOs	L4/5 IT CTX Glut	IT-ET Glut	Glut
1A_M_1489	1017184920100290588	2.535349	0.7342024	17	Isocortex	MOs	L4/5 IT CTX Glut	IT-ET Glut	Glut
1A_M_150	1017184920100420114	2.4804978	0.9242563	17	Isocortex	MOs	L4/5 IT CTX Glut	IT-ET Glut	Glut
1A_M_1516	1017184920100660395	1.2245183	1.5512414	17	Isocortex	MOs	L4/5 IT CTX Glut	IT-ET Glut	Glut
1A_M_152	1017184920101320245	-1.326395	1.4589124	17	Isocortex	MOs	L4/5 IT CTX Glut	IT-ET Glut	Glut
1A_M_1531	1017184920101060452	-0.5477872	1.3493156	17	Isocortex	MOs	L4/5 IT CTX Glut	IT-ET Glut	Glut
1A_M_1533	1017184920101340096	-1.2736626	0.51558733	17	Isocortex	MOs	L4/5 IT CTX Glut	IT-ET Glut	Glut
1A_M_1541	1017184920101460183	-1.8568194	1.1013947	17	Isocortex	MOs	L4/5 IT CTX Glut	IT-ET Glut	Glut
1A_M_1543	1017184920100670122	1.4520926	1.4315124	17	Isocortex	MOs	L4/5 IT CTX Glut	IT-ET Glut	Glut
1A_M_1561	1017184920100800447	0.6024432	1.4533978	17	Isocortex	MOs	L4/5 IT CTX Glut	IT-ET Glut	Glut
1A_M_1499	1017184920100420023	2.546255	0.6541343	17	Isocortex	MOs	L4/5 IT CTX Glut	IT-ET Glut	Glut
1A_M_1433	1017184920101470468	-2.172345	0.6877065	17	Isocortex	MOs	L4/5 IT CTX Glut	IT-ET Glut	Glut
1A_M_1432	1017184920101460331	-2.0199366	1.0126781	17	Isocortex	MOs	L4/5 IT CTX Glut	IT-ET Glut	Glut
1A_M_142	1017184920100540055	2.0545158	1.3316784	17	Isocortex	MOs	L4/5 IT CTX Glut	IT-ET Glut	Glut
1A_M_1237	1017184920100670237	1.3340993	1.4255795	17	Isocortex	MOs	L4/5 IT CTX Glut	IT-ET Glut	Glut
1A_M_1238	1017184920101460194	-1.8567321	1.1310835	17	Isocortex	MOs	L4/5 IT CTX Glut	IT-ET Glut	Glut
1A_M_1241	1017184920101060388	-0.484787	1.4560194	17	Isocortex	MOs	L4/5 IT CTX Glut	IT-ET Glut	Glut
1A_M_1256	1017184920201190282	-0.8257656	1.4536452	17	Isocortex	MOs	L4/5 IT CTX Glut	IT-ET Glut	Glut
1A_M_1261	1017184920101470134	-1.8479176	0.71129704	17	Isocortex	MOs	L4/5 IT CTX Glut	IT-ET Glut	Glut
1A_M_1273	1017184920101470362	-2.1011624	0.4313259	17	Isocortex	MOs	L4/5 IT CTX Glut	IT-ET Glut	Glut
1A_M_1285	1017184920100300498	2.480534	0.12434244	17	Isocortex	MOs	L4/5 IT CTX Glut	IT-ET Glut	Glut
1A_M_1313	1017184920100800157	0.8984308	1.5426874	17	Isocortex	MOs	L4/5 IT CTX Glut	IT-ET Glut	Glut
1A_M_1319	1017184920100440169	2.3195992	-0.07212019	17	Isocortex	MOs	L4/5 IT CTX Glut	IT-ET Glut	Glut
1A_M_1324	1017184920100420188	2.3924184	0.8940134	17	Isocortex	MOs	L4/5 IT CTX Glut	IT-ET Glut	Glut
1A_M_1356	1017184920101190487	-1.0451183	1.6105373	17	Isocortex	MOs	L4/5 IT CTX Glut	IT-ET Glut	Glut
1A_M_1369	1017184920101460350	-2.0310018	1.0526524	17	Isocortex	MOs	L4/5 IT CTX Glut	IT-ET Glut	Glut
1A_M_1386	1017184920101070060	-0.15997267	0.869184	17	Isocortex	MOs	L2/3 IT CTX Glut	IT-ET Glut	Glut
1A_M_1398	1017184920100300408	2.5988483	0.35748672	17	Isocortex	MOs	L4/5 IT CTX Glut	IT-ET Glut	Glut
1A_M_1399	1017184920100930149	0.4150672	1.4804087	17	Isocortex	MOs	L4/5 IT CTX Glut	IT-ET Glut	Glut
1A_M_1402	1017184920100430154	2.3649182	0.23199654	17	Isocortex	MOs	L4/5 IT CTX Glut	IT-ET Glut	Glut
1A_M_1407	1017184920101190170	-0.7210388	1.5262821	17	Isocortex	MOs	L4/5 IT CTX Glut	IT-ET Glut	Glut
1A_M_1409	1017184920100410267	2.3498664	1.0038905	17	Isocortex	MOs	L4/5 IT CTX Glut	IT-ET Glut	Glut
1A_M_1414	1017184920100410459	2.175692	1.257071	17	Isocortex	MOs	L4/5 IT CTX Glut	IT-ET Glut	Glut
1A_M_1563	1017184920100540191	1.9087443	1.329463	17	Isocortex	MOs	L4/5 IT CTX Glut	IT-ET Glut	Glut
1A_M_1564	1017184920100660327	1.3025084	1.6348009	17	Isocortex	MOs	L4/5 IT CTX Glut	IT-ET Glut	Glut
1A_M_1573	1017184920101190093	-0.65590715	1.4482522	17	Isocortex	MOs	L4/5 IT CTX Glut	IT-ET Glut	Glut
1A_M_1574	1017184920101460154	-1.8134899	1.1803126	17	Isocortex	MOs	L4/5 IT CTX Glut	IT-ET Glut	Glut
1A_M_1782	1017184920100790322	0.7592759	1.6638656	17	Isocortex	MOs	L4/5 IT CTX Glut	IT-ET Glut	Glut
1A_M_1788	1017184920101320162	-1.240304	1.5443141	17	Isocortex	MOs	L4/5 IT CTX Glut	IT-ET Glut	Glut
1A_M_1814	1017184920100670515	1.0828662	1.5235431	17	Isocortex	MOs	L4/5 IT CTX Glut	IT-ET Glut	Glut
1A_M_1815	1017184920200930254	0.27965832	1.1589909	17	Isocortex	MOs	L4/5 IT CTX Glut	IT-ET Glut	Glut
1A_M_1824	1017184920100800372	0.69752026	1.5605121	17	Isocortex	MOs	L4/5 IT CTX Glut	IT-ET Glut	Glut
1A_M_1834	1017184920100430130	2.3860192	0.1531825	17	Isocortex	MOs	L4/5 IT CTX Glut	IT-ET Glut	Glut
1A_M_1839	1017184920100670424	1.1603966	1.4212127	17	Isocortex	MOs	L4/5 IT CTX Glut	IT-ET Glut	Glut
1A_M_1843	1017184920101460290	-1.9442024	1.3258796	17	Isocortex	MOs	L4/5 IT CTX Glut	IT-ET Glut	Glut
1A_M_1854	1017184920101190361	-0.90346575	1.5886393	17	Isocortex	MOs	L4/5 IT CTX Glut	IT-ET Glut	Glut
1A_M_1857	1017184920101470520	-2.2157364	0.7371931	17	Isocortex	MOs	L4/5 IT CTX Glut	IT-ET Glut	Glut
1A_M_1862	1017184920100540191	1.9087443	1.329463	17	Isocortex	MOs	L4/5 IT CTX Glut	IT-ET Glut	Glut
1A_M_1873	1017184920101470340	-2.0571973	0.62952137	17	Isocortex	MOs	L4/5 IT CTX Glut	IT-ET Glut	Glut
1A_M_1874	1017184920100540213	1.875536	1.3289089	17	Isocortex	MOs	L4/5 IT CTX Glut	IT-ET Glut	Glut
1A_M_188	1017184920100430345	2.1966076	0.2229433	17	Isocortex	MOs	L4/5 IT CTX Glut	IT-ET Glut	Glut
1A_M_1888	1017184920100540055	2.0545158	1.3316784	17	Isocortex	MOs	L4/5 IT CTX Glut	IT-ET Glut	Glut
1A_M_1893	1017184920101610050	-2.3272753	0.24423647	17	Isocortex	MOs	L4/5 IT CTX Glut	IT-ET Glut	Glut
1A_M_1895	1017184920101460366	-2.0528874	1.0527949	17	Isocortex	MOs	L4/5 IT CTX Glut	IT-ET Glut	Glut
1A_M_1905	1017184920101320205	-1.2833171	1.5063477	17	Isocortex	MOs	L4/5 IT CTX Glut	IT-ET Glut	Glut
1A_M_1911	1017184920100420172	2.3917308	0.6651945	17	Isocortex	MOs	L4/5 IT CTX Glut	IT-ET Glut	Glut
1A_M_1778	1017184920101600132	-2.3345046	0.6595607	17	Isocortex	MOs	L4/5 IT CTX Glut	IT-ET Glut	Glut
1A_M_1918	1017184920101480423	-2.142366	0.28254128	17	Isocortex	MOs	L4/5 IT CTX Glut	IT-ET Glut	Glut
1A_M_1772	1017184920101470532	-2.2372196	0.66841984	17	Isocortex	MOs	L4/5 IT CTX Glut	IT-ET Glut	Glut
1A_M_1744	1017184920100790338	0.7495208	1.6315136	17	Isocortex	MOs	L4/5 IT CTX Glut	IT-ET Glut	Glut
1A_M_1575	1017184920100420145	2.403432	0.5663109	17	Isocortex	MOs	L4/5 IT CTX Glut	IT-ET Glut	Glut
1A_M_158	1017184920101070235	-0.3208747	0.83509445	17	Isocortex	MOs	L4/5 IT CTX Glut	IT-ET Glut	Glut
1A_M_1587	1017184920100800458	0.5923643	1.4628911	17	Isocortex	MOs	L4/5 IT CTX Glut	IT-ET Glut	Glut
1A_M_1588	1017184920100410297	2.329113	1.1244154	17	Isocortex	MOs	L4/5 IT CTX Glut	IT-ET Glut	Glut
1A_M_1605	1017184920101190321	-0.86029387	1.5779243	17	Isocortex	MOs	L4/5 IT CTX Glut	IT-ET Glut	Glut
1A_M_1616	1017184920100800408	0.6425233	1.4160776	17	Isocortex	MOs	L4/5 IT CTX Glut	IT-ET Glut	Glut
1A_M_1625	1017184920100820384	0.5816245	0.56365585	17	Isocortex	MOs	L4/5 IT CTX Glut	IT-ET Glut	Glut
1A_M_1631	1017184920101460099	-1.7264409	1.2857857	17	Isocortex	MOs	L4/5 IT CTX Glut	IT-ET Glut	Glut
1A_M_1632	1017184920100800234	0.81030035	1.4202495	17	Isocortex	MOs	L4/5 IT CTX Glut	IT-ET Glut	Glut
1A_M_1647	1017184920100440540	1.9573097	-0.29186535	17	Isocortex	MOs	L4/5 IT CTX Glut	IT-ET Glut	Glut
1A_M_1648	1017184920100540513	1.6035175	1.4495325	17	Isocortex	MOs	L4/5 IT CTX Glut	IT-ET Glut	Glut
1A_M_1650	1017184920100290498	2.6000814	0.47510147	17	Isocortex	MOs	L4/5 IT CTX Glut	IT-ET Glut	Glut
1A_M_1658	1017184920101460056	-1.6944497	1.2477508	17	Isocortex	MOs	L4/5 IT CTX Glut	IT-ET Glut	Glut
1A_M_1665	1017184920100440172	2.3097234	-0.18015671	17	Isocortex	MOs	L4/5 IT CTX Glut	IT-ET Glut	Glut
1A_M_1681	1017184920101320444	-1.5212402	1.3346515	17	Isocortex	MOs	L4/5 IT CTX Glut	IT-ET Glut	Glut
1A_M_1696	1017184920100430147	2.3755317	0.21218395	17	Isocortex	MOs	L4/5 IT CTX Glut	IT-ET Glut	Glut
1A_M_1714	1017184920100420068	2.479793	0.57504797	17	Isocortex	MOs	L4/5 IT CTX Glut	IT-ET Glut	Glut
1A_M_1716	1017184920100790283	0.79239607	1.610029	17	Isocortex	MOs	L4/5 IT CTX Glut	IT-ET Glut	Glut
1A_M_1721	1017184920100660471	1.1612272	1.6714458	17	Isocortex	MOs	L2/3 IT CTX Glut	IT-ET Glut	Glut
1A_M_1762	1017184920100410220	2.393878	1.0141954	17	Isocortex	MOs	L4/5 IT CTX Glut	IT-ET Glut	Glut
1A_M_956	1017184920101330510	-1.6927717	0.94057035	17	Isocortex	MOs	L5 IT CTX Glut	IT-ET Glut	Glut
1B_M_328	1017184920201080470	-0.5496812	0.48536158	17	Isocortex	ORB	L4/5 IT CTX Glut	IT-ET Glut	Glut
1B_M_342	1017184920101600059	-2.291359	0.4620824	17	Isocortex	ORB	L4/5 IT CTX Glut	IT-ET Glut	Glut
1C_M_2225	1017184920101121200	-0.6995454	-1.4266796	17	OLF	MOB,AON	OB-in Frmd7 Gaba	OB-IMN GABA	Gaba
1C_M_2283	1017184920101121469	-0.7500043	-1.4086304	17	OLF	MOB,AON	OB-in Frmd7 Gaba	OB-IMN GABA	Gaba
1C_M_2303	1017184920100860362	0.65749884	-1.5157399	17	OLF	MOB,AON	OB-in Frmd7 Gaba	OB-IMN GABA	Gaba
1C_M_2395	1017184920201121159	-0.7594495	-1.3901682	17	OLF	MOB,AON	OB-in Frmd7 Gaba	OB-IMN GABA	Gaba
1C_M_2439	1017184920101121811	-0.8499489	-1.6027293	17	OLF	MOB,AON	OB-in Frmd7 Gaba	OB-IMN GABA	Gaba
1C_M_2530	1017184920101131134	-0.81519365	-1.8360648	17	OLF	MOB,AON	OB-in Frmd7 Gaba	OB-IMN GABA	Gaba
1C_M_2611	1017184920100721087	0.65899706	-1.1201134	17	OLF	MOB,AON	OB-in Frmd7 Gaba	OB-IMN GABA	Gaba
1C_M_281	1017184920101130783	-0.7475152	-1.8842249	17	OLF	MOB,AON	OB-in Frmd7 Gaba	OB-IMN GABA	Gaba
1C_M_2145	1017184920100730719	0.7969117	-1.7507114	17	OLF	MOB,AON	OB-in Frmd7 Gaba	OB-IMN GABA	Gaba
1C_M_370	1017184920101131485	-0.89957094	-1.7566795	17	OLF	MOB,AON	OB-in Frmd7 Gaba	OB-IMN GABA	Gaba
1C_M_470	1017184920200731064	0.70211935	-1.5417109	17	OLF	MOB,AON	OB-in Frmd7 Gaba	OB-IMN GABA	Gaba
1C_M_628	1017184920100730765	0.7979975	-1.6031737	17	OLF	MOB,AON	OB-in Frmd7 Gaba	OB-IMN GABA	Gaba
1C_M_114	1017184920101260198	-0.9175353	-1.7992034	17	OLF	MOB,AON	OB-in Frmd7 Gaba	OB-IMN GABA	Gaba
1C_M_1152	1017184920101130421	-0.6448307	-1.8151054	17	OLF	MOB,AON	OB-in Frmd7 Gaba	OB-IMN GABA	Gaba
1C_M_1236	1017184920201120737	-0.66576004	-1.5934029	17	OLF	MOB,AON	OB-in Frmd7 Gaba	OB-IMN GABA	Gaba
1C_M_1742	1017184920201121160	-0.76304626	-1.4637346	17	OLF	MOB,AON	OB-in Frmd7 Gaba	OB-IMN GABA	Gaba
1C_M_209	1017184920101130723	-0.71262884	-1.7370734	17	OLF	MOB,AON	OB-in Frmd7 Gaba	OB-IMN GABA	Gaba
1C_M_2457	1017184920100870185	0.63632584	-1.7730165	17	OLF	MOB,AON	OB-in Frmd7 Gaba	OB-IMN GABA	Gaba
1C_M_422	1017184920201130726	-0.741436	-1.6983461	17	OLF	MOB,AON	OB-in Frmd7 Gaba	OB-IMN GABA	Gaba
1C_M_197	1017184920101131380	-0.86170435	-1.7216539	17	OLF	MOB,AON	OB-in Frmd7 Gaba	OB-IMN GABA	Gaba
1C_M_1957	1017184920100730831	0.7825737	-1.4233689	17	OLF	MOB,AON	OB-in Frmd7 Gaba	OB-IMN GABA	Gaba
1C_M_1892	1017184920201130789	-0.7489748	-1.636909	17	OLF	MOB,AON	OB-in Frmd7 Gaba	OB-IMN GABA	Gaba
1C_M_2527	1017184920100730849	0.7683172	-1.3493052	17	OLF	MOB,AON	OB-in Frmd7 Gaba	OB-IMN GABA	Gaba
1C_M_2534	1017184920100860291	0.67191267	-1.4665318	17	OLF	MOB,AON	OB-in Frmd7 Gaba	OB-IMN GABA	Gaba
1C_M_2542	1017184920100850159	0.63513374	-1.071372	17	OLF	MOB,AON	OB-in Frmd7 Gaba	OB-IMN GABA	Gaba
1C_M_286	1017184920200860198	0.67193127	-1.6969895	17	OLF	MOB,AON	OB-in Frmd7 Gaba	OB-IMN GABA	Gaba
1C_M_30	1017184920101131324	-0.8617883	-1.8229694	17	OLF	MOB,AON	OB-in Frmd7 Gaba	OB-IMN GABA	Gaba
1C_M_33	1017184920100740475	0.7690611	-1.750227	17	OLF	MOB,AON	OB-in Frmd7 Gaba	OB-IMN GABA	Gaba
1C_M_35	1017184920201120801	-0.6724348	-1.5160456	17	OLF	MOB,AON	OB-in Frmd7 Gaba	OB-IMN GABA	Gaba
1C_M_791	1017184920200730739	0.7878032	-1.7105803	17	OLF	MOB,AON	OB-in Frmd7 Gaba	OB-IMN GABA	Gaba
1C_M_814	1017184920100730765	0.7979975	-1.6031737	17	OLF	MOB,AON	OB-in Frmd7 Gaba	OB-IMN GABA	Gaba
1C_M_870	1017184920100560558	1.451458	0.18416739	17	OLF	MOB,AON	OB-in Frmd7 Gaba	OB-IMN GABA	Gaba
1C_M_901	1017184920101260103	-0.8900571	-1.7736478	17	OLF	MOB,AON	OB-in Frmd7 Gaba	OB-IMN GABA	Gaba
1C_M_988	1017184920100860217	0.68448925	-1.5772204	17	OLF	MOB,AON	OB-in Frmd7 Gaba	OB-IMN GABA	Gaba
1C_M_1041	1017184920201121100	-0.7510443	-1.4298906	17	OLF	MOB,AON	OB-in Frmd7 Gaba	OB-IMN GABA	Gaba
1C_M_113	1017184920100730611	0.8422694	-1.7660003	17	OLF	MOB,AON	OB-in Frmd7 Gaba	OB-IMN GABA	Gaba
1C_M_1162	1017184920100730908	0.7538538	-1.3350496	17	OLF	MOB,AON	OB-in Frmd7 Gaba	OB-IMN GABA	Gaba
1C_M_1513	1017184920101121226	-0.7240834	-1.5371394	17	OLF	MOB,AON	OB-in Frmd7 Gaba	OB-IMN GABA	Gaba
1C_M_1555	1017184920101260227	-0.9186778	-1.7219849	17	OLF	MOB,AON	OB-in Frmd7 Gaba	OB-IMN GABA	Gaba
1C_M_1565	1017184920100730938	0.762846	-1.5193658	17	OLF	MOB,AON	OB-in Frmd7 Gaba	OB-IMN GABA	Gaba
1C_M_1832	1017184920100940329	0.16664314	1.0579672	17	OLF	MOB,AON	OB-in Frmd7 Gaba	OB-IMN GABA	Gaba
1C_M_2587	1017184920100730944	0.754138	-1.3875818	17	OLF	MOB,AON	OB-in Frmd7 Gaba	OB-IMN GABA	Gaba
1C_M_2479	1017184920100730797	0.79651976	-1.5501704	17	OLF	MOB,AON	OB-in Frmd7 Gaba	OB-IMN GABA	Gaba
1C_M_2620	1017184920201121160	-0.76304626	-1.4637346	17	OLF	MOB,AON	OB-in Frmd7 Gaba	OB-IMN GABA	Gaba
1C_M_332	1017184920200860195	0.66524696	-1.4227762	17	OLF	MOB,AON	OB-in Frmd7 Gaba	OB-IMN GABA	Gaba
1C_M_302	1017184920101250115	-0.8704257	-1.5571489	17	OLF	MOB,AON	OB-in Frmd7 Gaba	OB-IMN GABA	Gaba
1C_M_392	1017184920100740475	0.7690611	-1.750227	17	OLF	MOB,AON	OB-in Frmd7 Gaba	OB-IMN GABA	Gaba
1C_M_476	1017184920100720916	0.7311945	-1.2848964	17	OLF	MOB,AON	OB-in Frmd7 Gaba	OB-IMN GABA	Gaba
1C_M_630	1017184920100720998	0.6796503	-1.1147227	17	OLF	MOB,AON	OB-in Frmd7 Gaba	OB-IMN GABA	Gaba
1C_M_806	1017184920100850481	0.5524225	-1.1318097	17	OLF	MOB,AON	OB-in Frmd7 Gaba	OB-IMN GABA	Gaba
1C_M_830	1017184920100730946	0.7422657	-1.3320918	17	OLF	MOB,AON	OB-in Frmd7 Gaba	OB-IMN GABA	Gaba
1C_M_1024	1017184920100730974	0.7511139	-1.5083365	17	OLF	MOB,AON	OB-in Frmd7 Gaba	OB-IMN GABA	Gaba
1C_M_1075	1017184920201120721	-0.64296675	-1.5192018	17	OLF	MOB,AON	OB-in Frmd7 Gaba	OB-IMN GABA	Gaba
1C_M_272	1017184920100730998	0.7404008	-1.507081	17	OLF	MOB,AON	OB-in Frmd7 Gaba	OB-IMN GABA	Gaba
1C_M_1154	1017184920100721115	0.63631964	-1.0310488	17	OLF	MOB,AON	OB-in Frmd7 Gaba	OB-IMN GABA	Gaba
1C_M_1261	1017184920100850156	0.6550722	-1.1854882	17	OLF	MOB,AON	OB-in Frmd7 Gaba	OB-IMN GABA	Gaba
1C_M_1317	1017184920100730900	0.767797	-1.4708271	17	OLF	MOB,AON	OB-in Frmd7 Gaba	OB-IMN GABA	Gaba
1C_M_1339	1017184920200730874	0.74971247	-1.6939387	17	OLF	MOB,AON	OB-in Frmd7 Gaba	OB-IMN GABA	Gaba
1C_M_1346	1017184920100830269	0.56672	-0.37540388	17	OLF	MOB,AON	OB-in Frmd7 Gaba	OB-IMN GABA	Gaba
1C_M_1383	1017184920101121624	-0.77743435	-1.3412147	17	OLF	MOB,AON	OB-in Frmd7 Gaba	OB-IMN GABA	Gaba
1C_M_141	1017184920100850384	0.579731	-1.1630449	17	OLF	MOB,AON	OB-in Frmd7 Gaba	OB-IMN GABA	Gaba
1C_M_167	1017184920100850280	0.587625	-1.0884147	17	OLF	MOB,AON	OB-in Frmd7 Gaba	OB-IMN GABA	Gaba
1C_M_218	1017184920200860464	0.5838237	-1.4180727	17	OLF	MOB,AON	OB-in Frmd7 Gaba	OB-IMN GABA	Gaba
1C_M_1229	1017184920200860150	0.68143606	-1.6897678	17	OLF	MOB,AON	OB-in Frmd7 Gaba	OB-IMN GABA	Gaba
1C_M_271	1017184920100860673	0.5747075	-1.3596716	17	OLF	MOB,AON	OB-in Frmd7 Gaba	OB-IMN GABA	Gaba
1C_M_2239	1017184920100740357	0.8059759	-1.7745037	17	OLF	MOB,AON	OB-in Frmd7 Gaba	OB-IMN GABA	Gaba
1C_M_2181	1017184920101121783	-0.85024595	-1.6214051	17	OLF	MOB,AON	OB-in Frmd7 Gaba	OB-IMN GABA	Gaba
1C_M_426	1017184920100850502	0.567832	-1.2291603	17	OLF	MOB,AON	OB-in Frmd7 Gaba	OB-IMN GABA	Gaba
1C_M_489	1017184920201121109	-0.7377205	-1.3726192	17	OLF	MOB,AON	OB-in Frmd7 Gaba	OB-IMN GABA	Gaba
1C_M_698	1017184920201120737	-0.66576004	-1.5934029	17	OLF	MOB,AON	OB-in Frmd7 Gaba	OB-IMN GABA	Gaba
1C_M_739	1017184920101121694	-0.804636	-1.4230318	17	OLF	MOB,AON	OB-in Frmd7 Gaba	OB-IMN GABA	Gaba
1C_M_809	1017184920200860152	0.6840868	-1.47893	17	OLF	MOB,AON	OB-in Frmd7 Gaba	OB-IMN GABA	Gaba
1C_M_1013	1017184920100730946	0.7422657	-1.3320918	17	OLF	MOB,AON	OB-in Frmd7 Gaba	OB-IMN GABA	Gaba
1C_M_1094	1017184920100850109	0.64421034	-1.10536	17	OLF	MOB,AON	OB-in Frmd7 Gaba	OB-IMN GABA	Gaba
1C_M_1124	1017184920101121229	-0.726563	-1.5960741	17	OLF	MOB,AON	OB-in Frmd7 Gaba	OB-IMN GABA	Gaba
1C_M_1181	1017184920100730869	0.7751622	-1.5396032	17	OLF	MOB,AON	OB-in Frmd7 Gaba	OB-IMN GABA	Gaba
1C_M_1235	1017184920100720984	0.69936657	-1.1968327	17	OLF	MOB,AON	OB-in Frmd7 Gaba	OB-IMN GABA	Gaba
1C_M_124	1017184920201120677	-0.62016153	-1.3696852	17	OLF	MOB,AON	OB-in Frmd7 Gaba	OB-IMN GABA	Gaba
1C_M_138	1017184920101100672	-0.66602516	-0.2903185	17	OLF	MOB,AON	OB-in Frmd7 Gaba	OB-IMN GABA	Gaba
1C_M_1452	1017184920201250069	-0.8505635	-1.451334	17	OLF	MOB,AON	OB-in Frmd7 Gaba	OB-IMN GABA	Gaba
1C_M_1458	1017184920101131289	-0.8311672	-1.6655512	17	OLF	MOB,AON	OB-in Frmd7 Gaba	OB-IMN GABA	Gaba
1C_M_1514	1017184920100960058	0.29202414	-0.17274952	17	OLF	MOB,AON	OB-in Frmd7 Gaba	OB-IMN GABA	Gaba
1C_M_1548	1017184920100850355	0.5833063	-1.1414819	17	OLF	MOB,AON	OB-in Frmd7 Gaba	OB-IMN GABA	Gaba
1C_M_1656	1017184920201230395	-1.1695476	-0.6126127	17	OLF	MOB,AON	OB-in Frmd7 Gaba	OB-IMN GABA	Gaba
1C_M_1744	1017184920201250048	-0.8599787	-1.5846949	17	OLF	MOB,AON	OB-in Frmd7 Gaba	OB-IMN GABA	Gaba
1C_M_1925	1017184920100730900	0.767797	-1.4708271	17	OLF	MOB,AON	OB-in Frmd7 Gaba	OB-IMN GABA	Gaba
1C_M_263	1017184920100860752	0.5606904	-1.4675932	17	OLF	MOB,AON	OB-in Frmd7 Gaba	OB-IMN GABA	Gaba
1C_M_2464	1017184920101120894	-0.64416695	-1.5498304	17	OLF	MOB,AON	OB-in Frmd7 Gaba	OB-IMN GABA	Gaba
1C_M_2356	1017184920100861131	0.46890116	-1.4162598	17	OLF	MOB,AON	OB-in Frmd7 Gaba	OB-IMN GABA	Gaba
1C_M_2234	1017184920100730797	0.79651976	-1.5501704	17	OLF	MOB,AON	OB-in Frmd7 Gaba	OB-IMN GABA	Gaba
1C_M_2121	1017184920101360460	-1.7601938	-0.10401201	17	OLF	MOB,AON	IT AON-TT-DP Glut	IT-ET Glut	Glut
1C_M_2350	1017184920101240792	-1.2408295	-0.960907	17	OLF	MOB,AON	IT AON-TT-DP Glut	IT-ET Glut	Glut
1C_M_2392	1017184920101370166	-1.418026	-0.62443304	17	OLF	MOB,AON	IT AON-TT-DP Glut	IT-ET Glut	Glut
1C_M_2516	1017184920100720291	1.1009307	-1.2799206	17	OLF	MOB,AON	IT AON-TT-DP Glut	IT-ET Glut	Glut
1C_M_253	1017184920100720311	1.1057835	-1.0581293	17	OLF	MOB,AON	IT AON-TT-DP Glut	IT-ET Glut	Glut
1C_M_2558	1017184920100720236	1.1582336	-1.2155747	17	OLF	MOB,AON	IT AON-TT-DP Glut	IT-ET Glut	Glut
1C_M_2573	1017184920100790311	0.7670617	1.7421594	17	OLF	MOB,AON	IT AON-TT-DP Glut	IT-ET Glut	Glut
1C_M_2591	1017184920100730635	0.85765505	-1.5251155	17	OLF	MOB,AON	IT AON-TT-DP Glut	IT-ET Glut	Glut
1C_M_1950	1017184920101250168	-0.8875551	-1.4181056	17	OLF	MOB,AON	IT AON-TT-DP Glut	IT-ET Glut	Glut
1C_M_348	1017184920101250445	-1.0820246	-1.2770929	17	OLF	MOB,AON	IT AON-TT-DP Glut	IT-ET Glut	Glut
1C_M_431	1017184920101250251	-0.94060993	-1.4565773	17	OLF	MOB,AON	IT AON-TT-DP Glut	IT-ET Glut	Glut
1C_M_479	1017184920101250396	-1.043088	-1.4419293	17	OLF	MOB,AON	IT AON-TT-DP Glut	IT-ET Glut	Glut
1C_M_488	1017184920100720236	1.1582336	-1.2155747	17	OLF	MOB,AON	IT AON-TT-DP Glut	IT-ET Glut	Glut
1C_M_497	1017184920101250159	-0.8927989	-1.511497	17	OLF	MOB,AON	IT AON-TT-DP Glut	IT-ET Glut	Glut
1C_M_5	1017184920101250450	-1.0915227	-1.2266817	17	OLF	MOB,AON	IT AON-TT-DP Glut	IT-ET Glut	Glut
1C_M_507	1017184920100730445	0.98058176	-1.3888664	17	OLF	MOB,AON	IT AON-TT-DP Glut	IT-ET Glut	Glut
1C_M_607	1017184920101250278	-0.9791684	-1.2435799	17	OLF	MOB,AON	IT AON-TT-DP Glut	IT-ET Glut	Glut
1C_M_65	1017184920101370334	-1.5840855	-0.88458633	17	OLF	MOB,AON	IT AON-TT-DP Glut	IT-ET Glut	Glut
1C_M_349	1017184920101250216	-0.92078733	-1.4378862	17	OLF	MOB,AON	IT AON-TT-DP Glut	IT-ET Glut	Glut
1C_M_1944	1017184920100730145	1.162847	-1.3919172	17	OLF	MOB,AON	IT AON-TT-DP Glut	IT-ET Glut	Glut
1C_M_1935	1017184920100580431	1.4814973	-0.6634412	17	OLF	MOB,AON	IT AON-TT-DP Glut	IT-ET Glut	Glut
1C_M_1847	1017184920100730740	0.8106837	-1.4663868	17	OLF	MOB,AON	IT AON-TT-DP Glut	IT-ET Glut	Glut
1C_M_772	1017184920100720401	1.022677	-1.2725773	17	OLF	MOB,AON	IT AON-TT-DP Glut	IT-ET Glut	Glut
1C_M_1300	1017184920101600357	-2.5336368	0.7278328	17	OLF	MOB,AON	IT AON-TT-DP Glut	IT-ET Glut	Glut
1C_M_1764	1017184920100590392	1.3873272	-0.8955517	17	OLF	MOB,AON	IT AON-TT-DP Glut	IT-ET Glut	Glut
1A_M_2289	1017184920100720370	1.0594306	-1.1890574	17	Isocortex	MOs	IT AON-TT-DP Glut	IT-ET Glut	Glut
1A_M_2400	1017184920101250238	-0.9383526	-1.4751782	17	Isocortex	MOs	IT AON-TT-DP Glut	IT-ET Glut	Glut
1C_M_1030	1017184920100720361	1.0593982	-1.1784444	17	OLF	MOB,AON	IT AON-TT-DP Glut	IT-ET Glut	Glut
1C_M_1040	1017184920100720166	1.1935911	-1.2838087	17	OLF	MOB,AON	IT AON-TT-DP Glut	IT-ET Glut	Glut
1C_M_1090	1017184920100720302	1.0921421	-1.2502327	17	OLF	MOB,AON	IT AON-TT-DP Glut	IT-ET Glut	Glut
1C_M_1097	1017184920101250286	-0.97335434	-1.446271	17	OLF	MOB,AON	IT AON-TT-DP Glut	IT-ET Glut	Glut
1C_M_1104	1017184920101250194	-0.9077172	-1.4563651	17	OLF	MOB,AON	IT AON-TT-DP Glut	IT-ET Glut	Glut
1C_M_1178	1017184920101370146	-1.4300847	-0.80053854	17	OLF	MOB,AON	IT AON-TT-DP Glut	IT-ET Glut	Glut
1C_M_1212	1017184920101360233	-1.5264938	-0.5938544	17	OLF	MOB,AON	IT AON-TT-DP Glut	IT-ET Glut	Glut
1C_M_1268	1017184920100580480	1.4452195	-0.5794773	17	OLF	MOB,AON	IT AON-TT-DP Glut	IT-ET Glut	Glut
1C_M_1369	1017184920101240811	-1.2583742	-1.0029254	17	OLF	MOB,AON	IT AON-TT-DP Glut	IT-ET Glut	Glut
1C_M_152	1017184920100720267	1.1617699	-0.9187684	17	OLF	MOB,AON	IT AON-TT-DP Glut	IT-ET Glut	Glut
1C_M_161	1017184920100730428	0.9903364	-1.4071941	17	OLF	MOB,AON	IT AON-TT-DP Glut	IT-ET Glut	Glut
1C_M_1622	1017184920100730569	0.89971066	-1.4069586	17	OLF	MOB,AON	IT AON-TT-DP Glut	IT-ET Glut	Glut
1C_M_171	1017184920100730538	0.9235492	-1.3697529	17	OLF	MOB,AON	IT AON-TT-DP Glut	IT-ET Glut	Glut
1C_M_1757	1017184920101130598	-0.68323994	-1.7589827	17	OLF	MOB,AON	IT AON-TT-DP Glut	IT-ET Glut	Glut
1C_M_660	1017184920100740604	0.7145324	-1.8401752	17	OLF	MOB,AON	IT AON-TT-DP Glut	IT-ET Glut	Glut
1C_M_675	1017184920101240986	-1.352745	-0.91630745	17	OLF	MOB,AON	IT AON-TT-DP Glut	IT-ET Glut	Glut
1C_M_738	1017184920100740523	0.74239445	-1.8496985	17	OLF	MOB,AON	IT AON-TT-DP Glut	IT-ET Glut	Glut
1C_M_747	1017184920101360103	-1.3707328	-0.60383844	17	OLF	MOB,AON	IT AON-TT-DP Glut	IT-ET Glut	Glut
1C_M_1054	1017184920201120581	-0.59255314	-1.4083033	17	OLF	MOB,AON	OB-in Frmd7 Gaba	OB-IMN GABA	Gaba
1C_M_1063	1017184920100740618	0.7129078	-1.7632356	17	OLF	MOB,AON	OB-in Frmd7 Gaba	OB-IMN GABA	Gaba
1C_M_1145	1017184920101121799	-0.81204844	-1.3418379	17	OLF	MOB,AON	OB-in Frmd7 Gaba	OB-IMN GABA	Gaba
1C_M_116	1017184920101260192	-0.9095712	-1.7050886	17	OLF	MOB,AON	OB-in Frmd7 Gaba	OB-IMN GABA	Gaba
1C_M_1172	1017184920201121259	-0.7765727	-1.3293428	17	OLF	MOB,AON	OB-in Frmd7 Gaba	OB-IMN GABA	Gaba
1C_M_1173	1017184920101090406	-0.5797267	-0.16193533	17	OLF	MOB,AON	OB-in Frmd7 Gaba	OB-IMN GABA	Gaba
1C_M_1324	1017184920101130951	-0.7619419	-1.7016034	17	OLF	MOB,AON	OB-in Frmd7 Gaba	OB-IMN GABA	Gaba
1C_M_1662	1017184920101121428	-0.7656517	-1.5346565	17	OLF	MOB,AON	OB-in Frmd7 Gaba	OB-IMN GABA	Gaba
1C_M_1798	1017184920200860152	0.6840868	-1.47893	17	OLF	MOB,AON	OB-in Frmd7 Gaba	OB-IMN GABA	Gaba
1C_M_1816	1017184920101120995	-0.66101265	-1.4710197	17	OLF	MOB,AON	OB-in Frmd7 Gaba	OB-IMN GABA	Gaba
1C_M_1905	1017184920201120992	-0.70892286	-1.4075298	17	OLF	MOB,AON	OB-in Frmd7 Gaba	OB-IMN GABA	Gaba
1C_M_1913	1017184920100730742	0.80781126	-1.6116424	17	OLF	MOB,AON	OB-in Frmd7 Gaba	OB-IMN GABA	Gaba
1C_M_2000	1017184920100870132	0.6572857	-1.8132887	17	OLF	MOB,AON	OB-in Frmd7 Gaba	OB-IMN GABA	Gaba
1C_M_2059	1017184920101131324	-0.8617883	-1.8229694	17	OLF	MOB,AON	OB-in Frmd7 Gaba	OB-IMN GABA	Gaba
1C_M_210	1017184920100860270	0.6640916	-1.3571086	17	OLF	MOB,AON	OB-in Frmd7 Gaba	OB-IMN GABA	Gaba
1C_M_22	1017184920101121037	-0.68547344	-1.587954	17	OLF	MOB,AON	OB-in Frmd7 Gaba	OB-IMN GABA	Gaba
1C_M_2205	1017184920100860291	0.67191267	-1.4665318	17	OLF	MOB,AON	OB-in Frmd7 Gaba	OB-IMN GABA	Gaba
1C_M_221	1017184920101131485	-0.89957094	-1.7566795	17	OLF	MOB,AON	OB-in Frmd7 Gaba	OB-IMN GABA	Gaba
1C_M_2215	1017184920101121811	-0.8499489	-1.6027293	17	OLF	MOB,AON	OB-in Frmd7 Gaba	OB-IMN GABA	Gaba
1C_M_2588	1017184920100870123	0.6585088	-1.859405	17	OLF	MOB,AON	L2/3 IT PIR-ENTl Glut	IT-ET Glut	Glut
1C_M_2378	1017184920100860574	0.603889	-1.5932102	17	OLF	MOB,AON	OB-in Frmd7 Gaba	OB-IMN GABA	Gaba
1C_M_2102	1017184920100590264	1.459774	-1.1705713	17	OLF	MOB,AON	L2/3 IT PIR-ENTl Glut	IT-ET Glut	Glut
1C_M_776	1017184920101370370	-1.6216705	-0.93759584	17	OLF	MOB,AON	IT AON-TT-DP Glut	IT-ET Glut	Glut
1C_M_832	1017184920101240729	-1.2026381	-1.0242052	17	OLF	MOB,AON	IT AON-TT-DP Glut	IT-ET Glut	Glut
1C_M_914	1017184920101250561	-1.1740599	-1.2048922	17	OLF	MOB,AON	IT AON-TT-DP Glut	IT-ET Glut	Glut
1C_M_926	1017184920101240827	-1.2591939	-0.92066956	17	OLF	MOB,AON	IT AON-TT-DP Glut	IT-ET Glut	Glut
1C_M_939	1017184920100730538	0.9235492	-1.3697529	17	OLF	MOB,AON	IT AON-TT-DP Glut	IT-ET Glut	Glut
1C_M_1039	1017184920100730653	0.8572521	-1.5070982	17	OLF	MOB,AON	IT AON-TT-DP Glut	IT-ET Glut	Glut
1C_M_1216	1017184920100720323	1.0765281	-1.3105989	17	OLF	MOB,AON	IT AON-TT-DP Glut	IT-ET Glut	Glut
1C_M_1443	1017184920100730706	0.82934284	-1.4301782	17	OLF	MOB,AON	IT AON-TT-DP Glut	IT-ET Glut	Glut
1C_M_1597	1017184920101370060	-1.3493538	-0.6733036	17	OLF	MOB,AON	IT AON-TT-DP Glut	IT-ET Glut	Glut
1C_M_2031	1017184920101240654	-1.1502857	-1.1006889	17	OLF	MOB,AON	IT AON-TT-DP Glut	IT-ET Glut	Glut
1C_M_2344	1017184920100720063	1.2863097	-0.9904852	17	OLF	MOB,AON	IT AON-TT-DP Glut	IT-ET Glut	Glut
1C_M_251	1017184920101370326	-1.5765526	-0.66593933	17	OLF	MOB,AON	IT AON-TT-DP Glut	IT-ET Glut	Glut
1C_M_398	1017184920101240654	-1.1502857	-1.1006889	17	OLF	MOB,AON	IT AON-TT-DP Glut	IT-ET Glut	Glut
1C_M_689	1017184920100590479	1.3081646	-0.93240595	17	OLF	MOB,AON	IT AON-TT-DP Glut	IT-ET Glut	Glut
1C_M_827	1017184920100730692	0.8403597	-1.4219122	17	OLF	MOB,AON	IT AON-TT-DP Glut	IT-ET Glut	Glut
1C_M_84	1017184920101240811	-1.2583742	-1.0029254	17	OLF	MOB,AON	IT AON-TT-DP Glut	IT-ET Glut	Glut
1C_M_1609	1017184920100710499	0.85582256	-0.7708769	17	OLF	MOB,AON	IT AON-TT-DP Glut	IT-ET Glut	Glut
1C_M_308	1017184920100710307	1.0772033	-0.64830685	17	OLF	MOB,AON	IT AON-TT-DP Glut	IT-ET Glut	Glut
1C_M_584	1017184920101370320	-1.5752378	-0.7567897	17	OLF	MOB,AON	IT AON-TT-DP Glut	IT-ET Glut	Glut
1C_M_751	1017184920101250234	-0.93296003	-1.428391	17	OLF	MOB,AON	IT AON-TT-DP Glut	IT-ET Glut	Glut
1C_M_2336	1017184920100580630	1.3345008	-0.7191949	17	OLF	MOB,AON	IT AON-TT-DP Glut	IT-ET Glut	Glut
1C_M_763	1017184920100720238	1.1728425	-1.034337	17	OLF	MOB,AON	IT AON-TT-DP Glut	IT-ET Glut	Glut
1C_M_2454	1017184920101121095	-0.68072414	-1.4651074	17	OLF	MOB,AON	OB-in Frmd7 Gaba	OB-IMN GABA	Gaba
1C_M_284	1017184920100861070	0.4790883	-1.2287884	17	OLF	MOB,AON	OB-in Frmd7 Gaba	OB-IMN GABA	Gaba
1C_M_51	1017184920101100499	-0.5871105	-0.21586609	17	OLF	MOB,AON	OB-in Frmd7 Gaba	OB-IMN GABA	Gaba
1C_M_647	1017184920200850858	0.39938307	-1.12083	17	OLF	MOB,AON	OB-in Frmd7 Gaba	OB-IMN GABA	Gaba
1C_M_787	1017184920100730997	0.7384777	-1.6185822	17	OLF	MOB,AON	OB-in Frmd7 Gaba	OB-IMN GABA	Gaba
1C_M_143	1017184920101131022	-0.8065171	-1.8933754	17	OLF	MOB,AON	OB-in Frmd7 Gaba	OB-IMN GABA	Gaba
1C_M_1928	1017184920101130696	-0.7268543	-1.856431	17	OLF	MOB,AON	OB-in Frmd7 Gaba	OB-IMN GABA	Gaba
1C_M_2064	1017184920200860901	0.4190197	-1.213819	17	OLF	MOB,AON	OB-in Frmd7 Gaba	OB-IMN GABA	Gaba
1C_M_2128	1017184920101130602	-0.7071147	-1.8704271	17	OLF	MOB,AON	OB-in Frmd7 Gaba	OB-IMN GABA	Gaba
1C_M_2448	1017184920100300435	2.5335941	-0.013556957	17	OLF	MOB,AON	OB-in Frmd7 Gaba	OB-IMN GABA	Gaba
1C_M_28	1017184920100740578	0.7238078	-1.8407898	17	OLF	MOB,AON	OB-in Frmd7 Gaba	OB-IMN GABA	Gaba
1C_M_441	1017184920101121063	-0.68418074	-1.5587678	17	OLF	MOB,AON	OB-in Frmd7 Gaba	OB-IMN GABA	Gaba
1C_M_550	1017184920101120607	-0.5964894	-1.570221	17	OLF	MOB,AON	OB-in Frmd7 Gaba	OB-IMN GABA	Gaba
1C_M_906	1017184920201130318	-0.6126456	-1.7613902	17	OLF	MOB,AON	OB-in Frmd7 Gaba	OB-IMN GABA	Gaba
1C_M_1358	1017184920201130354	-0.6082473	-1.6312904	17	OLF	MOB,AON	OB-in Frmd7 Gaba	OB-IMN GABA	Gaba
1C_M_1849	1017184920101120769	-0.61160326	-1.4249864	17	OLF	MOB,AON	OB-in Frmd7 Gaba	OB-IMN GABA	Gaba
1C_M_1910	1017184920100860740	0.56243753	-1.5773029	17	OLF	MOB,AON	OB-in Frmd7 Gaba	OB-IMN GABA	Gaba
1C_M_1989	1017184920100740263	0.8327842	-1.8380761	17	OLF	MOB,AON	OB-in Frmd7 Gaba	OB-IMN GABA	Gaba
1C_M_2204	1017184920100851166	0.40745926	-1.185709	17	OLF	MOB,AON	OB-in Frmd7 Gaba	OB-IMN GABA	Gaba
1C_M_2394	1017184920201130660	-0.70982933	-1.6755118	17	OLF	MOB,AON	OB-in Frmd7 Gaba	OB-IMN GABA	Gaba
1C_M_463	1017184920201130824	-0.76298237	-1.7279258	17	OLF	MOB,AON	OB-in Frmd7 Gaba	OB-IMN GABA	Gaba
1C_M_2555	1017184920101120243	-0.508502	-1.4796991	17	OLF	MOB,AON	OB-in Frmd7 Gaba	OB-IMN GABA	Gaba
1C_M_2550	1017184920201120229	-0.51801014	-1.4475718	17	OLF	MOB,AON	OB-in Frmd7 Gaba	OB-IMN GABA	Gaba
1C_M_2546	1017184920101130628	-0.71759653	-1.888217	17	OLF	MOB,AON	OB-in Frmd7 Gaba	OB-IMN GABA	Gaba
1C_M_111	1017184920100860875	0.52736044	-1.3017602	17	OLF	MOB,AON	OB-in Frmd7 Gaba	OB-IMN GABA	Gaba
1C_M_1233	1017184920200860844	0.44645977	-1.3776646	17	OLF	MOB,AON	OB-in Frmd7 Gaba	OB-IMN GABA	Gaba
1C_M_144	1017184920100730913	0.74971247	-1.6939387	17	OLF	MOB,AON	OB-in Frmd7 Gaba	OB-IMN GABA	Gaba
1C_M_226	1017184920101121543	-0.7882314	-1.5867586	17	OLF	MOB,AON	OB-in Frmd7 Gaba	OB-IMN GABA	Gaba
1C_M_227	1017184920200830423	0.48220158	-0.30227947	17	OLF	MOB,AON	OB-in Frmd7 Gaba	OB-IMN GABA	Gaba
1C_M_37	1017184920200860556	0.5485387	-1.5363688	17	OLF	MOB,AON	OB-in Frmd7 Gaba	OB-IMN GABA	Gaba
1C_M_697	1017184920100740364	0.79698706	-1.8372474	17	OLF	MOB,AON	OB-in Frmd7 Gaba	OB-IMN GABA	Gaba
1C_M_998	1017184920100861018	0.5088067	-1.4357233	17	OLF	MOB,AON	OB-in Frmd7 Gaba	OB-IMN GABA	Gaba
1C_M_1077	1017184920200860666	0.5112071	-1.4577188	17	OLF	MOB,AON	OB-in Frmd7 Gaba	OB-IMN GABA	Gaba
1C_M_128	1017184920200870194	0.6171832	-1.7872772	17	OLF	MOB,AON	OB-in Frmd7 Gaba	OB-IMN GABA	Gaba
1C_M_1666	1017184920101260135	-0.90822124	-1.8076973	17	OLF	MOB,AON	OB-in Frmd7 Gaba	OB-IMN GABA	Gaba
1C_M_2077	1017184920101130739	-0.7369218	-1.8578682	17	OLF	MOB,AON	OB-in Frmd7 Gaba	OB-IMN GABA	Gaba
1C_M_2631	1017184920101131098	-0.7934785	-1.7410169	17	OLF	MOB,AON	OB-in Frmd7 Gaba	OB-IMN GABA	Gaba
1C_M_468	1017184920100860904	0.52948666	-1.5428071	17	OLF	MOB,AON	OB-in Frmd7 Gaba	OB-IMN GABA	Gaba
1C_M_528	1017184920100740380	0.7969146	-1.8215818	17	OLF	MOB,AON	OB-in Frmd7 Gaba	OB-IMN GABA	Gaba
1C_M_626	1017184920200740395	0.77860117	-1.7975416	17	OLF	MOB,AON	OB-in Frmd7 Gaba	OB-IMN GABA	Gaba
1C_M_1129	1017184920201120306	-0.53789234	-1.5389686	17	OLF	MOB,AON	OB-in Frmd7 Gaba	OB-IMN GABA	Gaba
1C_M_1156	1017184920201120243	-0.51799536	-1.4132161	17	OLF	MOB,AON	OB-in Frmd7 Gaba	OB-IMN GABA	Gaba
1C_M_2132	1017184920201130288	-0.5815573	-1.7326198	17	OLF	MOB,AON	OB-in Frmd7 Gaba	OB-IMN GABA	Gaba
1C_M_374	1017184920100870244	0.6058068	-1.7548633	17	OLF	MOB,AON	OB-in Frmd7 Gaba	OB-IMN GABA	Gaba
1C_M_792	1017184920101131008	-0.7857971	-1.807888	17	OLF	MOB,AON	OB-in Frmd7 Gaba	OB-IMN GABA	Gaba
1C_M_456	1017184920100740605	0.7055192	-1.8548884	17	OLF	MOB,AON	OB-in Frmd7 Gaba	OB-IMN GABA	Gaba
1C_M_1136	1017184920201130318	-0.6126456	-1.7613902	17	OLF	MOB,AON	OB-in Frmd7 Gaba	OB-IMN GABA	Gaba
1C_M_1238	1017184920101131304	-0.8618727	-1.8734312	17	OLF	MOB,AON	OB-in Frmd7 Gaba	OB-IMN GABA	Gaba
1C_M_1253	1017184920201130843	-0.786335	-1.8327179	17	OLF	MOB,AON	OB-in Frmd7 Gaba	OB-IMN GABA	Gaba
1C_M_1260	1017184920100830354	0.5484228	-0.26822376	17	OLF	MOB,AON	OB-in Frmd7 Gaba	OB-IMN GABA	Gaba
1C_M_1334	1017184920101131290	-0.85250235	-1.83072	17	OLF	MOB,AON	OB-in Frmd7 Gaba	OB-IMN GABA	Gaba
1C_M_1348	1017184920101100642	-0.6548867	-0.3036027	17	OLF	MOB,AON	OB-in Frmd7 Gaba	OB-IMN GABA	Gaba
1C_M_1406	1017184920100870515	0.36402893	-1.7866602	17	OLF	MOB,AON	OB-in Frmd7 Gaba	OB-IMN GABA	Gaba
1C_M_1422	1017184920101131150	-0.82524824	-1.9039717	17	OLF	MOB,AON	OB-in Frmd7 Gaba	OB-IMN GABA	Gaba
1C_M_1426	1017184920101131237	-0.8332896	-1.7793779	17	OLF	MOB,AON	OB-in Frmd7 Gaba	OB-IMN GABA	Gaba
1C_M_1170	1017184920101130498	-0.6483593	-1.6468654	17	OLF	MOB,AON	OB-in Frmd7 Gaba	OB-IMN GABA	Gaba
1C_M_1486	1017184920101600374	-2.5274289	0.8032298	17	OLF	MOB,AON	OB-in Frmd7 Gaba	OB-IMN GABA	Gaba
1C_M_1557	1017184920100860919	0.52916145	-1.6548033	17	OLF	MOB,AON	OB-in Frmd7 Gaba	OB-IMN GABA	Gaba
1C_M_1658	1017184920101130797	-0.720067	-1.6772313	17	OLF	MOB,AON	OB-in Frmd7 Gaba	OB-IMN GABA	Gaba
1C_M_1811	1017184920101121187	-0.71707296	-1.6130714	17	OLF	MOB,AON	OB-in Frmd7 Gaba	OB-IMN GABA	Gaba
1C_M_1990	1017184920100690626	0.9147997	0.53457546	17	OLF	MOB,AON	OB-in Frmd7 Gaba	OB-IMN GABA	Gaba
1C_M_2042	1017184920200740434	0.76017475	-1.7967582	17	OLF	MOB,AON	OB-in Frmd7 Gaba	OB-IMN GABA	Gaba
1C_M_2131	1017184920101090409	-0.5788088	-0.1805749	17	OLF	MOB,AON	OB-in Frmd7 Gaba	OB-IMN GABA	Gaba
1C_M_2217	1017184920200860154	0.6727252	-1.7131553	17	OLF	MOB,AON	OB-in Frmd7 Gaba	OB-IMN GABA	Gaba
1C_M_2236	1017184920100730865	0.7772651	-1.576324	17	OLF	MOB,AON	OB-in Frmd7 Gaba	OB-IMN GABA	Gaba
1C_M_1529	1017184920100861315	0.35500002	-1.5781136	17	OLF	MOB,AON	OB-in Frmd7 Gaba	OB-IMN GABA	Gaba
1C_M_1148	1017184920100740325	0.8149257	-1.8140683	17	OLF	MOB,AON	OB-in Frmd7 Gaba	OB-IMN GABA	Gaba
1C_M_1144	1017184920101130512	-0.66328144	-1.7653184	17	OLF	MOB,AON	OB-in Frmd7 Gaba	OB-IMN GABA	Gaba
1C_M_110	1017184920100960059	0.28248835	-0.20370865	17	OLF	MOB,AON	OB-in Frmd7 Gaba	OB-IMN GABA	Gaba
1C_M_2155	1017184920101130477	-0.6383815	-1.6452751	17	OLF	MOB,AON	OB-in Frmd7 Gaba	OB-IMN GABA	Gaba
1C_M_464	1017184920101090534	-0.6734519	-0.15981483	17	OLF	MOB,AON	OB-in Frmd7 Gaba	OB-IMN GABA	Gaba
1C_M_991	1017184920101130628	-0.71759653	-1.888217	17	OLF	MOB,AON	OB-in Frmd7 Gaba	OB-IMN GABA	Gaba
1C_M_1384	1017184920101130533	-0.6603842	-1.694561	17	OLF	MOB,AON	OB-in Frmd7 Gaba	OB-IMN GABA	Gaba
1C_M_1690	1017184920200860264	0.6425586	-1.7020893	17	OLF	MOB,AON	OB-in Frmd7 Gaba	OB-IMN GABA	Gaba
1C_M_1896	1017184920200860368	0.61123466	-1.6819415	17	OLF	MOB,AON	OB-in Frmd7 Gaba	OB-IMN GABA	Gaba
1C_M_2141	1017184920100860616	0.5933733	-1.7131901	17	OLF	MOB,AON	OB-in Frmd7 Gaba	OB-IMN GABA	Gaba
1C_M_2154	1017184920101130426	-0.6445389	-1.8065791	17	OLF	MOB,AON	OB-in Frmd7 Gaba	OB-IMN GABA	Gaba
1C_M_442	1017184920101130462	-0.62805843	-1.6342368	17	OLF	MOB,AON	OB-in Frmd7 Gaba	OB-IMN GABA	Gaba
1C_M_1175	1017184920100840396	0.5528364	-0.38641596	17	OLF	MOB,AON	OB-in Frmd7 Gaba	OB-IMN GABA	Gaba
1C_M_1355	1017184920101131288	-0.85247564	-1.8223963	17	OLF	MOB,AON	OB-in Frmd7 Gaba	OB-IMN GABA	Gaba
1C_M_1933	1017184920100860921	0.5221534	-1.4704213	17	OLF	MOB,AON	OB-in Frmd7 Gaba	OB-IMN GABA	Gaba
1C_M_2019	1017184920101131103	-0.81600666	-1.9029737	17	OLF	MOB,AON	OB-in Frmd7 Gaba	OB-IMN GABA	Gaba
1C_M_985	1017184920101120207	-0.49066114	-1.3355603	17	OLF	MOB,AON	OB-in Frmd7 Gaba	OB-IMN GABA	Gaba
1B_M_806	1017184920100740444	0.7784357	-1.7662392	17	Isocortex	ORB	OB-in Frmd7 Gaba	OB-IMN GABA	Gaba
1C_M_1052	1017184920101131446	-0.8987446	-1.8847575	17	OLF	MOB,AON	OB-in Frmd7 Gaba	OB-IMN GABA	Gaba
1C_M_1059	1017184920200830569	0.3868718	-0.3388629	17	OLF	MOB,AON	OB-in Frmd7 Gaba	OB-IMN GABA	Gaba
1C_M_1079	1017184920201130736	-0.7771044	-1.8724079	17	OLF	MOB,AON	OB-in Frmd7 Gaba	OB-IMN GABA	Gaba
1C_M_1080	1017184920101130874	-0.77811193	-1.9480529	17	OLF	MOB,AON	OB-in Frmd7 Gaba	OB-IMN GABA	Gaba
1C_M_961	1017184920100860558	0.612381	-1.5759954	17	OLF	MOB,AON	OB-in Frmd7 Gaba	OB-IMN GABA	Gaba
1C_M_728	1017184920100830523	0.4597144	-0.2656603	17	OLF	MOB,AON	OB-in Frmd7 Gaba	OB-IMN GABA	Gaba
1C_M_708	1017184920101120489	-0.57781506	-1.5972381	17	OLF	MOB,AON	OB-in Frmd7 Gaba	OB-IMN GABA	Gaba
1C_M_303	1017184920100861065	0.49236012	-1.3760962	17	OLF	MOB,AON	OB-in Frmd7 Gaba	OB-IMN GABA	Gaba
1C_M_473	1017184920201130585	-0.6881566	-1.6446123	17	OLF	MOB,AON	OB-in Frmd7 Gaba	OB-IMN GABA	Gaba
1C_M_535	1017184920200730902	0.7399721	-1.6855903	17	OLF	MOB,AON	OB-in Frmd7 Gaba	OB-IMN GABA	Gaba
1C_M_553	1017184920101121624	-0.77743435	-1.3412147	17	OLF	MOB,AON	OB-in Frmd7 Gaba	OB-IMN GABA	Gaba
1C_M_642	1017184920100850166	0.64722204	-1.1946611	17	OLF	MOB,AON	OB-in Frmd7 Gaba	OB-IMN GABA	Gaba
1C_M_731	1017184920201121292	-0.7879472	-1.3334064	17	OLF	MOB,AON	OB-in Frmd7 Gaba	OB-IMN GABA	Gaba
1C_M_134	1017184920201121259	-0.7765727	-1.3293428	17	OLF	MOB,AON	OB-in Frmd7 Gaba	OB-IMN GABA	Gaba
1C_M_1835	1017184920201120941	-0.6876073	-1.3676453	17	OLF	MOB,AON	OB-in Frmd7 Gaba	OB-IMN GABA	Gaba
1C_M_541	1017184920100860325	0.6641984	-1.4861727	17	OLF	MOB,AON	OB-in Frmd7 Gaba	OB-IMN GABA	Gaba
1C_M_469	1017184920100731075	0.72261286	-1.3913822	17	OLF	MOB,AON	OB-in Frmd7 Gaba	OB-IMN GABA	Gaba
1C_M_1403	1017184920100860128	0.68434286	-1.3064299	17	OLF	MOB,AON	OB-in Frmd7 Gaba	OB-IMN GABA	Gaba
1C_M_2066	1017184920100800382	0.6765251	1.5508044	17	OLF	MOB,AON	OB-in Frmd7 Gaba	OB-IMN GABA	Gaba
1C_M_2304	1017184920201121294	-0.8186741	-1.5618792	17	OLF	MOB,AON	OB-in Frmd7 Gaba	OB-IMN GABA	Gaba
1C_M_2363	1017184920100830266	0.5635581	-0.3863511	17	OLF	MOB,AON	OB-in Frmd7 Gaba	OB-IMN GABA	Gaba
1C_M_547	1017184920100720998	0.6796503	-1.1147227	17	OLF	MOB,AON	OB-in Frmd7 Gaba	OB-IMN GABA	Gaba
1C_M_815	1017184920100860829	0.54379463	-1.4099855	17	OLF	MOB,AON	OB-in Frmd7 Gaba	OB-IMN GABA	Gaba
1C_M_1118	1017184920101130676	-0.7149482	-1.7967658	17	OLF	MOB,AON	OB-in Frmd7 Gaba	OB-IMN GABA	Gaba
1C_M_1328	1017184920200860901	0.4190197	-1.213819	17	OLF	MOB,AON	OB-in Frmd7 Gaba	OB-IMN GABA	Gaba
1C_M_139	1017184920200730921	0.72251844	-1.7715502	17	OLF	MOB,AON	OB-in Frmd7 Gaba	OB-IMN GABA	Gaba
1C_M_1496	1017184920101100575	-0.6234236	-0.309309	17	OLF	MOB,AON	OB-in Frmd7 Gaba	OB-IMN GABA	Gaba
1C_M_385	1017184920101121535	-0.76067066	-1.411623	17	OLF	MOB,AON	OB-in Frmd7 Gaba	OB-IMN GABA	Gaba
1C_M_361	1017184920100860620	0.58633804	-1.316236	17	OLF	MOB,AON	OB-in Frmd7 Gaba	OB-IMN GABA	Gaba
1C_M_354	1017184920100861070	0.4790883	-1.2287884	17	OLF	MOB,AON	OB-in Frmd7 Gaba	OB-IMN GABA	Gaba
1C_M_705	1017184920100830269	0.56672	-0.37540388	17	OLF	MOB,AON	OB-in Frmd7 Gaba	OB-IMN GABA	Gaba
1C_M_707	1017184920201121159	-0.7594495	-1.3901682	17	OLF	MOB,AON	OB-in Frmd7 Gaba	OB-IMN GABA	Gaba
1C_M_737	1017184920200730902	0.7399721	-1.6855903	17	OLF	MOB,AON	OB-in Frmd7 Gaba	OB-IMN GABA	Gaba
1C_M_878	1017184920100730998	0.7404008	-1.507081	17	OLF	MOB,AON	OB-in Frmd7 Gaba	OB-IMN GABA	Gaba
1C_M_891	1017184920200731013	0.7115855	-1.389081	17	OLF	MOB,AON	OB-in Frmd7 Gaba	OB-IMN GABA	Gaba
1C_M_960	1017184920100860256	0.6598973	-1.2890849	17	OLF	MOB,AON	OB-in Frmd7 Gaba	OB-IMN GABA	Gaba
1C_M_1085	1017184920100730914	0.7581353	-1.4088922	17	OLF	MOB,AON	OB-in Frmd7 Gaba	OB-IMN GABA	Gaba
1C_M_118	1017184920100861029	0.48283386	-1.2049994	17	OLF	MOB,AON	OB-in Frmd7 Gaba	OB-IMN GABA	Gaba
1C_M_1200	1017184920100730796	0.79462576	-1.5221577	17	OLF	MOB,AON	OB-in Frmd7 Gaba	OB-IMN GABA	Gaba
1C_M_1234	1017184920100730974	0.7511139	-1.5083365	17	OLF	MOB,AON	OB-in Frmd7 Gaba	OB-IMN GABA	Gaba
1C_M_135	1017184920101121467	-0.77783585	-1.5853486	17	OLF	MOB,AON	OB-in Frmd7 Gaba	OB-IMN GABA	Gaba
1C_M_1729	1017184920100730833	0.79290533	-1.5029793	17	OLF	MOB,AON	OB-in Frmd7 Gaba	OB-IMN GABA	Gaba
1C_M_1739	1017184920101090365	-0.5486207	-0.18722391	17	OLF	MOB,AON	OB-in Frmd7 Gaba	OB-IMN GABA	Gaba
1C_M_1904	1017184920101210213	-0.8508167	0.45693874	17	OLF	MOB,AON	OB-in Frmd7 Gaba	OB-IMN GABA	Gaba
1C_M_2129	1017184920200840706	0.3586979	-0.37257433	17	OLF	MOB,AON	OB-in Frmd7 Gaba	OB-IMN GABA	Gaba
1C_M_2224	1017184920201121086	-0.75697947	-1.582263	17	OLF	MOB,AON	OB-in Frmd7 Gaba	OB-IMN GABA	Gaba
1C_M_2593	1017184920101121601	-0.7639365	-1.3006172	17	OLF	MOB,AON	OB-in Frmd7 Gaba	OB-IMN GABA	Gaba
1C_M_2598	1017184920200830299	0.53778076	-0.364048	17	OLF	MOB,AON	OB-in Frmd7 Gaba	OB-IMN GABA	Gaba
1C_M_269	1017184920101121098	-0.6817918	-1.4973292	17	OLF	MOB,AON	OB-in Frmd7 Gaba	OB-IMN GABA	Gaba
1C_M_1399	1017184920100740625	0.69621277	-1.8542719	17	OLF	MOB,AON	OB-in Frmd7 Gaba	OB-IMN GABA	Gaba
1C_M_1476	1017184920100731258	0.68143606	-1.6897678	17	OLF	MOB,AON	OB-in Frmd7 Gaba	OB-IMN GABA	Gaba
1C_M_1485	1017184920100830618	0.39976454	-0.29948425	17	OLF	MOB,AON	OB-in Frmd7 Gaba	OB-IMN GABA	Gaba
1C_M_1504	1017184920200860264	0.6425586	-1.7020893	17	OLF	MOB,AON	OB-in Frmd7 Gaba	OB-IMN GABA	Gaba
1C_M_1751	1017184920101100360	-0.53420115	-0.27411985	17	OLF	MOB,AON	OB-in Frmd7 Gaba	OB-IMN GABA	Gaba
1C_M_1820	1017184920100861143	0.46039057	-1.4256783	17	OLF	MOB,AON	OB-in Frmd7 Gaba	OB-IMN GABA	Gaba
1C_M_2038	1017184920101131080	-0.80556965	-1.8268352	17	OLF	MOB,AON	OB-in Frmd7 Gaba	OB-IMN GABA	Gaba
1C_M_2055	1017184920101090479	-0.6286268	-0.20633173	17	OLF	MOB,AON	OB-in Frmd7 Gaba	OB-IMN GABA	Gaba
1C_M_2126	1017184920101120528	-0.5645108	-1.3891411	17	OLF	MOB,AON	OB-in Frmd7 Gaba	OB-IMN GABA	Gaba
1C_M_2266	1017184920101590386	-2.5205777	1.015039	17	OLF	MOB,AON	OB-in Frmd7 Gaba	OB-IMN GABA	Gaba
1C_M_2548	1017184920100860480	0.6240239	-1.7244158	17	OLF	MOB,AON	OB-in Frmd7 Gaba	OB-IMN GABA	Gaba
1C_M_32	1017184920201120808	-0.6728263	-1.5263834	17	OLF	MOB,AON	OB-in Frmd7 Gaba	OB-IMN GABA	Gaba
1C_M_443	1017184920200860858	0.44532108	-1.3658957	17	OLF	MOB,AON	OB-in Frmd7 Gaba	OB-IMN GABA	Gaba
1C_M_532	1017184920101130696	-0.7268543	-1.856431	17	OLF	MOB,AON	OB-in Frmd7 Gaba	OB-IMN GABA	Gaba
1C_M_714	1017184920200860670	0.5144181	-1.4036913	17	OLF	MOB,AON	OB-in Frmd7 Gaba	OB-IMN GABA	Gaba
1C_M_966	1017184920101130550	-0.67126846	-1.7138996	17	OLF	MOB,AON	OB-in Frmd7 Gaba	OB-IMN GABA	Gaba
1C_M_1137	1017184920100740408	0.77917194	-1.8675456	17	OLF	MOB,AON	OB-in Frmd7 Gaba	OB-IMN GABA	Gaba
1C_M_125	1017184920101120189	-0.4900217	-1.3722978	17	OLF	MOB,AON	OB-in Frmd7 Gaba	OB-IMN GABA	Gaba
1C_M_1335	1017184920201130355	-0.6085787	-1.6409588	17	OLF	MOB,AON	OB-in Frmd7 Gaba	OB-IMN GABA	Gaba
1C_M_1821	1017184920200860899	0.42096567	-1.3015757	17	OLF	MOB,AON	OB-in Frmd7 Gaba	OB-IMN GABA	Gaba
1C_M_1903	1017184920200740430	0.7604151	-1.8199959	17	OLF	MOB,AON	OB-in Frmd7 Gaba	OB-IMN GABA	Gaba
1C_M_2164	1017184920201260079	-0.9081354	-1.9121671	17	OLF	MOB,AON	OB-in Frmd7 Gaba	OB-IMN GABA	Gaba
1C_M_293	1017184920201130369	-0.63161993	-1.727119	17	OLF	MOB,AON	OB-in Frmd7 Gaba	OB-IMN GABA	Gaba
1C_M_1556	1017184920100861116	0.4742384	-1.4718232	17	OLF	MOB,AON	OB-in Frmd7 Gaba	OB-IMN GABA	Gaba
1C_M_268	1017184920201121109	-0.7377205	-1.3726192	17	OLF	MOB,AON	OB-in Frmd7 Gaba	OB-IMN GABA	Gaba
1C_M_1357	1017184920201130596	-0.70088243	-1.7005467	17	OLF	MOB,AON	OB-in Frmd7 Gaba	OB-IMN GABA	Gaba
1C_M_990	1017184920201130565	-0.7028332	-1.7442913	17	OLF	MOB,AON	OB-in Frmd7 Gaba	OB-IMN GABA	Gaba
1C_M_1738	1017184920100861192	0.43182087	-1.191639	17	OLF	MOB,AON	OB-in Frmd7 Gaba	OB-IMN GABA	Gaba
1C_M_1766	1017184920101130974	-0.7759528	-1.8145537	17	OLF	MOB,AON	OB-in Frmd7 Gaba	OB-IMN GABA	Gaba
1C_M_1833	1017184920100721051	0.6590271	-1.0779376	17	OLF	MOB,AON	OB-in Frmd7 Gaba	OB-IMN GABA	Gaba
1C_M_1908	1017184920101130425	-0.6170783	-1.6036253	17	OLF	MOB,AON	OB-in Frmd7 Gaba	OB-IMN GABA	Gaba
1C_M_2020	1017184920201130406	-0.6291566	-1.6626806	17	OLF	MOB,AON	OB-in Frmd7 Gaba	OB-IMN GABA	Gaba
1C_M_2034	1017184920100860388	0.648715	-1.6443591	17	OLF	MOB,AON	OB-in Frmd7 Gaba	OB-IMN GABA	Gaba
1C_M_2235	1017184920101100601	-0.63802433	-0.22333813	17	OLF	MOB,AON	OB-in Frmd7 Gaba	OB-IMN GABA	Gaba
1C_M_2383	1017184920101120934	-0.65405226	-1.5520344	17	OLF	MOB,AON	OB-in Frmd7 Gaba	OB-IMN GABA	Gaba
1C_M_2604	1017184920101260135	-0.90822124	-1.8076973	17	OLF	MOB,AON	OB-in Frmd7 Gaba	OB-IMN GABA	Gaba
1C_M_440	1017184920100860999	0.50331974	-1.3899412	17	OLF	MOB,AON	OB-in Frmd7 Gaba	OB-IMN GABA	Gaba
1C_M_455	1017184920101130861	-0.7662916	-1.8295155	17	OLF	MOB,AON	OB-in Frmd7 Gaba	OB-IMN GABA	Gaba
1C_M_457	1017184920101131019	-0.7968321	-1.8836875	17	OLF	MOB,AON	OB-in Frmd7 Gaba	OB-IMN GABA	Gaba
1C_M_465	1017184920100861065	0.49236012	-1.3760962	17	OLF	MOB,AON	OB-in Frmd7 Gaba	OB-IMN GABA	Gaba
1C_M_466	1017184920100830336	0.550127	-0.30902815	17	OLF	MOB,AON	OB-in Frmd7 Gaba	OB-IMN GABA	Gaba
1C_M_475	1017184920100731173	0.69341135	-1.7463989	17	OLF	MOB,AON	OB-in Frmd7 Gaba	OB-IMN GABA	Gaba
1C_M_524	1017184920201120716	-0.64296675	-1.5192018	17	OLF	MOB,AON	OB-in Frmd7 Gaba	OB-IMN GABA	Gaba
1C_M_615	1017184920100860504	0.6221309	-1.4791303	17	OLF	MOB,AON	OB-in Frmd7 Gaba	OB-IMN GABA	Gaba
1C_M_816	1017184920200860291	0.6264849	-1.4371343	17	OLF	MOB,AON	OB-in Frmd7 Gaba	OB-IMN GABA	Gaba
1C_M_885	1017184920100861222	0.42759895	-1.3738756	17	OLF	MOB,AON	OB-in Frmd7 Gaba	OB-IMN GABA	Gaba
1C_M_1318	1017184920101131080	-0.80556965	-1.8268352	17	OLF	MOB,AON	OB-in Frmd7 Gaba	OB-IMN GABA	Gaba
1C_M_155	1017184920100720647	0.82114124	-0.83636427	17	OLF	MOB,AON	IT AON-TT-DP Glut	IT-ET Glut	Glut
1C_M_859	1017184920101240941	-1.3343663	-0.8866935	17	OLF	MOB,AON	IT AON-TT-DP Glut	IT-ET Glut	Glut
1C_M_2170	1017184920100590450	1.2916765	-1.328351	17	OLF	MOB,AON	IT AON-TT-DP Glut	IT-ET Glut	Glut
1C_M_1785	1017184920100710201	1.1888838	-0.59749126	17	OLF	MOB,AON	IT AON-TT-DP Glut	IT-ET Glut	Glut
1C_M_1841	1017184920100710026	1.3409681	-0.65490055	17	OLF	MOB,AON	IT AON-TT-DP Glut	IT-ET Glut	Glut
1C_M_185	1017184920101370400	-1.659126	-0.7806144	17	OLF	MOB,AON	IT AON-TT-DP Glut	IT-ET Glut	Glut
1C_M_2	1017184920100731239	0.6825185	-1.7140021	17	OLF	MOB,AON	IT AON-TT-DP Glut	IT-ET Glut	Glut
1C_M_2017	1017184920101360291	-1.6032491	-0.5459981	17	OLF	MOB,AON	IT AON-TT-DP Glut	IT-ET Glut	Glut
1C_M_2086	1017184920101370468	-1.7335522	-0.6712456	17	OLF	MOB,AON	IT AON-TT-DP Glut	IT-ET Glut	Glut
1C_M_2087	1017184920100720276	1.1146593	-1.2389088	17	OLF	MOB,AON	IT AON-TT-DP Glut	IT-ET Glut	Glut
1C_M_2245	1017184920100580346	1.5475092	-0.6525378	17	OLF	MOB,AON	IT AON-TT-DP Glut	IT-ET Glut	Glut
1C_M_1783	1017184920100710343	1.0784192	-0.48544264	17	OLF	MOB,AON	IT AON-TT-DP Glut	IT-ET Glut	Glut
1C_M_2253	1017184920101370230	-1.4977777	-0.9916558	17	OLF	MOB,AON	IT AON-TT-DP Glut	IT-ET Glut	Glut
1C_M_238	1017184920100580300	1.5595679	-0.86968374	17	OLF	MOB,AON	IT AON-TT-DP Glut	IT-ET Glut	Glut
1C_M_2428	1017184920100580258	1.6286182	-0.6764202	17	OLF	MOB,AON	IT AON-TT-DP Glut	IT-ET Glut	Glut
1C_M_2493	1017184920201360027	-1.313539	-0.5711279	17	OLF	MOB,AON	IT AON-TT-DP Glut	IT-ET Glut	Glut
1C_M_2502	1017184920100710139	1.2546687	-0.680223	17	OLF	MOB,AON	IT AON-TT-DP Glut	IT-ET Glut	Glut
1C_M_320	1017184920101240982	-1.3598018	-0.9651418	17	OLF	MOB,AON	IT AON-TT-DP Glut	IT-ET Glut	Glut
1C_M_477	1017184920100710026	1.3409681	-0.65490055	17	OLF	MOB,AON	IT AON-TT-DP Glut	IT-ET Glut	Glut
1C_M_659	1017184920101370457	-1.7176626	-0.81426716	17	OLF	MOB,AON	IT AON-TT-DP Glut	IT-ET Glut	Glut
1C_M_756	1017184920100710384	0.99443865	-0.7405958	17	OLF	MOB,AON	IT AON-TT-DP Glut	IT-ET Glut	Glut
1C_M_2312	1017184920100600452	1.2319345	-1.4160414	17	OLF	MOB,AON	IT AON-TT-DP Glut	IT-ET Glut	Glut
1C_M_1775	1017184920100580552	1.4116983	-0.5602827	17	OLF	MOB,AON	IT AON-TT-DP Glut	IT-ET Glut	Glut
1C_M_1703	1017184920101250625	-1.1749	-1.5238032	17	OLF	MOB,AON	IT AON-TT-DP Glut	IT-ET Glut	Glut
1C_M_1671	1017184920101240899	-1.3055382	-0.93303156	17	OLF	MOB,AON	IT AON-TT-DP Glut	IT-ET Glut	Glut
1C_M_74	1017184920101370378	-1.630887	-0.8886981	17	OLF	MOB,AON	IT AON-TT-DP Glut	IT-ET Glut	Glut
1C_M_858	1017184920100590250	1.4772925	-1.261785	17	OLF	MOB,AON	IT AON-TT-DP Glut	IT-ET Glut	Glut
1C_M_866	1017184920100590098	1.7607756	-0.96077824	17	OLF	MOB,AON	IT AON-TT-DP Glut	IT-ET Glut	Glut
1C_M_2435	1017184920100580167	1.7016325	-0.68085814	17	OLF	MOB,AON	IT AON-TT-DP Glut	IT-ET Glut	Glut
1C_M_2490	1017184920100590351	1.3867121	-1.0956163	17	OLF	MOB,AON	IT AON-TT-DP Glut	IT-ET Glut	Glut
1C_M_423	1017184920100710470	0.8869562	-0.75523233	17	OLF	MOB,AON	IT AON-TT-DP Glut	IT-ET Glut	Glut
1C_M_677	1017184920100730486	0.95713997	-1.4076848	17	OLF	MOB,AON	IT AON-TT-DP Glut	IT-ET Glut	Glut
1C_M_1108	1017184920101360025	-1.3028259	-0.51838446	17	OLF	MOB,AON	IT AON-TT-DP Glut	IT-ET Glut	Glut
1C_M_1204	1017184920100710668	0.6903448	-0.69598246	17	OLF	MOB,AON	IT AON-TT-DP Glut	IT-ET Glut	Glut
1C_M_1259	1017184920101370076	-1.3793492	-1.077136	17	OLF	MOB,AON	IT AON-TT-DP Glut	IT-ET Glut	Glut
1C_M_1275	1017184920100861111	0.46778297	-1.3238263	17	OLF	MOB,AON	IT AON-TT-DP Glut	IT-ET Glut	Glut
1C_M_1366	1017184920100710474	0.94028807	-0.5169158	17	OLF	MOB,AON	IT AON-TT-DP Glut	IT-ET Glut	Glut
1C_M_1379	1017184920100580307	1.5812287	-0.65143204	17	OLF	MOB,AON	IT AON-TT-DP Glut	IT-ET Glut	Glut
1C_M_1396	1017184920100710193	1.208394	-0.49665785	17	OLF	MOB,AON	IT AON-TT-DP Glut	IT-ET Glut	Glut
1C_M_1440	1017184920100710684	0.6877351	-0.6497803	17	OLF	MOB,AON	IT AON-TT-DP Glut	IT-ET Glut	Glut
1C_M_1442	1017184920101370263	-1.5332444	-0.82342815	17	OLF	MOB,AON	IT AON-TT-DP Glut	IT-ET Glut	Glut
1C_M_1449	1017184920100580300	1.5595679	-0.86968374	17	OLF	MOB,AON	IT AON-TT-DP Glut	IT-ET Glut	Glut
1C_M_1466	1017184920100580383	1.523582	-0.6164298	17	OLF	MOB,AON	IT AON-TT-DP Glut	IT-ET Glut	Glut
1C_M_1539	1017184920101370151	-1.4427223	-0.93049383	17	OLF	MOB,AON	IT AON-TT-DP Glut	IT-ET Glut	Glut
1C_M_773	1017184920101230221	-0.9551544	-0.46473026	17	OLF	MOB,AON	IT AON-TT-DP Glut	IT-ET Glut	Glut
1C_M_66	1017184920100580137	1.7211161	-0.82671547	17	OLF	MOB,AON	IT AON-TT-DP Glut	IT-ET Glut	Glut
1C_M_78	1017184920101240942	-1.3307023	-0.99420214	17	OLF	MOB,AON	IT AON-TT-DP Glut	IT-ET Glut	Glut
1C_M_10	1017184920100580105	1.7586851	-0.7857232	17	OLF	MOB,AON	IT AON-TT-DP Glut	IT-ET Glut	Glut
1C_M_578	1017184920101370157	-1.4462752	-1.0676422	17	OLF	MOB,AON	IT AON-TT-DP Glut	IT-ET Glut	Glut
1C_M_602	1017184920100790564	0.5234785	1.6673033	17	OLF	MOB,AON	IT AON-TT-DP Glut	IT-ET Glut	Glut
1C_M_750	1017184920100710193	1.208394	-0.49665785	17	OLF	MOB,AON	IT AON-TT-DP Glut	IT-ET Glut	Glut
1C_M_759	1017184920100720113	1.2094946	-1.3424816	17	OLF	MOB,AON	IT AON-TT-DP Glut	IT-ET Glut	Glut
1C_M_933	1017184920101230309	-1.0442758	-0.5259919	17	OLF	MOB,AON	IT AON-TT-DP Glut	IT-ET Glut	Glut
1C_M_2407	1017184920100720137	1.235096	-1.0424814	17	OLF	MOB,AON	IT AON-TT-DP Glut	IT-ET Glut	Glut
1C_M_1115	1017184920101240664	-1.0883207	-0.7267084	17	OLF	MOB,AON	IT AON-TT-DP Glut	IT-ET Glut	Glut
1C_M_1387	1017184920100730706	0.82934284	-1.4301782	17	OLF	MOB,AON	IT AON-TT-DP Glut	IT-ET Glut	Glut
1C_M_568	1017184920100590166	1.6162944	-0.9822993	17	OLF	MOB,AON	IT AON-TT-DP Glut	IT-ET Glut	Glut
1C_M_1941	1017184920101240720	-1.1224208	-0.629344	17	OLF	MOB,AON	IT AON-TT-DP Glut	IT-ET Glut	Glut
1C_M_2569	1017184920100580628	1.3282056	-0.7806177	17	OLF	MOB,AON	IT EP-CLA Glut	IT-ET Glut	Glut
1C_M_587	1017184920100840064	0.7219696	-0.50808	17	OLF	MOB,AON	IT EP-CLA Glut	IT-ET Glut	Glut
1C_M_2111	1017184920100990948	-0.30171633	-1.5665779	17	OLF	MOB,AON	IT AON-TT-DP Glut	IT-ET Glut	Glut
1C_M_318	1017184920100580275	1.6029668	-0.632514	17	OLF	MOB,AON	IT AON-TT-DP Glut	IT-ET Glut	Glut
1C_M_1028	1017184920100710260	1.150003	-0.4441657	17	OLF	MOB,AON	IT AON-TT-DP Glut	IT-ET Glut	Glut
1C_M_1176	1017184920100580350	1.5548496	-0.52845144	17	OLF	MOB,AON	IT AON-TT-DP Glut	IT-ET Glut	Glut
1C_M_1310	1017184920101360238	-1.5305707	-0.44749832	17	OLF	MOB,AON	IT AON-TT-DP Glut	IT-ET Glut	Glut
1C_M_1522	1017184920101070140	-0.24429083	0.79432726	17	OLF	MOB,AON	IT AON-TT-DP Glut	IT-ET Glut	Glut
1C_M_2401	1017184920100710479	0.87140846	-0.7629976	17	OLF	MOB,AON	IT AON-TT-DP Glut	IT-ET Glut	Glut
1C_M_515	1017184920100730173	1.0720057	-1.5985675	17	OLF	MOB,AON	IT AON-TT-DP Glut	IT-ET Glut	Glut
1C_M_514	1017184920100580084	1.7861137	-0.8496537	17	OLF	MOB,AON	IT AON-TT-DP Glut	IT-ET Glut	Glut
1C_M_314	1017184920100710260	1.150003	-0.4441657	17	OLF	MOB,AON	IT AON-TT-DP Glut	IT-ET Glut	Glut
1C_M_1031	1017184920101370301	-1.5644071	-0.9312296	17	OLF	MOB,AON	IT AON-TT-DP Glut	IT-ET Glut	Glut
1C_M_1196	1017184920101370467	-1.7340014	-0.85610104	17	OLF	MOB,AON	IT AON-TT-DP Glut	IT-ET Glut	Glut
1C_M_1203	1017184920101370141	-1.423697	-1.0068731	17	OLF	MOB,AON	IT AON-TT-DP Glut	IT-ET Glut	Glut
1C_M_1291	1017184920100590359	1.3744335	-1.1781015	17	OLF	MOB,AON	IT AON-TT-DP Glut	IT-ET Glut	Glut
1C_M_1376	1017184920101370259	-1.5238063	-0.8987813	17	OLF	MOB,AON	IT AON-TT-DP Glut	IT-ET Glut	Glut
1C_M_1451	1017184920100580060	1.8117132	-0.851161	17	OLF	MOB,AON	IT AON-TT-DP Glut	IT-ET Glut	Glut
1C_M_1530	1017184920100710587	0.83893204	-0.50924206	17	OLF	MOB,AON	IT AON-TT-DP Glut	IT-ET Glut	Glut
1C_M_1599	1017184920100590420	1.324151	-1.2007847	17	OLF	MOB,AON	IT AON-TT-DP Glut	IT-ET Glut	Glut
1C_M_1606	1017184920100580241	1.6367817	-0.612237	17	OLF	MOB,AON	IT AON-TT-DP Glut	IT-ET Glut	Glut
1C_M_164	1017184920100710260	1.150003	-0.4441657	17	OLF	MOB,AON	IT AON-TT-DP Glut	IT-ET Glut	Glut
1C_M_1946	1017184920101360265	-1.5647562	-0.5598421	17	OLF	MOB,AON	IT AON-TT-DP Glut	IT-ET Glut	Glut
1C_M_2314	1017184920101250643	-1.1864524	-1.5051494	17	OLF	MOB,AON	IT AON-TT-DP Glut	IT-ET Glut	Glut
1C_M_2413	1017184920100730173	1.0720057	-1.5985675	17	OLF	MOB,AON	IT AON-TT-DP Glut	IT-ET Glut	Glut
1C_M_2421	1017184920100720113	1.2094946	-1.3424816	17	OLF	MOB,AON	IT AON-TT-DP Glut	IT-ET Glut	Glut
1C_M_2425	1017184920100710647	0.76828814	-0.5347581	17	OLF	MOB,AON	IT AON-TT-DP Glut	IT-ET Glut	Glut
1C_M_2431	1017184920100710376	1.0558562	-0.4507017	17	OLF	MOB,AON	IT AON-TT-DP Glut	IT-ET Glut	Glut
1C_M_2485	1017184920101250776	-1.2873168	-1.4030323	17	OLF	MOB,AON	IT AON-TT-DP Glut	IT-ET Glut	Glut
1C_M_2577	1017184920100710587	0.83893204	-0.50924206	17	OLF	MOB,AON	IT AON-TT-DP Glut	IT-ET Glut	Glut
1C_M_2580	1017184920101370254	-1.5174329	-1.0030141	17	OLF	MOB,AON	IT AON-TT-DP Glut	IT-ET Glut	Glut
1C_M_940	1017184920100410034	2.5607862	1.0503983	17	OLF	MOB,AON	IT AON-TT-DP Glut	IT-ET Glut	Glut
1C_M_317	1017184920100590218	1.545424	-0.9349694	17	OLF	MOB,AON	IT AON-TT-DP Glut	IT-ET Glut	Glut
1C_M_257	1017184920101370378	-1.630887	-0.8886981	17	OLF	MOB,AON	IT AON-TT-DP Glut	IT-ET Glut	Glut
1C_M_2331	1017184920101250741	-1.2556705	-1.4218922	17	OLF	MOB,AON	IT AON-TT-DP Glut	IT-ET Glut	Glut
1B_M_55	1017184920101070191	-0.29414845	0.7472887	17	Isocortex	ORB	L4/5 IT CTX Glut	IT-ET Glut	Glut
1B_M_567	1017184920100290524	2.5785599	0.4850664	17	Isocortex	ORB	L4/5 IT CTX Glut	IT-ET Glut	Glut
1B_M_569	1017184920100820543	0.42089176	0.31471443	17	Isocortex	ORB	L4/5 IT CTX Glut	IT-ET Glut	Glut
1B_M_58	1017184920100800458	0.5923643	1.4628911	17	Isocortex	ORB	L4/5 IT CTX Glut	IT-ET Glut	Glut
1B_M_586	1017184920100560212	1.7891927	0.16805649	17	Isocortex	ORB	L4/5 IT CTX Glut	IT-ET Glut	Glut
1B_M_592	1017184920100950161	0.23569965	0.34442282	17	Isocortex	ORB	L4/5 IT CTX Glut	IT-ET Glut	Glut
1B_M_6	1017184920100690400	1.1345153	0.5071373	17	Isocortex	ORB	L4/5 IT CTX Glut	IT-ET Glut	Glut
1B_M_600	1017184920101460386	-2.0853705	0.9237032	17	Isocortex	ORB	L4/5 IT CTX Glut	IT-ET Glut	Glut
1B_M_521	1017184920101320569	-1.6281633	1.3796501	17	Isocortex	ORB	L4/5 IT CTX Glut	IT-ET Glut	Glut
1B_M_607	1017184920100950118	0.31318903	0.64290047	17	Isocortex	ORB	L4/5 IT CTX Glut	IT-ET Glut	Glut
1B_M_627	1017184920100440474	2.0164976	-0.19174051	17	Isocortex	ORB	L4/5 IT CTX Glut	IT-ET Glut	Glut
1B_M_63	1017184920100820084	0.8658209	0.5922694	17	Isocortex	ORB	L4/5 IT CTX Glut	IT-ET Glut	Glut
1B_M_639	1017184920100690324	1.1910863	0.35928202	17	Isocortex	ORB	L4/5 IT CTX Glut	IT-ET Glut	Glut
1B_M_65	1017184920100940216	0.25227404	0.94286966	17	Isocortex	ORB	L4/5 IT CTX Glut	IT-ET Glut	Glut
1B_M_651	1017184920100660523	1.1047382	1.5421622	17	Isocortex	ORB	L4/5 IT CTX Glut	IT-ET Glut	Glut
1B_M_660	1017184920100680457	1.0396752	0.60765743	17	Isocortex	ORB	L4/5 IT CTX Glut	IT-ET Glut	Glut
1B_M_683	1017184920101210101	-0.74067736	0.39903212	17	Isocortex	ORB	L4/5 IT CTX Glut	IT-ET Glut	Glut
1B_M_695	1017184920101210352	-0.9615097	0.64968204	17	Isocortex	ORB	L4/5 IT CTX Glut	IT-ET Glut	Glut
1B_M_610	1017184920100940262	0.22246504	1.0489421	17	Isocortex	ORB	L4/5 IT CTX Glut	IT-ET Glut	Glut
1B_M_519	1017184920101070209	-0.28539228	1.0177588	17	Isocortex	ORB	L4/5 IT CTX Glut	IT-ET Glut	Glut
1B_M_517	1017184920100790303	0.78049374	1.6740367	17	Isocortex	ORB	L4/5 IT CTX Glut	IT-ET Glut	Glut
1B_M_511	1017184920101480145	-1.9041469	0.07869768	17	Isocortex	ORB	L4/5 IT CTX Glut	IT-ET Glut	Glut
1B_M_371	1017184920101080522	-0.6010213	0.5565934	17	Isocortex	ORB	L4/5 IT CTX Glut	IT-ET Glut	Glut
1B_M_378	1017184920100430281	2.238018	0.13346052	17	Isocortex	ORB	L4/5 IT CTX Glut	IT-ET Glut	Glut
1B_M_38	1017184920100950176	0.24819231	0.57566833	17	Isocortex	ORB	L4/5 IT CTX Glut	IT-ET Glut	Glut
1B_M_382	1017184920100440265	2.2137804	-0.15081787	17	Isocortex	ORB	L4/5 IT CTX Glut	IT-ET Glut	Glut
1B_M_39	1017184920101210139	-0.75454426	0.58534193	17	Isocortex	ORB	L4/5 IT CTX Glut	IT-ET Glut	Glut
1B_M_402	1017184920100440354	2.151278	-0.014883041	17	Isocortex	ORB	L4/5 IT CTX Glut	IT-ET Glut	Glut
1B_M_407	1017184920100940219	0.26690054	1.0891662	17	Isocortex	ORB	L4/5 IT CTX Glut	IT-ET Glut	Glut
1B_M_413	1017184920100570063	1.907742	-0.10430956	17	Isocortex	ORB	L4/5 IT CTX Glut	IT-ET Glut	Glut
1B_M_414	1017184920101210044	-0.6681719	0.5131593	17	Isocortex	ORB	L4/5 IT CTX Glut	IT-ET Glut	Glut
1B_M_421	1017184920101350349	-1.5938511	0.12871265	17	Isocortex	ORB	L4/5 IT CTX Glut	IT-ET Glut	Glut
1B_M_422	1017184920100940222	0.22594833	0.7888317	17	Isocortex	ORB	L4/5 IT CTX Glut	IT-ET Glut	Glut
1B_M_423	1017184920100660279	1.3328633	1.5411725	17	Isocortex	ORB	L4/5 IT CTX Glut	IT-ET Glut	Glut
1B_M_436	1017184920100410232	2.4032087	1.142262	17	Isocortex	ORB	L4/5 IT CTX Glut	IT-ET Glut	Glut
1B_M_447	1017184920100430249	2.2695208	0.11375427	17	Isocortex	ORB	L4/5 IT CTX Glut	IT-ET Glut	Glut
1B_M_461	1017184920100950286	0.14373064	0.61898327	17	Isocortex	ORB	L4/5 IT CTX Glut	IT-ET Glut	Glut
1B_M_476	1017184920100970413	0.019454956	-0.42189503	17	Isocortex	ORB	L4/5 IT CTX Glut	IT-ET Glut	Glut
1B_M_49	1017184920100440216	2.2777057	-0.053150654	17	Isocortex	ORB	L4/5 IT CTX Glut	IT-ET Glut	Glut
1B_M_499	1017184920101080278	-0.38568544	0.2774825	17	Isocortex	ORB	L4/5 IT CTX Glut	IT-ET Glut	Glut
1B_M_510	1017184920101070250	-0.33811712	0.7773924	17	Isocortex	ORB	L4/5 IT CTX Glut	IT-ET Glut	Glut
1B_M_697	1017184920101480249	-2.0199366	0.011982918	17	Isocortex	ORB	L4/5 IT CTX Glut	IT-ET Glut	Glut
1B_M_732	1017184920100430191	2.3537169	0.30132103	17	Isocortex	ORB	L4/5 IT CTX Glut	IT-ET Glut	Glut
1B_M_767	1017184920101460516	-2.1931489	0.9827647	17	Isocortex	ORB	L4/5 IT CTX Glut	IT-ET Glut	Glut
1B_M_769	1017184920101480200	-1.957103	0.059892178	17	Isocortex	ORB	L4/5 IT CTX Glut	IT-ET Glut	Glut
1B_M_998	1017184920101480271	-2.0224051	0.11032486	17	Isocortex	ORB	L4/5 IT CTX Glut	IT-ET Glut	Glut
1C_M_1474	1017184920100440512	1.984438	-0.18101501	17	OLF	MOB,AON	L4/5 IT CTX Glut	IT-ET Glut	Glut
1C_M_1710	1017184920101320290	-1.3588724	1.552979	17	OLF	MOB,AON	L4/5 IT CTX Glut	IT-ET Glut	Glut
1C_M_256	1017184920100660431	1.204598	1.6524453	17	OLF	MOB,AON	L4/5 IT CTX Glut	IT-ET Glut	Glut
1C_M_4	1017184920100950061	0.32331657	0.28804064	17	OLF	MOB,AON	L4/5 IT CTX Glut	IT-ET Glut	Glut
1C_M_575	1017184920100680434	1.0524426	0.56213236	17	OLF	MOB,AON	L4/5 IT CTX Glut	IT-ET Glut	Glut
1C_M_583	1017184920101080334	-0.43283558	0.46779156	17	OLF	MOB,AON	L4/5 IT CTX Glut	IT-ET Glut	Glut
1C_M_746	1017184920100690084	1.3933754	0.27637863	17	OLF	MOB,AON	L4/5 IT CTX Glut	IT-ET Glut	Glut
1C_M_774	1017184920100680469	1.038382	0.6780119	17	OLF	MOB,AON	L4/5 IT CTX Glut	IT-ET Glut	Glut
1C_M_853	1017184920101460355	-2.0417423	0.96311283	17	OLF	MOB,AON	L4/5 IT CTX Glut	IT-ET Glut	Glut
1C_M_1	1017184920100580145	1.7212682	-0.837008	17	OLF	MOB,AON	IT AON-TT-DP Glut	IT-ET Glut	Glut
1C_M_1003	1017184920101370378	-1.630887	-0.8886981	17	OLF	MOB,AON	IT AON-TT-DP Glut	IT-ET Glut	Glut
1C_M_1373	1017184920100710652	0.7626958	-0.56027603	17	OLF	MOB,AON	IT AON-TT-DP Glut	IT-ET Glut	Glut
1C_M_1551	1017184920100710412	0.94850636	-0.7626796	17	OLF	MOB,AON	IT AON-TT-DP Glut	IT-ET Glut	Glut
1C_M_1709	1017184920100580071	1.7989316	-0.8503728	17	OLF	MOB,AON	IT AON-TT-DP Glut	IT-ET Glut	Glut
1C_M_1949	1017184920100710366	1.0392103	-0.5481658	17	OLF	MOB,AON	IT AON-TT-DP Glut	IT-ET Glut	Glut
1C_M_2004	1017184920101370042	-1.3412013	-0.7502208	17	OLF	MOB,AON	IT AON-TT-DP Glut	IT-ET Glut	Glut
1C_M_2078	1017184920101130112	-0.45037127	-1.9051409	17	OLF	MOB,AON	IT AON-TT-DP Glut	IT-ET Glut	Glut
1C_M_2106	1017184920101370228	-1.5010347	-0.97283363	17	OLF	MOB,AON	IT AON-TT-DP Glut	IT-ET Glut	Glut
1B_M_989	1017184920100820178	0.76991034	0.33776474	17	Isocortex	ORB	L4/5 IT CTX Glut	IT-ET Glut	Glut
1C_M_1864	1017184920100590117	1.7206578	-0.9546051	17	OLF	MOB,AON	IT AON-TT-DP Glut	IT-ET Glut	Glut
1B_M_985	1017184920100820493	0.4782281	0.5165019	17	Isocortex	ORB	L4/5 IT CTX Glut	IT-ET Glut	Glut
1B_M_983	1017184920100820290	0.6806612	0.5162358	17	Isocortex	ORB	L4/5 IT CTX Glut	IT-ET Glut	Glut
1B_M_782	1017184920101190529	-1.0777702	1.6010299	17	Isocortex	ORB	L4/5 IT CTX Glut	IT-ET Glut	Glut
1B_M_790	1017184920100990054	0.19264889	-1.5250173	17	Isocortex	ORB	L4/5 IT CTX Glut	IT-ET Glut	Glut
1B_M_800	1017184920101190383	-0.9257984	1.6387191	17	Isocortex	ORB	L4/5 IT CTX Glut	IT-ET Glut	Glut
1B_M_814	1017184920100950280	0.15459108	0.6282401	17	Isocortex	ORB	L4/5 IT CTX Glut	IT-ET Glut	Glut
1B_M_821	1017184920100560212	1.7891927	0.16805649	17	Isocortex	ORB	L4/5 IT CTX Glut	IT-ET Glut	Glut
1B_M_83	1017184920101080523	-0.61554766	0.46303034	17	Isocortex	ORB	L4/5 IT CTX Glut	IT-ET Glut	Glut
1B_M_832	1017184920100820507	0.45273972	0.33364296	17	Isocortex	ORB	L4/5 IT CTX Glut	IT-ET Glut	Glut
1B_M_833	1017184920101121115	-0.6671004	-1.3260121	17	Isocortex	ORB	L4/5 IT CTX Glut	IT-ET Glut	Glut
1B_M_85	1017184920101080300	-0.3793578	0.56990814	17	Isocortex	ORB	L4/5 IT CTX Glut	IT-ET Glut	Glut
1B_M_868	1017184920101350518	-1.747056	0.2506237	17	Isocortex	ORB	L4/5 IT CTX Glut	IT-ET Glut	Glut
1B_M_873	1017184920101070188	-0.26707172	1.1139708	17	Isocortex	ORB	L4/5 IT CTX Glut	IT-ET Glut	Glut
1B_M_88	1017184920101210328	-0.9513173	0.5497632	17	Isocortex	ORB	L4/5 IT CTX Glut	IT-ET Glut	Glut
1B_M_885	1017184920100570284	1.6999412	0.029220581	17	Isocortex	ORB	L4/5 IT CTX Glut	IT-ET Glut	Glut
1B_M_89	1017184920100570171	1.810525	-0.082987785	17	Isocortex	ORB	L4/5 IT CTX Glut	IT-ET Glut	Glut
1B_M_910	1017184920200950091	0.3103943	0.4226327	17	Isocortex	ORB	L4/5 IT CTX Glut	IT-ET Glut	Glut
1B_M_92	1017184920100820392	0.5665455	0.4294696	17	Isocortex	ORB	L4/5 IT CTX Glut	IT-ET Glut	Glut
1B_M_934	1017184920100560264	1.7568398	0.20660114	17	Isocortex	ORB	L4/5 IT CTX Glut	IT-ET Glut	Glut
1B_M_959	1017184920101340054	-1.2310615	0.588994	17	Isocortex	ORB	L4/5 IT CTX Glut	IT-ET Glut	Glut
1B_M_978	1017184920100820172	0.78207827	0.48880053	17	Isocortex	ORB	L4/5 IT CTX Glut	IT-ET Glut	Glut
1B_M_984	1017184920100570107	1.8664036	-0.16746092	17	Isocortex	ORB	L4/5 IT CTX Glut	IT-ET Glut	Glut
1C_M_1877	1017184920101360030	-1.2962737	-0.3436098	17	OLF	MOB,AON	IT AON-TT-DP Glut	IT-ET Glut	Glut
1C_M_2173	1017184920100300436	2.5330086	0.006670475	17	OLF	MOB,AON	IT AON-TT-DP Glut	IT-ET Glut	Glut
1C_M_492	1017184920100600444	1.2458601	-1.3882489	17	OLF	MOB,AON	IT AON-TT-DP Glut	IT-ET Glut	Glut
1C_M_923	1017184920100730635	0.85765505	-1.5251155	17	OLF	MOB,AON	IT AON-TT-DP Glut	IT-ET Glut	Glut
1C_M_932	1017184920100730479	0.93785334	-1.5397182	17	OLF	MOB,AON	IT AON-TT-DP Glut	IT-ET Glut	Glut
1C_M_944	1017184920101230292	-1.0380888	-0.4645052	17	OLF	MOB,AON	IT AON-TT-DP Glut	IT-ET Glut	Glut
1C_M_1187	1017184920101370336	-1.587179	-0.93366146	17	OLF	MOB,AON	IT AON-TT-DP Glut	IT-ET Glut	Glut
1C_M_1532	1017184920101250553	-1.142097	-1.51161	17	OLF	MOB,AON	IT AON-TT-DP Glut	IT-ET Glut	Glut
1C_M_2343	1017184920101250607	-1.1780968	-1.4555106	17	OLF	MOB,AON	IT AON-TT-DP Glut	IT-ET Glut	Glut
1C_M_686	1017184920101240961	-1.3461199	-1.0355372	17	OLF	MOB,AON	IT AON-TT-DP Glut	IT-ET Glut	Glut
1C_M_934	1017184920100710516	0.8440342	-0.72514963	17	OLF	MOB,AON	IT AON-TT-DP Glut	IT-ET Glut	Glut
1C_M_917	1017184920101250423	-1.0592823	-1.4590034	17	OLF	MOB,AON	IT AON-TT-DP Glut	IT-ET Glut	Glut
1C_M_1958	1017184920100710534	0.8641386	-0.59283495	17	OLF	MOB,AON	IT AON-TT-DP Glut	IT-ET Glut	Glut
1C_M_591	1017184920101230271	-1.0104527	-0.38033342	17	OLF	MOB,AON	IT AON-TT-DP Glut	IT-ET Glut	Glut
1C_M_6	1017184920101250611	-1.1930804	-1.3025575	17	OLF	MOB,AON	IT AON-TT-DP Glut	IT-ET Glut	Glut
1C_M_950	1017184920100580078	1.8096461	-0.61594915	17	OLF	MOB,AON	IT AON-TT-DP Glut	IT-ET Glut	Glut
1C_M_1035	1017184920101250640	-1.1894627	-1.487874	17	OLF	MOB,AON	IT AON-TT-DP Glut	IT-ET Glut	Glut
1C_M_1604	1017184920101230206	-0.94173	-0.4775071	17	OLF	MOB,AON	IT AON-TT-DP Glut	IT-ET Glut	Glut
1C_M_1859	1017184920101230281	-1.0262733	-0.46540833	17	OLF	MOB,AON	IT AON-TT-DP Glut	IT-ET Glut	Glut
1C_M_2029	1017184920101240950	-1.3412895	-0.96438885	17	OLF	MOB,AON	IT AON-TT-DP Glut	IT-ET Glut	Glut
1C_M_2255	1017184920100730095	1.1800218	-1.4180598	17	OLF	MOB,AON	IT AON-TT-DP Glut	IT-ET Glut	Glut
1C_M_589	1017184920101230381	-1.1299586	-0.44516182	17	OLF	MOB,AON	IT AON-TT-DP Glut	IT-ET Glut	Glut
1C_M_862	1017184920101250731	-1.2802129	-1.1721654	17	OLF	MOB,AON	IT AON-TT-DP Glut	IT-ET Glut	Glut
1C_M_843	1017184920100730146	1.1140375	-1.5432224	17	OLF	MOB,AON	IT AON-TT-DP Glut	IT-ET Glut	Glut
1C_M_765	1017184920101230551	-1.2836285	-0.40742636	17	OLF	MOB,AON	IT AON-TT-DP Glut	IT-ET Glut	Glut
1C_M_672	1017184920100580501	1.4192505	-0.7465596	17	OLF	MOB,AON	IT AON-TT-DP Glut	IT-ET Glut	Glut
1C_M_691	1017184920100710375	1.008831	-0.71033096	17	OLF	MOB,AON	IT AON-TT-DP Glut	IT-ET Glut	Glut
1C_M_850	1017184920200710547	0.81551695	-0.71771526	17	OLF	MOB,AON	IT AON-TT-DP Glut	IT-ET Glut	Glut
1C_M_860	1017184920100710219	1.1706834	-0.67618513	17	OLF	MOB,AON	IT AON-TT-DP Glut	IT-ET Glut	Glut
1C_M_1380	1017184920100720195	1.1603937	-1.3157539	17	OLF	MOB,AON	IT AON-TT-DP Glut	IT-ET Glut	Glut
1C_M_1601	1017184920101250470	-1.0926824	-1.4289136	17	OLF	MOB,AON	IT AON-TT-DP Glut	IT-ET Glut	Glut
1C_M_1603	1017184920101240950	-1.3412895	-0.96438885	17	OLF	MOB,AON	IT AON-TT-DP Glut	IT-ET Glut	Glut
1C_M_1704	1017184920101230274	-1.008029	-0.529058	17	OLF	MOB,AON	IT AON-TT-DP Glut	IT-ET Glut	Glut
1C_M_1790	1017184920101140124	-0.7487674	-2.0604248	17	OLF	MOB,AON	IT AON-TT-DP Glut	IT-ET Glut	Glut
1C_M_1956	1017184920101360081	-1.3474913	-0.56294775	17	OLF	MOB,AON	IT AON-TT-DP Glut	IT-ET Glut	Glut
1C_M_1999	1017184920101230548	-1.2915516	-0.52773666	17	OLF	MOB,AON	IT AON-TT-DP Glut	IT-ET Glut	Glut
1C_M_2319	1017184920101230441	-1.1929173	-0.55388117	17	OLF	MOB,AON	IT AON-TT-DP Glut	IT-ET Glut	Glut
1C_M_2575	1017184920101370355	-1.6006937	-0.656147	17	OLF	MOB,AON	IT AON-TT-DP Glut	IT-ET Glut	Glut
1C_M_261	1017184920101370284	-1.5450943	-0.8240223	17	OLF	MOB,AON	IT AON-TT-DP Glut	IT-ET Glut	Glut
1C_M_2630	1017184920101370153	-1.4401264	-0.82859516	17	OLF	MOB,AON	IT AON-TT-DP Glut	IT-ET Glut	Glut
1C_M_319	1017184920100580172	1.6944623	-0.78647995	17	OLF	MOB,AON	IT AON-TT-DP Glut	IT-ET Glut	Glut
1C_M_394	1017184920101250504	-1.1063957	-1.454823	17	OLF	MOB,AON	IT AON-TT-DP Glut	IT-ET Glut	Glut
1C_M_412	1017184920101250473	-1.0802822	-1.5019989	17	OLF	MOB,AON	IT AON-TT-DP Glut	IT-ET Glut	Glut
1C_M_685	1017184920101230528	-1.2693329	-0.5867152	17	OLF	MOB,AON	IT AON-TT-DP Glut	IT-ET Glut	Glut
1C_M_248	1017184920100590498	1.2656584	-1.2156134	17	OLF	MOB,AON	IT AON-TT-DP Glut	IT-ET Glut	Glut
1C_M_262	1017184920100710591	0.7886176	-0.63308525	17	OLF	MOB,AON	IT AON-TT-DP Glut	IT-ET Glut	Glut
1C_M_516	1017184920100720090	1.2331896	-1.2910433	17	OLF	MOB,AON	IT AON-TT-DP Glut	IT-ET Glut	Glut
1C_M_920	1017184920101370393	-1.6617196	-0.85107803	17	OLF	MOB,AON	IT AON-TT-DP Glut	IT-ET Glut	Glut
1C_M_2165	1017184920100710062	1.3137774	-0.5695863	17	OLF	MOB,AON	IT AON-TT-DP Glut	IT-ET Glut	Glut
1C_M_2176	1017184920100690330	1.1798563	0.38738394	17	OLF	MOB,AON	IT AON-TT-DP Glut	IT-ET Glut	Glut
1C_M_2416	1017184920100580262	1.5954714	-0.86181355	17	OLF	MOB,AON	IT AON-TT-DP Glut	IT-ET Glut	Glut
1C_M_2584	1017184920100720086	1.2484851	-1.1759539	17	OLF	MOB,AON	IT AON-TT-DP Glut	IT-ET Glut	Glut
1C_M_1616	1017184920101250607	-1.1780968	-1.4555106	17	OLF	MOB,AON	IT AON-TT-DP Glut	IT-ET Glut	Glut
1C_M_2096	1017184920101360213	-1.5017157	-0.5734682	17	OLF	MOB,AON	IT AON-TT-DP Glut	IT-ET Glut	Glut
1C_M_2097	1017184920101250682	-1.2310452	-1.3382955	17	OLF	MOB,AON	IT AON-TT-DP Glut	IT-ET Glut	Glut
1C_M_2420	1017184920101250673	-1.2163782	-1.4004064	17	OLF	MOB,AON	IT AON-TT-DP Glut	IT-ET Glut	Glut
1C_M_1378	1017184920100730392	0.9710002	-1.5936718	17	OLF	MOB,AON	IT AON-TT-DP Glut	IT-ET Glut	Glut
1C_M_836	1017184920101360294	-1.604486	-0.51089764	17	OLF	MOB,AON	IT AON-TT-DP Glut	IT-ET Glut	Glut
1C_M_2195	1017184920200710638	0.7277031	-0.6571245	17	OLF	MOB,AON	IT AON-TT-DP Glut	IT-ET Glut	Glut
1C_M_2202	1017184920100960368	0.024859428	-0.23228168	17	OLF	MOB,AON	IT AON-TT-DP Glut	IT-ET Glut	Glut
1C_M_2432	1017184920101610088	-2.3668072	0.15173769	17	OLF	MOB,AON	IT AON-TT-DP Glut	IT-ET Glut	Glut
1C_M_1467	1017184920101610140	-2.4524596	0.050526142	17	OLF	MOB,AON	IT AON-TT-DP Glut	IT-ET Glut	Glut
1C_M_1686	1017184920201370355	-1.6007535	-0.7376709	17	OLF	MOB,AON	IT AON-TT-DP Glut	IT-ET Glut	Glut
1C_M_2114	1017184920101230290	-1.0223799	-0.36803532	17	OLF	MOB,AON	IT AON-TT-DP Glut	IT-ET Glut	Glut
1C_M_245	1017184920100300261	2.6906958	0.096066475	17	OLF	MOB,AON	L2/3 IT PIR-ENTl Glut	IT-ET Glut	Glut
1C_M_1519	1017184920200580483	1.4488511	-0.6640558	17	OLF	MOB,AON	IT AON-TT-DP Glut	IT-ET Glut	Glut
1C_M_1774	1017184920101250672	-1.2280574	-1.3108001	17	OLF	MOB,AON	IT AON-TT-DP Glut	IT-ET Glut	Glut
1C_M_2011	1017184920101370285	-1.5461633	-0.81445026	17	OLF	MOB,AON	IT AON-TT-DP Glut	IT-ET Glut	Glut
1C_M_671	1017184920101250294	-0.9750519	-1.510736	17	OLF	MOB,AON	IT AON-TT-DP Glut	IT-ET Glut	Glut
1C_M_1755	1017184920100710353	1.0660119	-0.49494648	17	OLF	MOB,AON	IT AON-TT-DP Glut	IT-ET Glut	Glut
1C_M_1183	1017184920100580259	1.6247873	-0.60361814	17	OLF	MOB,AON	IT AON-TT-DP Glut	IT-ET Glut	Glut
1C_M_1106	1017184920101360294	-1.604486	-0.51089764	17	OLF	MOB,AON	IT AON-TT-DP Glut	IT-ET Glut	Glut
1C_M_2192	1017184920100580202	1.6667566	-0.72018003	17	OLF	MOB,AON	L2/3 IT PIR-ENTl Glut	IT-ET Glut	Glut
1C_M_2229	1017184920101250693	-1.240859	-1.3729067	17	OLF	MOB,AON	IT AON-TT-DP Glut	IT-ET Glut	Glut
1C_M_2247	1017184920100710350	1.0643816	-0.54732704	17	OLF	MOB,AON	IT AON-TT-DP Glut	IT-ET Glut	Glut
1C_M_331	1017184920101230261	-1.0057316	-0.436131	17	OLF	MOB,AON	IT AON-TT-DP Glut	IT-ET Glut	Glut
1C_M_80	1017184920100590308	1.4399691	-1.0559974	17	OLF	MOB,AON	IT AON-TT-DP Glut	IT-ET Glut	Glut
1C_M_835	1017184920101360134	-1.4055839	-0.5335121	17	OLF	MOB,AON	IT AON-TT-DP Glut	IT-ET Glut	Glut
1C_M_839	1017184920101370107	-1.4062409	-0.98655415	17	OLF	MOB,AON	IT AON-TT-DP Glut	IT-ET Glut	Glut
1C_M_88	1017184920100730258	1.0614758	-1.5073905	17	OLF	MOB,AON	IT AON-TT-DP Glut	IT-ET Glut	Glut
1C_M_1273	1017184920101370342	-1.6047966	-0.8273444	17	OLF	MOB,AON	IT AON-TT-DP Glut	IT-ET Glut	Glut
1C_M_1288	1017184920101230379	-1.1188025	-0.45449686	17	OLF	MOB,AON	IT AON-TT-DP Glut	IT-ET Glut	Glut
1C_M_1878	1017184920100710251	1.1513743	-0.5710435	17	OLF	MOB,AON	IT AON-TT-DP Glut	IT-ET Glut	Glut
1C_M_1951	1017184920101370122	-1.4140434	-0.90063	17	OLF	MOB,AON	IT AON-TT-DP Glut	IT-ET Glut	Glut
1C_M_2123	1017184920101370125	-1.4191151	-0.9578705	17	OLF	MOB,AON	IT AON-TT-DP Glut	IT-ET Glut	Glut
1C_M_2320	1017184920101250638	-1.2043757	-1.2926569	17	OLF	MOB,AON	IT AON-TT-DP Glut	IT-ET Glut	Glut
1C_M_2480	1017184920101250496	-1.100265	-1.4909182	17	OLF	MOB,AON	IT AON-TT-DP Glut	IT-ET Glut	Glut
1C_M_577	1017184920101350077	-1.3033385	0.22643137	17	OLF	MOB,AON	IT AON-TT-DP Glut	IT-ET Glut	Glut
1C_M_588	1017184920101360136	-1.405469	-0.5741825	17	OLF	MOB,AON	IT AON-TT-DP Glut	IT-ET Glut	Glut
1C_M_601	1017184920100580532	1.4216928	-0.5409961	17	OLF	MOB,AON	IT AON-TT-DP Glut	IT-ET Glut	Glut
1C_M_1304	1017184920101370360	-1.6135759	-0.707819	17	OLF	MOB,AON	IT AON-TT-DP Glut	IT-ET Glut	Glut
1B_M_340	1017184920101600059	-2.291359	0.4620824	17	Isocortex	ORB	L4/5 IT CTX Glut	IT-ET Glut	Glut
1C_M_2640	1017184920101121358	-0.746541	-1.5805731	17	OLF	MOB,AON	IT AON-TT-DP Glut	IT-ET Glut	Glut
1C_M_2199	1017184920100710191	1.2008514	-0.5974951	17	OLF	MOB,AON	IT AON-TT-DP Glut	IT-ET Glut	Glut
1C_M_1850	1017184920100720276	1.1146593	-1.2389088	17	OLF	MOB,AON	IT AON-TT-DP Glut	IT-ET Glut	Glut
1C_M_1868	1017184920101240755	-1.1615543	-0.7115302	17	OLF	MOB,AON	IT AON-TT-DP Glut	IT-ET Glut	Glut
1C_M_1870	1017184920100580436	1.4728308	-0.7632313	17	OLF	MOB,AON	IT AON-TT-DP Glut	IT-ET Glut	Glut
1C_M_1879	1017184920101370223	-1.4790015	-0.68513346	17	OLF	MOB,AON	IT AON-TT-DP Glut	IT-ET Glut	Glut
1C_M_1921	1017184920100720091	1.2786627	-0.94180536	17	OLF	MOB,AON	IT AON-TT-DP Glut	IT-ET Glut	Glut
1C_M_1939	1017184920100730485	0.9588094	-1.3701367	17	OLF	MOB,AON	IT AON-TT-DP Glut	IT-ET Glut	Glut
1C_M_1954	1017184920100580407	1.4825368	-0.8329339	17	OLF	MOB,AON	IT AON-TT-DP Glut	IT-ET Glut	Glut
1C_M_2091	1017184920100720273	1.1280537	-1.1545458	17	OLF	MOB,AON	IT AON-TT-DP Glut	IT-ET Glut	Glut
1C_M_1793	1017184920101350170	-1.4522705	0.13482237	17	OLF	MOB,AON	IT AON-TT-DP Glut	IT-ET Glut	Glut
1C_M_2092	1017184920100730649	0.85392046	-1.4420137	17	OLF	MOB,AON	IT AON-TT-DP Glut	IT-ET Glut	Glut
1C_M_2112	1017184920101240784	-1.2408385	-0.9402795	17	OLF	MOB,AON	IT AON-TT-DP Glut	IT-ET Glut	Glut
1C_M_2120	1017184920100590348	1.4015198	-1.0072641	17	OLF	MOB,AON	IT AON-TT-DP Glut	IT-ET Glut	Glut
1C_M_2184	1017184920101250652	-1.2328496	-1.1209431	17	OLF	MOB,AON	IT AON-TT-DP Glut	IT-ET Glut	Glut
1C_M_2196	1017184920101370164	-1.4414282	-0.8009424	17	OLF	MOB,AON	IT AON-TT-DP Glut	IT-ET Glut	Glut
1C_M_2233	1017184920100710161	1.2278376	-0.7481127	17	OLF	MOB,AON	IT AON-TT-DP Glut	IT-ET Glut	Glut
1C_M_2256	1017184920101240751	-1.2128096	-0.9816046	17	OLF	MOB,AON	IT AON-TT-DP Glut	IT-ET Glut	Glut
1C_M_2316	1017184920100730669	0.83738995	-1.5599298	17	OLF	MOB,AON	IT AON-TT-DP Glut	IT-ET Glut	Glut
1C_M_2318	1017184920100720249	1.1345448	-1.2579441	17	OLF	MOB,AON	IT AON-TT-DP Glut	IT-ET Glut	Glut
1C_M_2094	1017184920101360070	-1.3362556	-0.54190254	17	OLF	MOB,AON	IT AON-TT-DP Glut	IT-ET Glut	Glut
1C_M_1694	1017184920100590497	1.2973413	-0.9610925	17	OLF	MOB,AON	IT AON-TT-DP Glut	IT-ET Glut	Glut
1C_M_1517	1017184920101370258	-1.5156817	-0.705523	17	OLF	MOB,AON	IT AON-TT-DP Glut	IT-ET Glut	Glut
1C_M_151	1017184920100720222	1.1955576	-0.9100394	17	OLF	MOB,AON	IT AON-TT-DP Glut	IT-ET Glut	Glut
1C_M_81	1017184920100580514	1.4261255	-0.6362376	17	OLF	MOB,AON	IT AON-TT-DP Glut	IT-ET Glut	Glut
1A_M_2321	1017184920101250573	-1.1662946	-1.3412952	17	Isocortex	MOs	IT AON-TT-DP Glut	IT-ET Glut	Glut
1C_M_1007	1017184920100710098	1.2826161	-0.6072111	17	OLF	MOB,AON	IT AON-TT-DP Glut	IT-ET Glut	Glut
1C_M_1011	1017184920101370191	-1.4548922	-0.7247267	17	OLF	MOB,AON	IT AON-TT-DP Glut	IT-ET Glut	Glut
1C_M_1018	1017184920101250573	-1.1662946	-1.3412952	17	OLF	MOB,AON	IT AON-TT-DP Glut	IT-ET Glut	Glut
1C_M_1101	1017184920100730224	1.0877705	-1.4732747	17	OLF	MOB,AON	IT AON-TT-DP Glut	IT-ET Glut	Glut
1C_M_1107	1017184920101240710	-1.1826024	-0.9275751	17	OLF	MOB,AON	IT AON-TT-DP Glut	IT-ET Glut	Glut
1C_M_1119	1017184920100720067	1.256959	-1.195714	17	OLF	MOB,AON	IT AON-TT-DP Glut	IT-ET Glut	Glut
1C_M_1126	1017184920101250321	-0.99802876	-1.4167438	17	OLF	MOB,AON	IT AON-TT-DP Glut	IT-ET Glut	Glut
1C_M_1179	1017184920101250385	-1.0547171	-1.2569914	17	OLF	MOB,AON	IT AON-TT-DP Glut	IT-ET Glut	Glut
1C_M_1180	1017184920101250491	-1.1272731	-1.1955857	17	OLF	MOB,AON	IT AON-TT-DP Glut	IT-ET Glut	Glut
1C_M_1215	1017184920100580442	1.450366	-0.8421483	17	OLF	MOB,AON	IT AON-TT-DP Glut	IT-ET Glut	Glut
1C_M_1270	1017184920100580343	1.53862	-0.72531986	17	OLF	MOB,AON	IT AON-TT-DP Glut	IT-ET Glut	Glut
1C_M_1283	1017184920100730326	0.9747124	-1.7179604	17	OLF	MOB,AON	IT AON-TT-DP Glut	IT-ET Glut	Glut
1C_M_1296	1017184920101240847	-1.2776585	-0.9517832	17	OLF	MOB,AON	IT AON-TT-DP Glut	IT-ET Glut	Glut
1C_M_1359	1017184920101260617	-1.1503978	-1.6838026	17	OLF	MOB,AON	IT AON-TT-DP Glut	IT-ET Glut	Glut
1C_M_1363	1017184920101250259	-0.9583268	-1.3990111	17	OLF	MOB,AON	IT AON-TT-DP Glut	IT-ET Glut	Glut
1C_M_1393	1017184920101360087	-1.3589506	-0.5734639	17	OLF	MOB,AON	IT AON-TT-DP Glut	IT-ET Glut	Glut
1C_M_1470	1017184920101370091	-1.3856883	-0.80785894	17	OLF	MOB,AON	IT AON-TT-DP Glut	IT-ET Glut	Glut
1C_M_2342	1017184920100710274	1.1285048	-0.62365246	17	OLF	MOB,AON	IT AON-TT-DP Glut	IT-ET Glut	Glut
1C_M_235	1017184920101250726	-1.2831211	-1.1515265	17	OLF	MOB,AON	IT AON-TT-DP Glut	IT-ET Glut	Glut
1C_M_2354	1017184920100720718	0.7782526	-0.83633137	17	OLF	MOB,AON	IT AON-TT-DP Glut	IT-ET Glut	Glut
1C_M_2408	1017184920100720294	1.1286407	-1.0465245	17	OLF	MOB,AON	IT AON-TT-DP Glut	IT-ET Glut	Glut
1C_M_745	1017184920100580367	1.5028148	-0.8682647	17	OLF	MOB,AON	IT AON-TT-DP Glut	IT-ET Glut	Glut
1C_M_752	1017184920100580355	1.5377169	-0.68922234	17	OLF	MOB,AON	IT AON-TT-DP Glut	IT-ET Glut	Glut
1C_M_755	1017184920100710090	1.2802086	-0.8849287	17	OLF	MOB,AON	IT AON-TT-DP Glut	IT-ET Glut	Glut
1C_M_837	1017184920101250208	-0.9236269	-1.5214124	17	OLF	MOB,AON	IT AON-TT-DP Glut	IT-ET Glut	Glut
1C_M_854	1017184920101240706	-1.1843266	-1.0030851	17	OLF	MOB,AON	IT AON-TT-DP Glut	IT-ET Glut	Glut
1C_M_89	1017184920101230290	-1.0223799	-0.36803532	17	OLF	MOB,AON	IT AON-TT-DP Glut	IT-ET Glut	Glut
1C_M_943	1017184920101370214	-1.478404	-0.74465895	17	OLF	MOB,AON	IT AON-TT-DP Glut	IT-ET Glut	Glut
1C_M_98	1017184920101250464	-1.1072211	-1.195859	17	OLF	MOB,AON	IT AON-TT-DP Glut	IT-ET Glut	Glut
1A_M_1780	1017184920100590444	1.348073	-0.89549875	17	Isocortex	MOs	IT AON-TT-DP Glut	IT-ET Glut	Glut
1C_M_1093	1017184920101250541	-1.1513414	-1.2256889	17	OLF	MOB,AON	IT AON-TT-DP Glut	IT-ET Glut	Glut
1C_M_1096	1017184920101240670	-1.1620712	-1.0790248	17	OLF	MOB,AON	IT AON-TT-DP Glut	IT-ET Glut	Glut
1C_M_1190	1017184920101370214	-1.478404	-0.74465895	17	OLF	MOB,AON	IT AON-TT-DP Glut	IT-ET Glut	Glut
1C_M_1441	1017184920101370188	-1.4548292	-0.684989	17	OLF	MOB,AON	IT AON-TT-DP Glut	IT-ET Glut	Glut
1C_M_1619	1017184920100710397	0.9957981	-0.639781	17	OLF	MOB,AON	IT AON-TT-DP Glut	IT-ET Glut	Glut
1C_M_1784	1017184920100730607	0.88561535	-1.348588	17	OLF	MOB,AON	IT AON-TT-DP Glut	IT-ET Glut	Glut
1C_M_1843	1017184920101240670	-1.1620712	-1.0790248	17	OLF	MOB,AON	IT AON-TT-DP Glut	IT-ET Glut	Glut
1C_M_2015	1017184920100720306	1.1056395	-1.1555247	17	OLF	MOB,AON	IT AON-TT-DP Glut	IT-ET Glut	Glut
1C_M_2082	1017184920101250253	-0.9537163	-1.3495026	17	OLF	MOB,AON	IT AON-TT-DP Glut	IT-ET Glut	Glut
1C_M_2189	1017184920200710288	1.0971394	-0.72891665	17	OLF	MOB,AON	IT AON-TT-DP Glut	IT-ET Glut	Glut
1C_M_740	1017184920101370227	-1.4995546	-0.8029518	17	OLF	MOB,AON	IT AON-TT-DP Glut	IT-ET Glut	Glut
1C_M_2563	1017184920100710063	1.312604	-0.70956373	17	OLF	MOB,AON	IT AON-TT-DP Glut	IT-ET Glut	Glut
1C_M_71	1017184920101240737	-1.203423	-0.96049786	17	OLF	MOB,AON	IT AON-TT-DP Glut	IT-ET Glut	Glut
1C_M_69	1017184920101240920	-1.2968988	-0.7282276	17	OLF	MOB,AON	IT AON-TT-DP Glut	IT-ET Glut	Glut
1C_M_2488	1017184920101250679	-1.2415137	-1.2432556	17	OLF	MOB,AON	IT AON-TT-DP Glut	IT-ET Glut	Glut
1C_M_2503	1017184920101250208	-0.9236269	-1.5214124	17	OLF	MOB,AON	IT AON-TT-DP Glut	IT-ET Glut	Glut
1C_M_2507	1017184920101370387	-1.6581619	-0.79059887	17	OLF	MOB,AON	IT AON-TT-DP Glut	IT-ET Glut	Glut
1C_M_2518	1017184920100580270	1.6069603	-0.71336746	17	OLF	MOB,AON	IT AON-TT-DP Glut	IT-ET Glut	Glut
1C_M_2560	1017184920101250393	-1.0525961	-1.3271537	17	OLF	MOB,AON	IT AON-TT-DP Glut	IT-ET Glut	Glut
1C_M_2565	1017184920101250358	-1.0282845	-1.4150786	17	OLF	MOB,AON	IT AON-TT-DP Glut	IT-ET Glut	Glut
1C_M_2585	1017184920101250637	-1.2209187	-1.2038445	17	OLF	MOB,AON	IT AON-TT-DP Glut	IT-ET Glut	Glut
1C_M_2594	1017184920100580448	1.450366	-0.8421483	17	OLF	MOB,AON	IT AON-TT-DP Glut	IT-ET Glut	Glut
1C_M_313	1017184920101240835	-1.2775054	-0.96194315	17	OLF	MOB,AON	IT AON-TT-DP Glut	IT-ET Glut	Glut
1C_M_316	1017184920100720231	1.1441321	-1.2673116	17	OLF	MOB,AON	IT AON-TT-DP Glut	IT-ET Glut	Glut
1C_M_342	1017184920100580620	1.336256	-0.7460027	17	OLF	MOB,AON	IT AON-TT-DP Glut	IT-ET Glut	Glut
1C_M_418	1017184920101250385	-1.0547171	-1.2569914	17	OLF	MOB,AON	IT AON-TT-DP Glut	IT-ET Glut	Glut
1C_M_482	1017184920100730620	0.8756838	-1.4059076	17	OLF	MOB,AON	IT AON-TT-DP Glut	IT-ET Glut	Glut
1C_M_484	1017184920100580602	1.3539281	-0.69221497	17	OLF	MOB,AON	IT AON-TT-DP Glut	IT-ET Glut	Glut
1C_M_493	1017184920101250545	-1.1657691	-1.1323247	17	OLF	MOB,AON	IT AON-TT-DP Glut	IT-ET Glut	Glut
1C_M_496	1017184920101240849	-1.2858019	-0.9930396	17	OLF	MOB,AON	IT AON-TT-DP Glut	IT-ET Glut	Glut
1C_M_499	1017184920100710227	1.1651225	-0.60639286	17	OLF	MOB,AON	IT AON-TT-DP Glut	IT-ET Glut	Glut
1C_M_503	1017184920100730350	1.031632	-1.4239697	17	OLF	MOB,AON	IT AON-TT-DP Glut	IT-ET Glut	Glut
1C_M_564	1017184920101240710	-1.1826024	-0.9275751	17	OLF	MOB,AON	IT AON-TT-DP Glut	IT-ET Glut	Glut
1C_M_70	1017184920100720122	1.244204	-1.0626202	17	OLF	MOB,AON	IT AON-TT-DP Glut	IT-ET Glut	Glut
1A_M_886	1017184920100420364	2.20674	0.8154988	17	Isocortex	MOs	L5 IT CTX Glut	IT-ET Glut	Glut
1A_M_830	1017184920100420430	2.1307087	0.8758836	17	Isocortex	MOs	L5 IT CTX Glut	IT-ET Glut	Glut
1A_M_829	1017184920101470275	-1.9945285	0.64983225	17	Isocortex	MOs	L5 IT CTX Glut	IT-ET Glut	Glut
1A_M_2022	1017184920100300262	2.7011375	0.23251629	17	Isocortex	MOs	L2/3 IT CTX Glut	IT-ET Glut	Glut
1A_M_2028	1017184920101590367	-2.5148122	0.9604454	17	Isocortex	MOs	L2/3 IT CTX Glut	IT-ET Glut	Glut
1A_M_2047	1017184920101600238	-2.41741	0.7576742	17	Isocortex	MOs	L2/3 IT CTX Glut	IT-ET Glut	Glut
1A_M_2050	1017184920101190265	-0.7973614	1.677254	17	Isocortex	MOs	L2/3 IT CTX Glut	IT-ET Glut	Glut
1A_M_2059	1017184920100290083	2.9279385	0.66065884	17	Isocortex	MOs	L2/3 IT CTX Glut	IT-ET Glut	Glut
1A_M_207	1017184920101590197	-2.3333633	1.2193365	17	Isocortex	MOs	L2/3 IT CTX Glut	IT-ET Glut	Glut
1A_M_2077	1017184920101450125	-1.7157085	1.6317184	17	Isocortex	MOs	L2/3 IT CTX Glut	IT-ET Glut	Glut
1A_M_2079	1017184920100310297	2.4820237	-0.2787547	17	Isocortex	MOs	L2/3 IT CTX Glut	IT-ET Glut	Glut
1A_M_202	1017184920100400179	2.3067784	1.5016739	17	Isocortex	MOs	L2/3 IT CTX Glut	IT-ET Glut	Glut
1A_M_2083	1017184920101590065	-2.216689	1.2517347	17	Isocortex	MOs	L2/3 IT CTX Glut	IT-ET Glut	Glut
1A_M_2094	1017184920100300396	2.5745068	0.09599304	17	Isocortex	MOs	L2/3 IT CTX Glut	IT-ET Glut	Glut
1A_M_2105	1017184920100290249	2.823738	0.5993724	17	Isocortex	MOs	L2/3 IT CTX Glut	IT-ET Glut	Glut
1A_M_2106	1017184920100660498	1.1667771	1.8284938	17	Isocortex	MOs	L2/3 IT CTX Glut	IT-ET Glut	Glut
1A_M_211	1017184920100290412	2.7046022	0.84016037	17	Isocortex	MOs	L2/3 IT CTX Glut	IT-ET Glut	Glut
1A_M_2116	1017184920100300135	2.8563337	0.37729788	17	Isocortex	MOs	L2/3 IT CTX Glut	IT-ET Glut	Glut
1A_M_2118	1017184920101590209	-2.3319564	1.3056583	17	Isocortex	MOs	L2/3 IT CTX Glut	IT-ET Glut	Glut
1A_M_2120	1017184920100790282	0.80984783	1.774097	17	Isocortex	MOs	L2/3 IT CTX Glut	IT-ET Glut	Glut
1A_M_2127	1017184920100280175	2.8003273	1.0270882	17	Isocortex	MOs	L2/3 IT CTX Glut	IT-ET Glut	Glut
1A_M_2091	1017184920100410085	2.5220394	1.2988658	17	Isocortex	MOs	L2/3 IT CTX Glut	IT-ET Glut	Glut
1A_M_2015	1017184920100280323	2.6970692	1.1982946	17	Isocortex	MOs	L2/3 IT CTX Glut	IT-ET Glut	Glut
1A_M_1997	1017184920100290052	2.959468	0.7928624	17	Isocortex	MOs	L2/3 IT CTX Glut	IT-ET Glut	Glut
1A_M_1989	1017184920100940329	0.16664314	1.0579672	17	Isocortex	MOs	L2/3 IT CTX Glut	IT-ET Glut	Glut
1A_M_1754	1017184920100660606	1.0655303	1.8104212	17	Isocortex	MOs	L2/3 IT CTX Glut	IT-ET Glut	Glut
1A_M_1766	1017184920100660580	1.1009674	1.8749633	17	Isocortex	MOs	L2/3 IT CTX Glut	IT-ET Glut	Glut
1A_M_1768	1017184920101610157	-2.4209037	0.3233242	17	Isocortex	MOs	L2/3 IT CTX Glut	IT-ET Glut	Glut
1A_M_1769	1017184920100530149	1.9690027	1.6064293	17	Isocortex	MOs	L2/3 IT CTX Glut	IT-ET Glut	Glut
1A_M_1773	1017184920101310022	-1.103035	1.7980154	17	Isocortex	MOs	L2/3 IT CTX Glut	IT-ET Glut	Glut
1A_M_1809	1017184920100930306	0.277771	1.5738885	17	Isocortex	MOs	L2/3 IT CTX Glut	IT-ET Glut	Glut
1A_M_1811	1017184920100410331	2.3273802	1.4208593	17	Isocortex	MOs	L2/3 IT CTX Glut	IT-ET Glut	Glut
1A_M_1826	1017184920100721087	0.65899706	-1.1201134	17	Isocortex	MOs	L2/3 IT CTX Glut	IT-ET Glut	Glut
1A_M_1836	1017184920101060424	-0.50362206	1.5581818	17	Isocortex	MOs	L2/3 IT CTX Glut	IT-ET Glut	Glut
1A_M_1838	1017184920101490261	-2.100383	-0.35002327	17	Isocortex	MOs	L2/3 IT CTX Glut	IT-ET Glut	Glut
1A_M_184	1017184920101490491	-2.333861	-0.16214705	17	Isocortex	MOs	L2/3 IT CTX Glut	IT-ET Glut	Glut
1A_M_1867	1017184920201190500	-1.0256371	1.7753549	17	Isocortex	MOs	L2/3 IT CTX Glut	IT-ET Glut	Glut
1A_M_1878	1017184920101450437	-2.117376	1.3974462	17	Isocortex	MOs	L2/3 IT CTX Glut	IT-ET Glut	Glut
1A_M_1889	1017184920101610290	-2.6029024	0.37776327	17	Isocortex	MOs	L2/3 IT CTX Glut	IT-ET Glut	Glut
1A_M_1899	1017184920100290146	2.8921013	0.44494677	17	Isocortex	MOs	L2/3 IT CTX Glut	IT-ET Glut	Glut
1A_M_1914	1017184920100790097	0.99862194	1.8351779	17	Isocortex	MOs	L2/3 IT CTX Glut	IT-ET Glut	Glut
1A_M_1938	1017184920100410589	2.0926857	1.4502811	17	Isocortex	MOs	L2/3 IT CTX Glut	IT-ET Glut	Glut
1A_M_1946	1017184920100530075	2.0449576	1.583389	17	Isocortex	MOs	L2/3 IT CTX Glut	IT-ET Glut	Glut
1A_M_1959	1017184920101450477	-2.150208	1.4478307	17	Isocortex	MOs	L2/3 IT CTX Glut	IT-ET Glut	Glut
1A_M_213	1017184920101600372	-2.5518913	0.660449	17	Isocortex	MOs	L2/3 IT CTX Glut	IT-ET Glut	Glut
1A_M_1749	1017184920101590270	-2.392955	1.1770053	17	Isocortex	MOs	L2/3 IT CTX Glut	IT-ET Glut	Glut
1A_M_2134	1017184920101320428	-1.4665489	1.7565417	17	Isocortex	MOs	L2/3 IT CTX Glut	IT-ET Glut	Glut
1A_M_2143	1017184920100570100	1.846129	-0.37068653	17	Isocortex	MOs	L2/3 IT CTX Glut	IT-ET Glut	Glut
1A_M_2317	1017184920101060205	-0.29656363	1.474648	17	Isocortex	MOs	L2/3 IT CTX Glut	IT-ET Glut	Glut
1A_M_2318	1017184920100280323	2.6970692	1.1982946	17	Isocortex	MOs	L2/3 IT CTX Glut	IT-ET Glut	Glut
1A_M_235	1017184920100930315	0.25719738	1.4226775	17	Isocortex	MOs	L2/3 IT CTX Glut	IT-ET Glut	Glut
1A_M_2351	1017184920101450208	-1.8214033	1.5715168	17	Isocortex	MOs	L2/3 IT CTX Glut	IT-ET Glut	Glut
1A_M_2354	1017184920101590349	-2.4616165	1.1631703	17	Isocortex	MOs	L2/3 IT CTX Glut	IT-ET Glut	Glut
1A_M_2363	1017184920100410290	2.368589	1.4167347	17	Isocortex	MOs	L2/3 IT CTX Glut	IT-ET Glut	Glut
1A_M_2365	1017184920100290140	2.8903818	0.46437454	17	Isocortex	MOs	L2/3 IT CTX Glut	IT-ET Glut	Glut
1A_M_2373	1017184920200290194	2.8539286	0.42580938	17	Isocortex	MOs	L2/3 IT CTX Glut	IT-ET Glut	Glut
1A_M_2315	1017184920101320317	-1.3596025	1.7052975	17	Isocortex	MOs	L2/3 IT CTX Glut	IT-ET Glut	Glut
1A_M_2377	1017184920100930332	0.24572039	1.4024086	17	Isocortex	MOs	L2/3 IT CTX Glut	IT-ET Glut	Glut
1A_M_2386	1017184920100280194	2.7813578	0.93956804	17	Isocortex	MOs	L2/3 IT CTX Glut	IT-ET Glut	Glut
1A_M_2389	1017184920101450015	-1.6041873	1.7020407	17	Isocortex	MOs	L2/3 IT CTX Glut	IT-ET Glut	Glut
1A_M_2391	1017184920100410253	2.3989296	1.394145	17	Isocortex	MOs	L2/3 IT CTX Glut	IT-ET Glut	Glut
1A_M_2403	1017184920100530127	1.9942627	1.6510584	17	Isocortex	MOs	L2/3 IT CTX Glut	IT-ET Glut	Glut
1A_M_2405	1017184920100290096	2.9183912	0.5688138	17	Isocortex	MOs	L2/3 IT CTX Glut	IT-ET Glut	Glut
1A_M_2406	1017184920100400076	2.4470863	1.4267344	17	Isocortex	MOs	L2/3 IT CTX Glut	IT-ET Glut	Glut
1A_M_2421	1017184920100410395	2.263883	1.376544	17	Isocortex	MOs	L2/3 IT CTX Glut	IT-ET Glut	Glut
1A_M_2422	1017184920101130938	-0.77723694	-1.8806806	17	Isocortex	MOs	L2/3 IT CTX Glut	IT-ET Glut	Glut
1A_M_2384	1017184920100530361	1.7115712	1.6601892	17	Isocortex	MOs	L2/3 IT CTX Glut	IT-ET Glut	Glut
1A_M_23	1017184920100530297	1.791707	1.6755493	17	Isocortex	MOs	L2/3 IT CTX Glut	IT-ET Glut	Glut
1A_M_2296	1017184920101190232	-0.7648611	1.7342474	17	Isocortex	MOs	L2/3 IT CTX Glut	IT-ET Glut	Glut
1A_M_2290	1017184920100790223	0.8647413	1.7940962	17	Isocortex	MOs	L2/3 IT CTX Glut	IT-ET Glut	Glut
1A_M_2151	1017184920100290257	2.820304	0.5036497	17	Isocortex	MOs	L2/3 IT CTX Glut	IT-ET Glut	Glut
1A_M_2154	1017184920101320487	-1.5199573	1.6976697	17	Isocortex	MOs	L2/3 IT CTX Glut	IT-ET Glut	Glut
1A_M_2160	1017184920101610314	-2.6212425	0.42982435	17	Isocortex	MOs	L2/3 IT CTX Glut	IT-ET Glut	Glut
1A_M_2163	1017184920100310245	2.5377588	-0.096036434	17	Isocortex	MOs	L2/3 IT CTX Glut	IT-ET Glut	Glut
1A_M_2164	1017184920101610290	-2.6029024	0.37776327	17	Isocortex	MOs	L2/3 IT CTX Glut	IT-ET Glut	Glut
1A_M_2179	1017184920101320407	-1.4449058	1.7002819	17	Isocortex	MOs	L2/3 IT CTX Glut	IT-ET Glut	Glut
1A_M_2181	1017184920100400161	2.3274236	1.5185213	17	Isocortex	MOs	L2/3 IT CTX Glut	IT-ET Glut	Glut
1A_M_2183	1017184920101450078	-1.6988845	1.5194325	17	Isocortex	MOs	L2/3 IT CTX Glut	IT-ET Glut	Glut
1A_M_2186	1017184920101060433	-0.4950986	1.6712823	17	Isocortex	MOs	L2/3 IT CTX Glut	IT-ET Glut	Glut
1A_M_2189	1017184920101600412	-2.56173	0.76512194	17	Isocortex	MOs	L2/3 IT CTX Glut	IT-ET Glut	Glut
1A_M_219	1017184920100290184	2.8627768	0.7632251	17	Isocortex	MOs	L2/3 IT CTX Glut	IT-ET Glut	Glut
1A_M_2192	1017184920101450431	-2.1072636	1.4267626	17	Isocortex	MOs	L2/3 IT CTX Glut	IT-ET Glut	Glut
1A_M_2194	1017184920100290228	2.8392496	0.63653135	17	Isocortex	MOs	L2/3 IT CTX Glut	IT-ET Glut	Glut
1A_M_2222	1017184920100440275	2.1979856	-0.36713314	17	Isocortex	MOs	L2/3 IT CTX Glut	IT-ET Glut	Glut
1A_M_2243	1017184920101490437	-2.2933707	-0.2799244	17	Isocortex	MOs	L2/3 IT CTX Glut	IT-ET Glut	Glut
1A_M_2248	1017184920101590233	-2.3617542	1.2353683	17	Isocortex	MOs	L2/3 IT CTX Glut	IT-ET Glut	Glut
1A_M_226	1017184920100310240	2.539857	-0.12736559	17	Isocortex	MOs	L2/3 IT CTX Glut	IT-ET Glut	Glut
1A_M_2274	1017184920101590383	-2.5032325	1.124825	17	Isocortex	MOs	L2/3 IT CTX Glut	IT-ET Glut	Glut
1A_M_2287	1017184920100660529	1.1311145	1.768038	17	Isocortex	MOs	L2/3 IT CTX Glut	IT-ET Glut	Glut
1A_M_2137	1017184920100570100	1.846129	-0.37068653	17	Isocortex	MOs	L2/3 IT CTX Glut	IT-ET Glut	Glut
1A_M_1740	1017184920100790369	0.7186799	1.8055735	17	Isocortex	MOs	L2/3 IT CTX Glut	IT-ET Glut	Glut
1A_M_173	1017184920100300272	2.6903038	0.11588764	17	Isocortex	MOs	L2/3 IT CTX Glut	IT-ET Glut	Glut
1A_M_172	1017184920101460528	-2.177404	1.3251243	17	Isocortex	MOs	L2/3 IT CTX Glut	IT-ET Glut	Glut
1A_M_1225	1017184920101600501	-2.6678345	0.64101124	17	Isocortex	MOs	L2/3 IT CTX Glut	IT-ET Glut	Glut
1A_M_1230	1017184920100530191	1.9125886	1.6046426	17	Isocortex	MOs	L2/3 IT CTX Glut	IT-ET Glut	Glut
1A_M_1234	1017184920201610270	-2.5703123	0.30556107	17	Isocortex	MOs	L2/3 IT CTX Glut	IT-ET Glut	Glut
1A_M_1236	1017184920100530195	1.8990574	1.5706971	17	Isocortex	MOs	L2/3 IT CTX Glut	IT-ET Glut	Glut
1A_M_1239	1017184920101590117	-2.2470129	1.38835	17	Isocortex	MOs	L2/3 IT CTX Glut	IT-ET Glut	Glut
1A_M_1245	1017184920101460478	-2.1365442	1.258019	17	Isocortex	MOs	L2/3 IT CTX Glut	IT-ET Glut	Glut
1A_M_1257	1017184920101180075	-0.67705584	1.7351165	17	Isocortex	MOs	L2/3 IT CTX Glut	IT-ET Glut	Glut
1A_M_1259	1017184920101490488	-2.3557432	-0.27466345	17	Isocortex	MOs	L2/3 IT CTX Glut	IT-ET Glut	Glut
1A_M_1217	1017184920100660588	1.0899696	1.8885326	17	Isocortex	MOs	L2/3 IT CTX Glut	IT-ET Glut	Glut
1A_M_1264	1017184920100660278	1.3607855	1.7237699	17	Isocortex	MOs	L2/3 IT CTX Glut	IT-ET Glut	Glut
1A_M_1278	1017184920101180136	-0.7754898	1.759233	17	Isocortex	MOs	L2/3 IT CTX Glut	IT-ET Glut	Glut
1A_M_1284	1017184920100400286	2.1489167	1.5002692	17	Isocortex	MOs	L2/3 IT CTX Glut	IT-ET Glut	Glut
1A_M_1286	1017184920100990276	0.12182808	-1.4016719	17	Isocortex	MOs	L2/3 IT CTX Glut	IT-ET Glut	Glut
1A_M_1292	1017184920101610333	-2.6511588	0.3425045	17	Isocortex	MOs	L2/3 IT CTX Glut	IT-ET Glut	Glut
1A_M_1301	1017184920101320427	-1.4664278	1.7277951	17	Isocortex	MOs	L2/3 IT CTX Glut	IT-ET Glut	Glut
1A_M_1316	1017184920100300387	2.5776997	-0.02477312	17	Isocortex	MOs	L2/3 IT CTX Glut	IT-ET Glut	Glut
1A_M_1317	1017184920100660498	1.1667771	1.8284938	17	Isocortex	MOs	L2/3 IT CTX Glut	IT-ET Glut	Glut
1A_M_1330	1017184920101320145	-1.1999974	1.7442913	17	Isocortex	MOs	L2/3 IT CTX Glut	IT-ET Glut	Glut
1A_M_1265	1017184920100530227	1.866333	1.5911005	17	Isocortex	MOs	L2/3 IT CTX Glut	IT-ET Glut	Glut
1A_M_1209	1017184920100290216	2.8458805	0.7554078	17	Isocortex	MOs	L2/3 IT CTX Glut	IT-ET Glut	Glut
1A_M_1201	1017184920101060226	-0.33196402	1.3389378	17	Isocortex	MOs	L2/3 IT CTX Glut	IT-ET Glut	Glut
1A_M_1192	1017184920101320130	-1.1887202	1.7230217	17	Isocortex	MOs	L2/3 IT CTX Glut	IT-ET Glut	Glut
1A_M_1063	1017184920100410197	2.43744	1.379169	17	Isocortex	MOs	L2/3 IT CTX Glut	IT-ET Glut	Glut
1A_M_1066	1017184920100400119	2.3884192	1.482297	17	Isocortex	MOs	L2/3 IT CTX Glut	IT-ET Glut	Glut
1A_M_1070	1017184920101590288	-2.4041376	1.1487103	17	Isocortex	MOs	L2/3 IT CTX Glut	IT-ET Glut	Glut
1A_M_1073	1017184920100410094	2.5135584	1.262114	17	Isocortex	MOs	L2/3 IT CTX Glut	IT-ET Glut	Glut
1A_M_1077	1017184920101600468	-2.6335335	0.64102364	17	Isocortex	MOs	L2/3 IT CTX Glut	IT-ET Glut	Glut
1A_M_1086	1017184920101600437	-2.548336	0.9133277	17	Isocortex	MOs	L2/3 IT CTX Glut	IT-ET Glut	Glut
1A_M_1087	1017184920101590357	-2.488955	1.0437322	17	Isocortex	MOs	L2/3 IT CTX Glut	IT-ET Glut	Glut
1A_M_1089	1017184920100290146	2.8921013	0.44494677	17	Isocortex	MOs	L2/3 IT CTX Glut	IT-ET Glut	Glut
1A_M_1096	1017184920100920076	0.45793533	1.696073	17	Isocortex	MOs	L2/3 IT CTX Glut	IT-ET Glut	Glut
1A_M_1103	1017184920100530047	2.0906463	1.6244149	17	Isocortex	MOs	L2/3 IT CTX Glut	IT-ET Glut	Glut
1A_M_1111	1017184920100290079	2.9241219	0.6058159	17	Isocortex	MOs	L2/3 IT CTX Glut	IT-ET Glut	Glut
1A_M_1116	1017184920100680405	1.0873938	0.5837307	17	Isocortex	MOs	L2/3 IT CTX Glut	IT-ET Glut	Glut
1A_M_1124	1017184920100280165	2.8086462	1.035181	17	Isocortex	MOs	L2/3 IT CTX Glut	IT-ET Glut	Glut
1A_M_1137	1017184920101590131	-2.3028336	1.0450301	17	Isocortex	MOs	L2/3 IT CTX Glut	IT-ET Glut	Glut
1A_M_1145	1017184920101090146	-0.28419352	0.18848276	17	Isocortex	MOs	L2/3 IT CTX Glut	IT-ET Glut	Glut
1A_M_1149	1017184920101600582	-2.6923645	0.900579	17	Isocortex	MOs	L2/3 IT CTX Glut	IT-ET Glut	Glut
1A_M_1164	1017184920100280274	2.726283	1.1007895	17	Isocortex	MOs	L2/3 IT CTX Glut	IT-ET Glut	Glut
1A_M_1176	1017184920100290083	2.9279385	0.66065884	17	Isocortex	MOs	L2/3 IT CTX Glut	IT-ET Glut	Glut
1A_M_1179	1017184920100280260	2.7317324	1.0086312	17	Isocortex	MOs	L2/3 IT CTX Glut	IT-ET Glut	Glut
1A_M_1334	1017184920100530250	1.834157	1.622464	17	Isocortex	MOs	L2/3 IT CTX Glut	IT-ET Glut	Glut
1A_M_1335	1017184920101320176	-1.2328253	1.7652612	17	Isocortex	MOs	L2/3 IT CTX Glut	IT-ET Glut	Glut
1A_M_134	1017184920101590254	-2.3841958	1.1593299	17	Isocortex	MOs	L2/3 IT CTX Glut	IT-ET Glut	Glut
1A_M_1343	1017184920100660222	1.4053407	1.7367094	17	Isocortex	MOs	L2/3 IT CTX Glut	IT-ET Glut	Glut
1A_M_155	1017184920100280061	2.9123392	0.8743057	17	Isocortex	MOs	L2/3 IT CTX Glut	IT-ET Glut	Glut
1A_M_1552	1017184920101590216	-2.3418777	1.2658033	17	Isocortex	MOs	L2/3 IT CTX Glut	IT-ET Glut	Glut
1A_M_1578	1017184920100400051	2.4947505	1.4398208	17	Isocortex	MOs	L2/3 IT CTX Glut	IT-ET Glut	Glut
1A_M_1583	1017184920101360526	-1.8496051	-0.25965452	17	Isocortex	MOs	L2/3 IT CTX Glut	IT-ET Glut	Glut
1A_M_1584	1017184920100300262	2.7011375	0.23251629	17	Isocortex	MOs	L2/3 IT CTX Glut	IT-ET Glut	Glut
1A_M_1586	1017184920101590491	-2.6570275	0.94739914	17	Isocortex	MOs	L2/3 IT CTX Glut	IT-ET Glut	Glut
1A_M_1595	1017184920101590055	-2.2068155	1.2924461	17	Isocortex	MOs	L2/3 IT CTX Glut	IT-ET Glut	Glut
1A_M_1619	1017184920101180172	-0.8514848	1.7744894	17	Isocortex	MOs	L2/3 IT CTX Glut	IT-ET Glut	Glut
1A_M_1621	1017184920100410271	2.378821	1.4060082	17	Isocortex	MOs	L2/3 IT CTX Glut	IT-ET Glut	Glut
1A_M_1628	1017184920100310291	2.496646	-0.15627146	17	Isocortex	MOs	L2/3 IT CTX Glut	IT-ET Glut	Glut
1A_M_1634	1017184920100410085	2.5220394	1.2988658	17	Isocortex	MOs	L2/3 IT CTX Glut	IT-ET Glut	Glut
1A_M_165	1017184920100410595	2.0807576	1.4290133	17	Isocortex	MOs	L2/3 IT CTX Glut	IT-ET Glut	Glut
1A_M_1659	1017184920100280236	2.7515926	0.979002	17	Isocortex	MOs	L2/3 IT CTX Glut	IT-ET Glut	Glut
1A_M_1673	1017184920101450112	-1.7159607	1.6228092	17	Isocortex	MOs	L2/3 IT CTX Glut	IT-ET Glut	Glut
1A_M_1676	1017184920100930265	0.31013775	1.53531	17	Isocortex	MOs	L2/3 IT CTX Glut	IT-ET Glut	Glut
1A_M_1686	1017184920101590195	-2.3127475	1.3278294	17	Isocortex	MOs	L2/3 IT CTX Glut	IT-ET Glut	Glut
1A_M_1695	1017184920101600559	-2.7064922	0.6215477	17	Isocortex	MOs	L2/3 IT CTX Glut	IT-ET Glut	Glut
1A_M_1705	1017184920101490260	-2.10363	-0.3848815	17	Isocortex	MOs	L2/3 IT CTX Glut	IT-ET Glut	Glut
1A_M_1707	1017184920101600571	-2.7098677	0.7169266	17	Isocortex	MOs	L2/3 IT CTX Glut	IT-ET Glut	Glut
1A_M_1547	1017184920200860275	0.6370988	-1.6252909	17	Isocortex	MOs	L2/3 IT CTX Glut	IT-ET Glut	Glut
1A_M_2425	1017184920100290119	2.903864	0.79605055	17	Isocortex	MOs	L2/3 IT CTX Glut	IT-ET Glut	Glut
1A_M_1546	1017184920101600460	-2.665507	0.53203154	17	Isocortex	MOs	L2/3 IT CTX Glut	IT-ET Glut	Glut
1A_M_1524	1017184920101320466	-1.4985404	1.6797464	17	Isocortex	MOs	L2/3 IT CTX Glut	IT-ET Glut	Glut
1A_M_1346	1017184920100790347	0.7541218	1.7781656	17	Isocortex	MOs	L2/3 IT CTX Glut	IT-ET Glut	Glut
1A_M_1361	1017184920100290320	2.7766123	0.8240185	17	Isocortex	MOs	L2/3 IT CTX Glut	IT-ET Glut	Glut
1A_M_1365	1017184920101450135	-1.7361953	1.6202807	17	Isocortex	MOs	L2/3 IT CTX Glut	IT-ET Glut	Glut
1A_M_1380	1017184920100290240	2.8223429	0.46488285	17	Isocortex	MOs	L2/3 IT CTX Glut	IT-ET Glut	Glut
1A_M_1385	1017184920101600579	-2.7467465	0.6507139	17	Isocortex	MOs	L2/3 IT CTX Glut	IT-ET Glut	Glut
1A_M_1387	1017184920100300276	2.7009974	0.22288895	17	Isocortex	MOs	L2/3 IT CTX Glut	IT-ET Glut	Glut
1A_M_1406	1017184920100290065	2.950838	0.5306158	17	Isocortex	MOs	L2/3 IT CTX Glut	IT-ET Glut	Glut
1A_M_1416	1017184920101360411	-1.7242603	-0.2651186	17	Isocortex	MOs	L2/3 IT CTX Glut	IT-ET Glut	Glut
1A_M_1423	1017184920101600579	-2.7467465	0.6507139	17	Isocortex	MOs	L2/3 IT CTX Glut	IT-ET Glut	Glut
1A_M_143	1017184920100530092	2.025157	1.6172214	17	Isocortex	MOs	L2/3 IT CTX Glut	IT-ET Glut	Glut
1A_M_1431	1017184920100280160	2.8156595	0.86488867	17	Isocortex	MOs	L2/3 IT CTX Glut	IT-ET Glut	Glut
1A_M_1435	1017184920100400275	2.170216	1.4982259	17	Isocortex	MOs	L2/3 IT CTX Glut	IT-ET Glut	Glut
1A_M_1438	1017184920101490437	-2.2933707	-0.2799244	17	Isocortex	MOs	L2/3 IT CTX Glut	IT-ET Glut	Glut
1A_M_1452	1017184920100410253	2.3989296	1.394145	17	Isocortex	MOs	L2/3 IT CTX Glut	IT-ET Glut	Glut
1A_M_1459	1017184920100290330	2.7763815	0.74209833	17	Isocortex	MOs	L2/3 IT CTX Glut	IT-ET Glut	Glut
1A_M_1470	1017184920100410045	2.5539284	1.1625061	17	Isocortex	MOs	L2/3 IT CTX Glut	IT-ET Glut	Glut
1A_M_1500	1017184920101460532	-2.1783907	1.3755546	17	Isocortex	MOs	L2/3 IT CTX Glut	IT-ET Glut	Glut
1A_M_151	1017184920201450218	-1.8338633	1.5464966	17	Isocortex	MOs	L2/3 IT CTX Glut	IT-ET Glut	Glut
1A_M_1514	1017184920100660386	1.2708712	1.9083304	17	Isocortex	MOs	L2/3 IT CTX Glut	IT-ET Glut	Glut
1A_M_1537	1017184920101320466	-1.4985404	1.6797464	17	Isocortex	MOs	L2/3 IT CTX Glut	IT-ET Glut	Glut
1A_M_1045	1017184920100680265	1.2596712	0.7623677	17	Isocortex	MOs	L2/3 IT CTX Glut	IT-ET Glut	Glut
1A_M_2427	1017184920100300281	2.6795263	0.14532661	17	Isocortex	MOs	L2/3 IT CTX Glut	IT-ET Glut	Glut
1A_M_2430	1017184920100280127	2.835226	0.9248166	17	Isocortex	MOs	L2/3 IT CTX Glut	IT-ET Glut	Glut
1A_M_844	1017184920100300387	2.5776997	-0.02477312	17	Isocortex	MOs	L2/3 IT CTX Glut	IT-ET Glut	Glut
1A_M_847	1017184920101310091	-1.287075	1.8056805	17	Isocortex	MOs	L2/3 IT CTX Glut	IT-ET Glut	Glut
1A_M_850	1017184920100790217	0.8745308	1.8424714	17	Isocortex	MOs	L2/3 IT CTX Glut	IT-ET Glut	Glut
1A_M_864	1017184920101320403	-1.4449053	1.6909018	17	Isocortex	MOs	L2/3 IT CTX Glut	IT-ET Glut	Glut
1A_M_866	1017184920100280107	2.8569775	0.88750315	17	Isocortex	MOs	L2/3 IT CTX Glut	IT-ET Glut	Glut
1A_M_1300	1017184920100530425	1.6459475	1.6910923	17	Isocortex	MOs	OB-STR-CTX Inh IMN	OB-IMN GABA	IMN
1A_M_873	1017184920100530407	1.6532416	1.6233234	17	Isocortex	MOs	L2/3 IT CTX Glut	IT-ET Glut	Glut
1A_M_878	1017184920100660576	1.0889454	1.848223	17	Isocortex	MOs	L2/3 IT CTX Glut	IT-ET Glut	Glut
1A_M_832	1017184920200290174	2.8597994	0.48401165	17	Isocortex	MOs	L2/3 IT CTX Glut	IT-ET Glut	Glut
1A_M_887	1017184920100530149	1.9690027	1.6064293	17	Isocortex	MOs	L2/3 IT CTX Glut	IT-ET Glut	Glut
1A_M_903	1017184920101600537	-2.6774468	0.65066195	17	Isocortex	MOs	L2/3 IT CTX Glut	IT-ET Glut	Glut
1A_M_908	1017184920100290412	2.7046022	0.84016037	17	Isocortex	MOs	L2/3 IT CTX Glut	IT-ET Glut	Glut
1A_M_914	1017184920101070044	-0.13954115	0.92553234	17	Isocortex	MOs	L2/3 IT CTX Glut	IT-ET Glut	Glut
1A_M_944	1017184920200720834	0.7139721	-1.2577777	17	Isocortex	MOs	L2/3 IT CTX Glut	IT-ET Glut	Glut
1A_M_959	1017184920101600557	-2.7538528	0.4781146	17	Isocortex	MOs	L2/3 IT CTX Glut	IT-ET Glut	Glut
1A_M_960	1017184920100290112	2.908969	0.4738536	17	Isocortex	MOs	L2/3 IT CTX Glut	IT-ET Glut	Glut
1A_M_965	1017184920101600449	-2.5807705	0.7833648	17	Isocortex	MOs	L2/3 IT CTX Glut	IT-ET Glut	Glut
1A_M_966	1017184920101590222	-2.367347	1.1147575	17	Isocortex	MOs	L2/3 IT CTX Glut	IT-ET Glut	Glut
1A_M_902	1017184920101320525	-1.5622258	1.5933399	17	Isocortex	MOs	L2/3 IT CTX Glut	IT-ET Glut	Glut
1A_M_822	1017184920100290131	2.896533	0.5028477	17	Isocortex	MOs	L2/3 IT CTX Glut	IT-ET Glut	Glut
1A_M_814	1017184920100300239	2.7215176	0.14542007	17	Isocortex	MOs	L2/3 IT CTX Glut	IT-ET Glut	Glut
1A_M_808	1017184920100400188	2.2860389	1.5044217	17	Isocortex	MOs	L2/3 IT CTX Glut	IT-ET Glut	Glut
1A_M_717	1017184920100400076	2.4470863	1.4267344	17	Isocortex	MOs	L2/3 IT CTX Glut	IT-ET Glut	Glut
1A_M_734	1017184920100290323	2.7645273	0.40652418	17	Isocortex	MOs	L2/3 IT CTX Glut	IT-ET Glut	Glut
1A_M_743	1017184920101600485	-2.641584	0.6603055	17	Isocortex	MOs	L2/3 IT CTX Glut	IT-ET Glut	Glut
1A_M_746	1017184920100530397	1.6815577	1.7268915	17	Isocortex	MOs	L2/3 IT CTX Glut	IT-ET Glut	Glut
1A_M_750	1017184920100310299	2.4799433	-0.247859	17	Isocortex	MOs	L2/3 IT CTX Glut	IT-ET Glut	Glut
1A_M_758	1017184920100300233	2.7423143	0.1942091	17	Isocortex	MOs	L2/3 IT CTX Glut	IT-ET Glut	Glut
1A_M_759	1017184920101580054	-2.2468092	1.3782687	17	Isocortex	MOs	L2/3 IT CTX Glut	IT-ET Glut	Glut
1A_M_761	1017184920100660575	1.0876045	1.7998931	17	Isocortex	MOs	L2/3 IT CTX Glut	IT-ET Glut	Glut
1A_M_769	1017184920100790053	1.0303302	1.7085614	17	Isocortex	MOs	L2/3 IT CTX Glut	IT-ET Glut	Glut
1A_M_77	1017184920101490144	-1.9695425	-0.37731075	17	Isocortex	MOs	L2/3 IT CTX Glut	IT-ET Glut	Glut
1A_M_771	1017184920101320490	-1.5198743	1.6696155	17	Isocortex	MOs	L2/3 IT CTX Glut	IT-ET Glut	Glut
1A_M_776	1017184920101590223	-2.3530166	1.2081151	17	Isocortex	MOs	L2/3 IT CTX Glut	IT-ET Glut	Glut
1A_M_78	1017184920100530275	1.8139281	1.6656821	17	Isocortex	MOs	L2/3 IT CTX Glut	IT-ET Glut	Glut
1A_M_786	1017184920100280336	2.6788845	1.2006865	17	Isocortex	MOs	L2/3 IT CTX Glut	IT-ET Glut	Glut
1A_M_788	1017184920100400188	2.2860389	1.5044217	17	Isocortex	MOs	L2/3 IT CTX Glut	IT-ET Glut	Glut
1A_M_795	1017184920100790395	0.6970172	1.7955592	17	Isocortex	MOs	L2/3 IT CTX Glut	IT-ET Glut	Glut
1A_M_797	1017184920101610086	-2.3677282	0.1311183	17	Isocortex	MOs	L2/3 IT CTX Glut	IT-ET Glut	Glut
1A_M_802	1017184920100530047	2.0906463	1.6244149	17	Isocortex	MOs	L2/3 IT CTX Glut	IT-ET Glut	Glut
1A_M_803	1017184920101490430	-2.2787316	-0.2560649	17	Isocortex	MOs	L2/3 IT CTX Glut	IT-ET Glut	Glut
1A_M_990	1017184920100530327	1.7511797	1.5616667	17	Isocortex	MOs	L2/3 IT CTX Glut	IT-ET Glut	Glut
1A_M_716	1017184920100530289	1.8163624	1.7101543	17	Isocortex	MOs	L2/3 IT CTX Glut	IT-ET Glut	Glut
1A_M_993	1017184920101610340	-2.645925	0.43947458	17	Isocortex	MOs	L2/3 IT CTX Glut	IT-ET Glut	Glut
1B_M_1261	1017184920101610258	-2.5783892	0.25073957	17	Isocortex	ORB	L2/3 IT CTX Glut	IT-ET Glut	Glut
1B_M_2752	1017184920100280207	2.7699633	0.96771574	17	Isocortex	ORB	L2/3 IT CTX Glut	IT-ET Glut	Glut
1B_M_2756	1017184920100790252	0.8410759	1.8320632	17	Isocortex	ORB	L2/3 IT CTX Glut	IT-ET Glut	Glut
1B_M_2792	1017184920101450250	-1.8823421	1.4811645	17	Isocortex	ORB	L2/3 IT CTX Glut	IT-ET Glut	Glut
1B_M_2801	1017184920100280235	2.7574368	1.0142798	17	Isocortex	ORB	L2/3 IT CTX Glut	IT-ET Glut	Glut
1B_M_2819	1017184920101190349	-0.87285614	1.724668	17	Isocortex	ORB	L2/3 IT CTX Glut	IT-ET Glut	Glut
1B_M_33	1017184920101600515	-2.6162386	0.8378382	17	Isocortex	ORB	L2/3 IT CTX Glut	IT-ET Glut	Glut
1B_M_341	1017184920101490295	-2.1504314	-0.3911457	17	Isocortex	ORB	L2/3 IT CTX Glut	IT-ET Glut	Glut
1B_M_441	1017184920100660510	1.1565242	1.8520725	17	Isocortex	ORB	L2/3 IT CTX Glut	IT-ET Glut	Glut
1B_M_2747	1017184920100300142	2.8454409	0.39671898	17	Isocortex	ORB	L2/3 IT CTX Glut	IT-ET Glut	Glut
1B_M_582	1017184920100820418	0.53328466	0.23778915	17	Isocortex	ORB	L2/3 IT CTX Glut	IT-ET Glut	Glut
1C_M_1701	1017184920101450165	-1.7827768	1.5142882	17	OLF	MOB,AON	L2/3 IT CTX Glut	IT-ET Glut	Glut
1C_M_688	1017184920101070086	-0.17530346	0.9742789	17	OLF	MOB,AON	L2/3 IT CTX Glut	IT-ET Glut	Glut
1A_M_1006	1017184920100540168	1.9460692	1.4175625	17	Isocortex	MOs	L4/5 IT CTX Glut	IT-ET Glut	Glut
1A_M_101	1017184920100290301	2.7985	0.6943803	17	Isocortex	MOs	L2/3 IT CTX Glut	IT-ET Glut	Glut
1A_M_1036	1017184920100280429	2.6147451	1.2378435	17	Isocortex	MOs	L2/3 IT CTX Glut	IT-ET Glut	Glut
1A_M_1058	1017184920101590251	-2.41813	0.93711805	17	Isocortex	MOs	L2/3 IT CTX Glut	IT-ET Glut	Glut
1A_M_1068	1017184920101490387	-2.215157	-0.21778727	17	Isocortex	MOs	L2/3 IT CTX Glut	IT-ET Glut	Glut
1A_M_1080	1017184920100440122	2.362533	-0.13125038	17	Isocortex	MOs	L2/3 IT CTX Glut	IT-ET Glut	Glut
1B_M_899	1017184920100290214	2.8414059	0.60829973	17	Isocortex	ORB	L2/3 IT CTX Glut	IT-ET Glut	Glut
1B_M_2660	1017184920101590266	-2.4137268	1.0019145	17	Isocortex	ORB	L2/3 IT CTX Glut	IT-ET Glut	Glut
1B_M_2639	1017184920201450115	-1.729831	1.5258017	17	Isocortex	ORB	L2/3 IT CTX Glut	IT-ET Glut	Glut
1B_M_2538	1017184920101600560	-2.6715102	0.7449236	17	Isocortex	ORB	L2/3 IT CTX Glut	IT-ET Glut	Glut
1B_M_1262	1017184920100290342	2.7532635	0.49436808	17	Isocortex	ORB	L2/3 IT CTX Glut	IT-ET Glut	Glut
1B_M_1422	1017184920100400271	2.1728096	1.5717707	17	Isocortex	ORB	L2/3 IT CTX Glut	IT-ET Glut	Glut
1B_M_1502	1017184920101590413	-2.5411422	1.0051446	17	Isocortex	ORB	L2/3 IT CTX Glut	IT-ET Glut	Glut
1B_M_156	1017184920100300385	2.5751905	0.036458015	17	Isocortex	ORB	L2/3 IT CTX Glut	IT-ET Glut	Glut
1B_M_1602	1017184920100410580	2.1036143	1.4497828	17	Isocortex	ORB	L2/3 IT CTX Glut	IT-ET Glut	Glut
1B_M_1717	1017184920100940425	0.07368183	0.95050335	17	Isocortex	ORB	L2/3 IT CTX Glut	IT-ET Glut	Glut
1B_M_1844	1017184920100940387	0.09330082	0.838644	17	Isocortex	ORB	L2/3 IT CTX Glut	IT-ET Glut	Glut
1B_M_1866	1017184920101490398	-2.2309012	-0.26302385	17	Isocortex	ORB	L2/3 IT CTX Glut	IT-ET Glut	Glut
1B_M_1921	1017184920101590316	-2.4647958	0.97182035	17	Isocortex	ORB	L2/3 IT CTX Glut	IT-ET Glut	Glut
1B_M_1965	1017184920100950516	-0.13719177	0.5635152	17	Isocortex	ORB	L2/3 IT CTX Glut	IT-ET Glut	Glut
1B_M_2078	1017184920100290390	2.7130775	0.5729599	17	Isocortex	ORB	L2/3 IT CTX Glut	IT-ET Glut	Glut
1B_M_2310	1017184920101610220	-2.499043	0.3005519	17	Isocortex	ORB	L2/3 IT CTX Glut	IT-ET Glut	Glut
1B_M_2376	1017184920100300294	2.6691341	0.11594725	17	Isocortex	ORB	L2/3 IT CTX Glut	IT-ET Glut	Glut
1B_M_2399	1017184920101450469	-2.1385171	1.4074473	17	Isocortex	ORB	L2/3 IT CTX Glut	IT-ET Glut	Glut
1B_M_2424	1017184920100530105	2.0024095	1.6065574	17	Isocortex	ORB	L2/3 IT CTX Glut	IT-ET Glut	Glut
1B_M_246	1017184920100790252	0.8410759	1.8320632	17	Isocortex	ORB	L2/3 IT CTX Glut	IT-ET Glut	Glut
1B_M_2476	1017184920101610161	-2.464581	0.09113836	17	Isocortex	ORB	L2/3 IT CTX Glut	IT-ET Glut	Glut
1B_M_2482	1017184920100300299	2.6585922	0.10617304	17	Isocortex	ORB	L2/3 IT CTX Glut	IT-ET Glut	Glut
1B_M_2484	1017184920101450492	-2.1789763	1.3958917	17	Isocortex	ORB	L2/3 IT CTX Glut	IT-ET Glut	Glut
1B_M_1216	1017184920101080091	-0.22471476	0.27112865	17	Isocortex	ORB	L2/3 IT CTX Glut	IT-ET Glut	Glut
1A_M_706	1017184920101600329	-2.5362008	0.6018243	17	Isocortex	MOs	L2/3 IT CTX Glut	IT-ET Glut	Glut
1A_M_696	1017184920100790090	1.0100822	1.8748169	17	Isocortex	MOs	L2/3 IT CTX Glut	IT-ET Glut	Glut
1A_M_689	1017184920101320531	-1.5520747	1.7342596	17	Isocortex	MOs	L2/3 IT CTX Glut	IT-ET Glut	Glut
1A_M_349	1017184920100530432	1.6182842	1.5990448	17	Isocortex	MOs	L2/3 IT CTX Glut	IT-ET Glut	Glut
1A_M_351	1017184920100280271	2.7285452	1.0544748	17	Isocortex	MOs	L2/3 IT CTX Glut	IT-ET Glut	Glut
1A_M_357	1017184920200860314	0.633059	-1.5792084	17	Isocortex	MOs	L2/3 IT CTX Glut	IT-ET Glut	Glut
1A_M_39	1017184920101450208	-1.8214033	1.5715168	17	Isocortex	MOs	L2/3 IT CTX Glut	IT-ET Glut	Glut
1A_M_395	1017184920101580054	-2.2468092	1.3782687	17	Isocortex	MOs	L2/3 IT CTX Glut	IT-ET Glut	Glut
1A_M_40	1017184920101450269	-1.885423	1.5803943	17	Isocortex	MOs	L2/3 IT CTX Glut	IT-ET Glut	Glut
1A_M_41	1017184920101590364	-2.48582	1.0893168	17	Isocortex	MOs	L2/3 IT CTX Glut	IT-ET Glut	Glut
1A_M_410	1017184920100290037	2.9862957	0.64055014	17	Isocortex	MOs	L2/3 IT CTX Glut	IT-ET Glut	Glut
1A_M_346	1017184920100290075	2.9324846	0.6147847	17	Isocortex	MOs	L2/3 IT CTX Glut	IT-ET Glut	Glut
1A_M_424	1017184920100660351	1.3010383	1.8474665	17	Isocortex	MOs	L2/3 IT CTX Glut	IT-ET Glut	Glut
1A_M_433	1017184920101450368	-2.0294974	1.4675026	17	Isocortex	MOs	L2/3 IT CTX Glut	IT-ET Glut	Glut
1A_M_435	1017184920100790443	0.635293	1.8426363	17	Isocortex	MOs	L2/3 IT CTX Glut	IT-ET Glut	Glut
1A_M_441	1017184920100300274	2.689991	0.16485977	17	Isocortex	MOs	L2/3 IT CTX Glut	IT-ET Glut	Glut
1A_M_445	1017184920100440048	2.438909	-0.31672668	17	Isocortex	MOs	L2/3 IT CTX Glut	IT-ET Glut	Glut
1A_M_446	1017184920100530057	2.0666738	1.58231	17	Isocortex	MOs	L2/3 IT CTX Glut	IT-ET Glut	Glut
1A_M_45	1017184920101450195	-1.8113816	1.5635016	17	Isocortex	MOs	L2/3 IT CTX Glut	IT-ET Glut	Glut
1A_M_461	1017184920100920020	0.517107	1.7380016	17	Isocortex	MOs	L2/3 IT CTX Glut	IT-ET Glut	Glut
1A_M_462	1017184920101610147	-2.4475343	0.124897	17	Isocortex	MOs	L2/3 IT CTX Glut	IT-ET Glut	Glut
1A_M_431	1017184920100400161	2.3274236	1.5185213	17	Isocortex	MOs	L2/3 IT CTX Glut	IT-ET Glut	Glut
1A_M_345	1017184920100530091	2.0230598	1.5840888	17	Isocortex	MOs	L2/3 IT CTX Glut	IT-ET Glut	Glut
1A_M_342	1017184920201250051	-0.85010815	-1.4891706	17	Isocortex	MOs	L2/3 IT CTX Glut	IT-ET Glut	Glut
1A_M_330	1017184920100530332	1.7468038	1.684417	17	Isocortex	MOs	L2/3 IT CTX Glut	IT-ET Glut	Glut
1A_M_2431	1017184920100530125	1.9816484	1.6287785	17	Isocortex	MOs	L2/3 IT CTX Glut	IT-ET Glut	Glut
1A_M_2447	1017184920100660133	1.5101357	1.8345711	17	Isocortex	MOs	L2/3 IT CTX Glut	IT-ET Glut	Glut
1A_M_2450	1017184920100290167	2.8739882	0.6537013	17	Isocortex	MOs	L2/3 IT CTX Glut	IT-ET Glut	Glut
1A_M_2455	1017184920101180129	-0.7649708	1.7221999	17	Isocortex	MOs	L2/3 IT CTX Glut	IT-ET Glut	Glut
1A_M_2461	1017184920101480573	-2.3285425	-0.075945854	17	Isocortex	MOs	L2/3 IT CTX Glut	IT-ET Glut	Glut
1A_M_247	1017184920101450200	-1.8108172	1.5718377	17	Isocortex	MOs	L2/3 IT CTX Glut	IT-ET Glut	Glut
1A_M_254	1017184920100790252	0.8410759	1.8320632	17	Isocortex	MOs	L2/3 IT CTX Glut	IT-ET Glut	Glut
1A_M_256	1017184920101450320	-1.9673939	1.546701	17	Isocortex	MOs	L2/3 IT CTX Glut	IT-ET Glut	Glut
1A_M_261	1017184920101590341	-2.468013	1.0629554	17	Isocortex	MOs	L2/3 IT CTX Glut	IT-ET Glut	Glut
1A_M_264	1017184920100400152	2.3377252	1.4588466	17	Isocortex	MOs	L2/3 IT CTX Glut	IT-ET Glut	Glut
1A_M_279	1017184920101320503	-1.5307109	1.7161386	17	Isocortex	MOs	L2/3 IT CTX Glut	IT-ET Glut	Glut
1A_M_285	1017184920101320230	-1.285048	1.6897717	17	Isocortex	MOs	L2/3 IT CTX Glut	IT-ET Glut	Glut
1A_M_287	1017184920100410531	2.1347651	1.4052835	17	Isocortex	MOs	L2/3 IT CTX Glut	IT-ET Glut	Glut
1A_M_288	1017184920101610206	-2.5197833	0.13744164	17	Isocortex	MOs	L2/3 IT CTX Glut	IT-ET Glut	Glut
1A_M_29	1017184920101450135	-1.7361953	1.6202807	17	Isocortex	MOs	L2/3 IT CTX Glut	IT-ET Glut	Glut
1A_M_301	1017184920100400212	2.2554665	1.5489872	17	Isocortex	MOs	L2/3 IT CTX Glut	IT-ET Glut	Glut
1A_M_302	1017184920100660146	1.5108037	1.8464735	17	Isocortex	MOs	L2/3 IT CTX Glut	IT-ET Glut	Glut
1A_M_314	1017184920100400314	2.1312952	1.5876303	17	Isocortex	MOs	L2/3 IT CTX Glut	IT-ET Glut	Glut
1A_M_323	1017184920101360464	-1.7996478	-0.28752136	17	Isocortex	MOs	L2/3 IT CTX Glut	IT-ET Glut	Glut
1A_M_474	1017184920101590048	-2.197025	1.3033862	17	Isocortex	MOs	L2/3 IT CTX Glut	IT-ET Glut	Glut
1A_M_476	1017184920101060391	-0.44877005	1.6437967	17	Isocortex	MOs	L2/3 IT CTX Glut	IT-ET Glut	Glut
1A_M_477	1017184920100280124	2.8420038	1.1240678	17	Isocortex	MOs	L2/3 IT CTX Glut	IT-ET Glut	Glut
1A_M_496	1017184920100530292	1.8043394	1.698447	17	Isocortex	MOs	L2/3 IT CTX Glut	IT-ET Glut	Glut
1A_M_589	1017184920100790495	0.5939574	1.7197626	17	Isocortex	MOs	L2/3 IT CTX Glut	IT-ET Glut	Glut
1A_M_592	1017184920100660323	1.3349385	1.8607898	17	Isocortex	MOs	L2/3 IT CTX Glut	IT-ET Glut	Glut
1A_M_594	1017184920101600558	-2.7369866	0.54136705	17	Isocortex	MOs	L2/3 IT CTX Glut	IT-ET Glut	Glut
1A_M_597	1017184920101600455	-2.615997	0.67952204	17	Isocortex	MOs	L2/3 IT CTX Glut	IT-ET Glut	Glut
1A_M_602	1017184920101600439	-2.5778797	0.81120634	17	Isocortex	MOs	L2/3 IT CTX Glut	IT-ET Glut	Glut
1A_M_608	1017184920100530138	1.9697351	1.6175389	17	Isocortex	MOs	L2/3 IT CTX Glut	IT-ET Glut	Glut
1A_M_609	1017184920101190366	-0.9052291	1.725426	17	Isocortex	MOs	L2/3 IT CTX Glut	IT-ET Glut	Glut
1A_M_611	1017184920101320545	-1.5727506	1.6667612	17	Isocortex	MOs	L2/3 IT CTX Glut	IT-ET Glut	Glut
1A_M_627	1017184920100790245	0.84350395	1.7602069	17	Isocortex	MOs	L2/3 IT CTX Glut	IT-ET Glut	Glut
1A_M_634	1017184920100940377	0.08063698	0.6801958	17	Isocortex	MOs	L2/3 IT CTX Glut	IT-ET Glut	Glut
1A_M_642	1017184920100530359	1.7253771	1.7059448	17	Isocortex	MOs	L2/3 IT CTX Glut	IT-ET Glut	Glut
1A_M_648	1017184920101600432	-2.5872672	0.7271919	17	Isocortex	MOs	L2/3 IT CTX Glut	IT-ET Glut	Glut
1A_M_651	1017184920100660537	1.1223478	1.8377228	17	Isocortex	MOs	L2/3 IT CTX Glut	IT-ET Glut	Glut
1A_M_652	1017184920101590456	-2.581981	0.9947796	17	Isocortex	MOs	L2/3 IT CTX Glut	IT-ET Glut	Glut
1A_M_655	1017184920100290412	2.7046022	0.84016037	17	Isocortex	MOs	L2/3 IT CTX Glut	IT-ET Glut	Glut
1A_M_661	1017184920100530112	2.0031319	1.6176412	17	Isocortex	MOs	L2/3 IT CTX Glut	IT-ET Glut	Glut
1A_M_664	1017184920201100391	-0.59084797	-0.33853102	17	Isocortex	MOs	L2/3 IT CTX Glut	IT-ET Glut	Glut
1A_M_668	1017184920101590101	-2.2361495	1.2992125	17	Isocortex	MOs	L2/3 IT CTX Glut	IT-ET Glut	Glut
1A_M_680	1017184920101600537	-2.6774468	0.65066195	17	Isocortex	MOs	L2/3 IT CTX Glut	IT-ET Glut	Glut
1A_M_588	1017184920100290146	2.8921013	0.44494677	17	Isocortex	MOs	L2/3 IT CTX Glut	IT-ET Glut	Glut
1A_M_2429	1017184920100660222	1.4053407	1.7367094	17	Isocortex	MOs	L2/3 IT CTX Glut	IT-ET Glut	Glut
1A_M_586	1017184920101590256	-2.3716788	1.2250638	17	Isocortex	MOs	L2/3 IT CTX Glut	IT-ET Glut	Glut
1A_M_578	1017184920101450167	-1.7813146	1.5396388	17	Isocortex	MOs	L2/3 IT CTX Glut	IT-ET Glut	Glut
1A_M_499	1017184920101600541	-2.7222028	0.55174303	17	Isocortex	MOs	L2/3 IT CTX Glut	IT-ET Glut	Glut
1A_M_5	1017184920100830196	0.62864494	-0.29626322	17	Isocortex	MOs	L2/3 IT CTX Glut	IT-ET Glut	Glut
1A_M_507	1017184920100300249	2.705718	0.023978233	17	Isocortex	MOs	L2/3 IT CTX Glut	IT-ET Glut	Glut
1A_M_509	1017184920101060372	-0.4422264	1.5877199	17	Isocortex	MOs	L2/3 IT CTX Glut	IT-ET Glut	Glut
1A_M_515	1017184920101590076	-2.2175326	1.3618255	17	Isocortex	MOs	L2/3 IT CTX Glut	IT-ET Glut	Glut
1A_M_518	1017184920100290297	2.7903318	0.5329528	17	Isocortex	MOs	L2/3 IT CTX Glut	IT-ET Glut	Glut
1A_M_520	1017184920101600544	-2.672016	0.67935276	17	Isocortex	MOs	L2/3 IT CTX Glut	IT-ET Glut	Glut
1A_M_523	1017184920100300247	2.7108994	0.1746831	17	Isocortex	MOs	L2/3 IT CTX Glut	IT-ET Glut	Glut
1A_M_529	1017184920100790145	0.95371723	1.8131156	17	Isocortex	MOs	L2/3 IT CTX Glut	IT-ET Glut	Glut
1A_M_531	1017184920100410230	2.4185371	1.3624992	17	Isocortex	MOs	L2/3 IT CTX Glut	IT-ET Glut	Glut
1A_M_536	1017184920100280365	2.651659	1.204401	17	Isocortex	MOs	L2/3 IT CTX Glut	IT-ET Glut	Glut
1A_M_548	1017184920101600455	-2.615997	0.67952204	17	Isocortex	MOs	L2/3 IT CTX Glut	IT-ET Glut	Glut
1A_M_555	1017184920101060443	-0.5119448	1.6117241	17	Isocortex	MOs	L2/3 IT CTX Glut	IT-ET Glut	Glut
1A_M_556	1017184920101310091	-1.287075	1.8056805	17	Isocortex	MOs	L2/3 IT CTX Glut	IT-ET Glut	Glut
1A_M_560	1017184920100660323	1.3349385	1.8607898	17	Isocortex	MOs	L2/3 IT CTX Glut	IT-ET Glut	Glut
1A_M_563	1017184920101490488	-2.3557432	-0.27466345	17	Isocortex	MOs	L2/3 IT CTX Glut	IT-ET Glut	Glut
1A_M_566	1017184920101190032	-0.5702214	1.6053741	17	Isocortex	MOs	L2/3 IT CTX Glut	IT-ET Glut	Glut
1A_M_57	1017184920100400121	2.3783116	1.4930453	17	Isocortex	MOs	L2/3 IT CTX Glut	IT-ET Glut	Glut
1A_M_571	1017184920100530205	1.8884077	1.5812435	17	Isocortex	MOs	L2/3 IT CTX Glut	IT-ET Glut	Glut
1A_M_585	1017184920101060179	-0.3012433	1.2454033	17	Isocortex	MOs	L2/3 IT CTX Glut	IT-ET Glut	Glut
1A_M_1042	1017184920101600432	-2.5872672	0.7271919	17	Isocortex	MOs	L2/3 IT CTX Glut	IT-ET Glut	Glut
1A_M_1037	1017184920100790047	1.055778	1.8877859	17	Isocortex	MOs	L2/3 IT CTX Glut	IT-ET Glut	Glut
1A_M_1035	1017184920100280180	2.787157	0.88555	17	Isocortex	MOs	L2/3 IT CTX Glut	IT-ET Glut	Glut
1A_M_1455	1017184920101600285	-2.4929748	0.5721226	17	Isocortex	MOs	OPC NN	OPC-Oligo	NN
1A_M_1219	1017184920101250360	-1.02421	-1.3770299	17	Isocortex	MOs	OPC NN	OPC-Oligo	NN
1C_M_2629	1017184920101340243	-1.4488244	0.58981085	17	OLF	MOB,AON	Peri NN	Vascular	NN
1B_M_2509	1017184920201131039	-0.8746114	-2.0513163	17	Isocortex	ORB	Endo NN	Vascular	NN
1A_M_972	1017184920101360133	-1.3963304	-0.4674058	17	Isocortex	MOs	Endo NN	Vascular	NN
1C_M_434	1017184920100560444	1.564671	0.16101074	17	OLF	MOB,AON	Endo NN	Vascular	NN
1C_M_2460	1017184920100670389	1.1849561	1.283639	17	OLF	MOB,AON	Endo NN	Vascular	NN
1C_M_1583	1017184920101060347	-0.43861866	1.4795213	17	OLF	MOB,AON	Peri NN	Vascular	NN
1A_M_1527	1017184920100280281	2.7341213	1.2793808	17	Isocortex	MOs	OPC NN	OPC-Oligo	NN
1C_M_433	1017184920101080050	-0.1573577	0.5034647	17	OLF	MOB,AON	Peri NN	Vascular	NN
1A_M_891	1017184920101600325	-2.489552	0.75694466	17	Isocortex	MOs	Peri NN	Vascular	NN
1A_M_364	1017184920100290242	2.8308735	0.62746716	17	Isocortex	MOs	Peri NN	Vascular	NN
1C_M_2068	1017184920100680577	0.9590125	0.9049983	17	OLF	MOB,AON	DG-PIR Ex IMN	DG-IMN Glut	IMN
1C_M_780	1017184920101220340	-1.0903487	-0.13008404	17	OLF	MOB,AON	DG-PIR Ex IMN	DG-IMN Glut	IMN
1C_M_648	1017184920100720813	0.7314644	-0.9525175	17	OLF	MOB,AON	DG-PIR Ex IMN	DG-IMN Glut	IMN
1C_M_2557	1017184920101230153	-0.87785053	-0.38641834	17	OLF	MOB,AON	DG-PIR Ex IMN	DG-IMN Glut	IMN
1C_M_2472	1017184920101220515	-1.2455115	-0.12660074	17	OLF	MOB,AON	DG-PIR Ex IMN	DG-IMN Glut	IMN
1C_M_2444	1017184920101470371	-2.0879192	0.65870667	17	OLF	MOB,AON	DG-PIR Ex IMN	DG-IMN Glut	IMN
1B_M_1723	1017184920101210459	-1.0802083	0.6166353	17	Isocortex	ORB	Peri NN	Vascular	NN
1A_M_1872	1017184920101060359	-0.43658018	1.5116391	17	Isocortex	MOs	OPC NN	OPC-Oligo	NN
1A_M_2269	1017184920101200071	-0.66558886	0.74753	17	Isocortex	MOs	OPC NN	OPC-Oligo	NN
1B_M_1018	1017184920101330096	-1.2223697	1.1427636	17	Isocortex	ORB	OPC NN	OPC-Oligo	NN
1C_M_103	1017184920100660586	1.0910258	1.9319448	17	OLF	MOB,AON	OPC NN	OPC-Oligo	NN
1A_M_2342	1017184920100861306	0.36953926	-1.3397503	17	Isocortex	MOs	OPC NN	OPC-Oligo	NN
1B_M_17	1017184920200450250	2.056488	-0.6573982	17	Isocortex	ORB	OPC NN	OPC-Oligo	NN
1C_M_649	1017184920101500104	-1.9763916	-1.0001478	17	OLF	MOB,AON	OPC NN	OPC-Oligo	NN
1C_M_609	1017184920101340216	-1.4061365	0.66539717	17	OLF	MOB,AON	OPC NN	OPC-Oligo	NN
1C_M_520	1017184920100830292	0.6076274	-0.1661005	17	OLF	MOB,AON	OPC NN	OPC-Oligo	NN
1C_M_2046	1017184920101480529	-2.2480893	0.16503191	17	OLF	MOB,AON	OPC NN	OPC-Oligo	NN
1C_M_1887	1017184920101190145	-0.7079663	1.4216838	17	OLF	MOB,AON	OPC NN	OPC-Oligo	NN
1C_M_1728	1017184920100670348	1.2303867	1.245532	17	OLF	MOB,AON	OPC NN	OPC-Oligo	NN
1C_M_1049	1017184920100530089	2.0244513	1.6061673	17	OLF	MOB,AON	OPC NN	OPC-Oligo	NN
1B_M_922	1017184920101090190	-0.3639636	-0.08104849	17	Isocortex	ORB	OPC NN	OPC-Oligo	NN
1B_M_838	1017184920100940488	-0.017292976	1.0167999	17	Isocortex	ORB	OPC NN	OPC-Oligo	NN
1B_M_2674	1017184920100310307	2.4734383	-0.14481735	17	Isocortex	ORB	OPC NN	OPC-Oligo	NN
1B_M_2592	1017184920101730035	-2.808361	0.73593235	17	Isocortex	ORB	OPC NN	OPC-Oligo	NN
1B_M_2510	1017184920100870368	0.5062828	-1.7650805	17	Isocortex	ORB	OPC NN	OPC-Oligo	NN
1B_M_1812	1017184920100540157	1.9246855	1.0100193	17	Isocortex	ORB	OPC NN	OPC-Oligo	NN
1B_M_1275	1017184920101210076	-0.6903715	0.51254225	17	Isocortex	ORB	OPC NN	OPC-Oligo	NN
1B_M_1273	1017184920101500212	-2.0996332	-0.65107155	17	Isocortex	ORB	OPC NN	OPC-Oligo	NN
1B_M_113	1017184920100720381	1.0623598	-0.89689255	17	Isocortex	ORB	OPC NN	OPC-Oligo	NN
1C_M_2307	1017184920101180073	-0.61333466	2.07754	17	OLF	MOB,AON	DG-PIR Ex IMN	DG-IMN Glut	IMN
1C_M_1885	1017184920200280373	2.640977	0.94813824	17	OLF	MOB,AON	OPC NN	OPC-Oligo	NN
1C_M_2295	1017184920100800509	0.520545	1.2126198	17	OLF	MOB,AON	DG-PIR Ex IMN	DG-IMN Glut	IMN
1C_M_190	1017184920100420150	2.4357533	0.8041892	17	OLF	MOB,AON	DG-PIR Ex IMN	DG-IMN Glut	IMN
1C_M_1577	1017184920101450044	-1.6711936	1.3694615	17	OLF	MOB,AON	Astro-TE NN	Astro-Epen	NN
1C_M_1497	1017184920100450277	2.045886	-0.8454199	17	OLF	MOB,AON	Astro-TE NN	Astro-Epen	NN
1C_M_1401	1017184920101340112	-1.2816963	0.7159529	17	OLF	MOB,AON	Astro-TE NN	Astro-Epen	NN
1C_M_1222	1017184920100700350	0.98319197	-0.335001	17	OLF	MOB,AON	Astro-TE NN	Astro-Epen	NN
1C_M_1150	1017184920101610420	-2.7803001	0.3897972	17	OLF	MOB,AON	Astro-TE NN	Astro-Epen	NN
1C_M_105	1017184920100720785	0.7670245	-1.2476611	17	OLF	MOB,AON	Astro-TE NN	Astro-Epen	NN
1C_M_521	1017184920100790571	0.4984126	1.801491	17	OLF	MOB,AON	Astro-TE NN	Astro-Epen	NN
1C_M_267	1017184920100700053	1.3808002	-0.005441189	17	OLF	MOB,AON	Astro-TE NN	Astro-Epen	NN
1C_M_1740	1017184920100710573	0.85953903	-0.46507215	17	OLF	MOB,AON	Astro-TE NN	Astro-Epen	NN
1C_M_205	1017184920101220382	-1.1012197	0.15079832	17	OLF	MOB,AON	Astro-TE NN	Astro-Epen	NN
1C_M_1741	1017184920101330118	-1.23069	1.2911825	17	OLF	MOB,AON	Astro-TE NN	Astro-Epen	NN
1B_M_923	1017184920101060335	-0.38401413	1.6559889	17	Isocortex	ORB	Astro-TE NN	Astro-Epen	NN
1B_M_653	1017184920100410356	2.2856317	1.1951737	17	Isocortex	ORB	Astro-TE NN	Astro-Epen	NN
1B_M_390	1017184920100720131	1.229485	-1.1780086	17	Isocortex	ORB	Astro-TE NN	Astro-Epen	NN
1B_M_387	1017184920101600162	-2.3668354	0.63032246	17	Isocortex	ORB	Astro-TE NN	Astro-Epen	NN
1B_M_2765	1017184920100950322	0.061305523	0.21689653	17	Isocortex	ORB	Astro-TE NN	Astro-Epen	NN
1B_M_2764	1017184920100830116	0.6718612	-0.36406183	17	Isocortex	ORB	Astro-TE NN	Astro-Epen	NN
1B_M_2675	1017184920100940492	-0.037602425	0.9140563	17	Isocortex	ORB	Astro-TE NN	Astro-Epen	NN
1C_M_2045	1017184920101380395	-1.7806094	-1.2033949	17	OLF	MOB,AON	Astro-TE NN	Astro-Epen	NN
1C_M_1836	1017184920100570097	1.8859663	-0.08523846	17	OLF	MOB,AON	Astro-TE NN	Astro-Epen	NN
1C_M_1881	1017184920100690261	1.259881	0.44644022	17	OLF	MOB,AON	OB-STR-CTX Inh IMN	OB-IMN GABA	IMN
1C_M_1897	1017184920100700060	1.3268266	-0.28522015	17	OLF	MOB,AON	Astro-TE NN	Astro-Epen	NN
1C_M_1817	1017184920100530312	1.7985148	1.8408742	17	OLF	MOB,AON	DG-PIR Ex IMN	DG-IMN Glut	IMN
1C_M_1736	1017184920100920133	0.35714912	1.7647955	17	OLF	MOB,AON	DG-PIR Ex IMN	DG-IMN Glut	IMN
1C_M_1436	1017184920100680033	1.4922032	0.6749482	17	OLF	MOB,AON	DG-PIR Ex IMN	DG-IMN Glut	IMN
1C_M_1060	1017184920100870398	0.46116495	-1.9644518	17	OLF	MOB,AON	DG-PIR Ex IMN	DG-IMN Glut	IMN
1C_M_1499	1017184920100800096	0.95223427	1.5334518	17	OLF	MOB,AON	Astro-TE NN	Astro-Epen	NN
1A_M_630	1017184920100310187	2.6228867	-0.4705186	17	Isocortex	MOs	Astro-TE NN	Astro-Epen	NN
1B_M_749	1017184920101210187	-0.8326607	0.33129025	17	Isocortex	ORB	Astro-TE NN	Astro-Epen	NN
1C_M_523	1017184920101370373	-1.6179569	-0.9570842	17	OLF	MOB,AON	Astro-TE NN	Astro-Epen	NN
1C_M_2280	1017184920100570072	1.9064617	-0.0029716492	17	OLF	MOB,AON	Astro-TE NN	Astro-Epen	NN
1C_M_1492	1017184920101230140	-0.85089254	-0.20097208	17	OLF	MOB,AON	Astro-TE NN	Astro-Epen	NN
1C_M_952	1017184920100570273	1.66745	-0.30970955	17	OLF	MOB,AON	OB-STR-CTX Inh IMN	OB-IMN GABA	IMN
1C_M_611	1017184920101490227	-2.0731108	-0.4390297	17	OLF	MOB,AON	Astro-TE NN	Astro-Epen	NN
1C_M_608	1017184920101190137	-0.66830397	1.6445038	17	OLF	MOB,AON	Astro-TE NN	Astro-Epen	NN
1C_M_359	1017184920100730188	1.0455999	-1.6911817	17	OLF	MOB,AON	Astro-TE NN	Astro-Epen	NN
1C_M_2599	1017184920101190054	-0.6039171	1.5538211	17	OLF	MOB,AON	Astro-TE NN	Astro-Epen	NN
1C_M_2470	1017184920101340409	-1.5811822	0.81580734	17	OLF	MOB,AON	Astro-TE NN	Astro-Epen	NN
1C_M_219	1017184920100790167	0.9483967	2.1014318	17	OLF	MOB,AON	Astro-TE NN	Astro-Epen	NN
1C_M_2048	1017184920101610421	-2.770042	0.42320633	17	OLF	MOB,AON	Astro-TE NN	Astro-Epen	NN
1C_M_1987	1017184920101350557	-1.77876	0.22205448	17	OLF	MOB,AON	Astro-TE NN	Astro-Epen	NN
1C_M_2284	1017184920200720717	0.75793266	-1.0992451	17	OLF	MOB,AON	DG-PIR Ex IMN	DG-IMN Glut	IMN
1C_M_1970	1017184920101320514	-1.5412741	1.706187	17	OLF	MOB,AON	OPC NN	OPC-Oligo	NN
1C_M_801	1017184920100930275	0.30854416	1.5909455	17	OLF	MOB,AON	Oligo NN	OPC-Oligo	NN
1C_M_977	1017184920100950448	-0.066832066	0.35324907	17	OLF	MOB,AON	OPC NN	OPC-Oligo	NN
1C_M_1554	1017184920100700491	0.86515856	0.004067421	17	OLF	MOB,AON	OB-STR-CTX Inh IMN	OB-IMN GABA	IMN
1C_M_1408	1017184920100430195	2.321207	0.025561333	17	OLF	MOB,AON	OB-STR-CTX Inh IMN	OB-IMN GABA	IMN
1C_M_2291	1017184920100670167	1.411211	1.3668613	17	OLF	MOB,AON	Astro-TE NN	Astro-Epen	NN
1C_M_1834	1017184920101120285	-0.5089121	-1.3638	17	OLF	MOB,AON	Astro-TE NN	Astro-Epen	NN
1B_M_746	1017184920100530293	1.785191	1.5637503	17	Isocortex	ORB	Astro-TE NN	Astro-Epen	NN
1B_M_656	1017184920100450127	2.2136755	-0.64134836	17	Isocortex	ORB	Astro-TE NN	Astro-Epen	NN
1B_M_2167	1017184920101210158	-0.8079848	0.39792585	17	Isocortex	ORB	Astro-TE NN	Astro-Epen	NN
1B_M_1088	1017184920100830420	0.546371	-0.14268923	17	Isocortex	ORB	Astro-TE NN	Astro-Epen	NN
1C_M_1824	1017184920101220322	-1.0576482	-0.08252144	17	OLF	MOB,AON	OB-STR-CTX Inh IMN	OB-IMN GABA	IMN
1C_M_613	1017184920100570311	1.617074	-0.36462593	17	OLF	MOB,AON	Oligo NN	OPC-Oligo	NN
1C_M_2438	1017184920101340512	-1.7026551	0.66195536	17	OLF	MOB,AON	Oligo NN	OPC-Oligo	NN
1C_M_2292	1017184920100740191	0.89056873	-1.9532957	17	OLF	MOB,AON	Oligo NN	OPC-Oligo	NN
1C_M_2134	1017184920100410466	2.16497	1.2881184	17	OLF	MOB,AON	Oligo NN	OPC-Oligo	NN
1C_M_1969	1017184920101240614	-1.0825276	-0.9318657	17	OLF	MOB,AON	Oligo NN	OPC-Oligo	NN
1C_M_1560	1017184920101480079	-1.8403995	0.09749794	17	OLF	MOB,AON	Oligo NN	OPC-Oligo	NN
1A_M_1935	1017184920101320417	-1.4450564	1.7671247	17	Isocortex	MOs	VLMC NN	Vascular	NN
1C_M_715	1017184920101590450	-2.5225623	1.3230257	17	OLF	MOB,AON	VLMC NN	Vascular	NN
1C_M_2625	1017184920201500193	-2.071163	-0.6988654	17	OLF	MOB,AON	VLMC NN	Vascular	NN
1C_M_2452	1017184920101470411	-2.1192985	0.66825867	17	OLF	MOB,AON	Oligo NN	OPC-Oligo	NN
1C_M_2296	1017184920100720928	0.7006779	-1.0572553	17	OLF	MOB,AON	OB-STR-CTX Inh IMN	OB-IMN GABA	IMN
1C_M_2466	1017184920100530058	2.0851545	1.7130029	17	OLF	MOB,AON	OB-STR-CTX Inh IMN	OB-IMN GABA	IMN
1C_M_2554	1017184920101131383	-0.90275	-2.0386848	17	OLF	MOB,AON	OB-STR-CTX Inh IMN	OB-IMN GABA	IMN
1B_M_1083	1017184920101180029	-0.51213026	2.045826	17	Isocortex	ORB	ABC NN	Vascular	NN
1C_M_1045	1017184920100940522	-0.03019905	1.1588097	17	OLF	MOB,AON	ABC NN	Vascular	NN
1C_M_1992	1017184920101610435	-2.9202893	0.11065292	17	OLF	MOB,AON	ABC NN	Vascular	NN
1A_M_2343	1017184920100660316	1.3652372	2.0951662	17	Isocortex	MOs	ABC NN	Vascular	NN
1C_M_1984	1017184920100160081	3.1723213	0.5556426	17	OLF	MOB,AON	ABC NN	Vascular	NN
1C_M_47	1017184920101620129	-2.6385543	-0.2841053	17	OLF	MOB,AON	ABC NN	Vascular	NN
1A_M_1666	1017184920100310028	2.9531803	-0.14036989	17	Isocortex	MOs	ABC NN	Vascular	NN
1A_M_2267	1017184920101050088	-0.35595083	1.9801626	17	Isocortex	MOs	ABC NN	Vascular	NN
1A_M_2130	1017184920200280019	2.9929848	1.0289283	17	Isocortex	MOs	ABC NN	Vascular	NN
1A_M_108	1017184920100990606	-0.054609776	-1.3733582	17	Isocortex	MOs	ABC NN	Vascular	NN
1C_M_2462	1017184920100920239	0.17316294	1.7383032	17	OLF	MOB,AON	ABC NN	Vascular	NN
1C_M_2275	1017184920100740150	0.9283848	-1.9853401	17	OLF	MOB,AON	ABC NN	Vascular	NN
1B_M_570	1017184920101610423	-2.903715	0.062203407	17	Isocortex	ORB	ABC NN	Vascular	NN
1B_M_201	1017184920101350517	-1.766917	0.005666733	17	Isocortex	ORB	ABC NN	Vascular	NN
1A_M_546	1017184920101050088	-0.35595083	1.9801626	17	Isocortex	MOs	ABC NN	Vascular	NN
1C_M_266	1017184920101220371	-1.1228814	-0.1311841	17	OLF	MOB,AON	OB-STR-CTX Inh IMN	OB-IMN GABA	IMN
1C_M_2461	1017184920100160251	3.0045395	0.73827076	17	OLF	MOB,AON	OB-STR-CTX Inh IMN	OB-IMN GABA	IMN
1C_M_1314	1017184920100861010	0.50857973	-1.5292201	17	OLF	MOB,AON	OB-STR-CTX Inh IMN	OB-IMN GABA	IMN
1C_M_1313	1017184920101090356	-0.52251816	-0.056917667	17	OLF	MOB,AON	OB-STR-CTX Inh IMN	OB-IMN GABA	IMN
1A_M_1870	1017184920101490492	-2.4133334	-0.5257244	17	Isocortex	MOs	VLMC NN	Vascular	NN
1A_M_1808	1017184920100960441	-0.024322033	-0.021330357	17	Isocortex	MOs	VLMC NN	Vascular	NN
1C_M_1737	1017184920101140129	-0.7686076	-2.0763822	17	OLF	MOB,AON	VLMC NN	Vascular	NN
1A_M_191	1017184920101370449	-1.6976011	-0.65845823	17	Isocortex	MOs	VLMC NN	Vascular	NN
1B_M_2594	1017184920100460220	1.8929563	-0.96240425	17	Isocortex	ORB	Microglia NN	Immune	NN
1B_M_2082	1017184920100310054	2.890027	-0.2121625	17	Isocortex	ORB	Microglia NN	Immune	NN
1C_M_778	1017184920101260428	-1.0374312	-1.7029643	17	OLF	MOB,AON	Microglia NN	Immune	NN
1C_M_1576	1017184920101380238	-1.6260324	-1.3989372	17	OLF	MOB,AON	Microglia NN	Immune	NN
1B_M_484	1017184920100720554	0.85603046	-1.0416703	17	Isocortex	ORB	Microglia NN	Immune	NN
1B_M_388	1017184920100740107	0.98327017	-1.8772621	17	Isocortex	ORB	Microglia NN	Immune	NN
1B_M_2766	1017184920100550540	1.5598783	0.68721294	17	Isocortex	ORB	Microglia NN	Immune	NN
1B_M_2086	1017184920101320438	-1.4986255	1.4943919	17	Isocortex	ORB	Microglia NN	Immune	NN
1B_M_1990	1017184920101200383	-0.9636965	1.2540364	17	Isocortex	ORB	Microglia NN	Immune	NN
1B_M_1902	1017184920100440246	2.2455096	-0.10225296	17	Isocortex	ORB	Microglia NN	Immune	NN
1B_M_1630	1017184920101470250	-1.986748	0.43975258	17	Isocortex	ORB	Microglia NN	Immune	NN
1B_M_1543	1017184920200660082	1.5620599	2.0270019	17	Isocortex	ORB	Microglia NN	Immune	NN
1B_M_112	1017184920101190290	-0.8643341	1.2786989	17	Isocortex	ORB	Microglia NN	Immune	NN
1A_M_974	1017184920100680194	1.3426747	0.7519436	17	Isocortex	MOs	Microglia NN	Immune	NN
1A_M_973	1017184920100710380	1.0253801	-0.5739188	17	Isocortex	MOs	Microglia NN	Immune	NN
1A_M_454	1017184920100580216	1.6602736	-0.6007123	17	Isocortex	MOs	Microglia NN	Immune	NN
1A_M_2132	1017184920101050138	-0.48769903	2.006165	17	Isocortex	MOs	Microglia NN	Immune	NN
1A_M_2003	1017184920101470170	-1.9035232	0.4583416	17	Isocortex	MOs	Microglia NN	Immune	NN
1A_M_1594	1017184920100440238	2.2432423	-0.4706664	17	Isocortex	MOs	Microglia NN	Immune	NN
1B_M_574	1017184920100730119	1.0832572	-1.6708384	17	Isocortex	ORB	Microglia NN	Immune	NN
1B_M_2508	1017184920101350102	-1.3821054	-0.11496353	17	Isocortex	ORB	Astro-TE NN	Astro-Epen	NN
1B_M_2507	1017184920101320053	-1.1226368	1.6815212	17	Isocortex	ORB	Microglia NN	Immune	NN
1C_M_1823	1017184920101060140	-0.24419308	1.2887249	17	OLF	MOB,AON	Astro-NT NN	Astro-Epen	NN
1A_M_1806	1017184920101050122	-0.43156767	2.0245018	17	Isocortex	MOs	VLMC NN	Vascular	NN
1C_M_2373	1017184920100280451	2.58428	1.1025319	17	OLF	MOB,AON	VLMC NN	Vascular	NN
1C_M_1588	1017184920100960600	-0.15251446	-0.15955067	17	OLF	MOB,AON	VLMC NN	Vascular	NN
1B_M_744	1017184920101260721	-1.2491274	-1.7901955	17	Isocortex	ORB	VLMC NN	Vascular	NN
1B_M_573	1017184920100280029	2.9820175	0.9136262	17	Isocortex	ORB	VLMC NN	Vascular	NN
1B_M_571	1017184920100830450	0.5260844	-0.13473368	17	Isocortex	ORB	VLMC NN	Vascular	NN
1B_M_298	1017184920101590477	-2.577198	1.2593827	17	Isocortex	ORB	VLMC NN	Vascular	NN
1B_M_2165	1017184920101260578	-1.1286097	-1.889616	17	Isocortex	ORB	VLMC NN	Vascular	NN
1A_M_632	1017184920200160033	3.1709557	0.4295869	17	Isocortex	MOs	VLMC NN	Vascular	NN
1A_M_547	1017184920101050119	-0.41785288	2.0257044	17	Isocortex	MOs	VLMC NN	Vascular	NN
1A_M_2345	1017184920100650102	1.153646	2.1409557	17	Isocortex	MOs	VLMC NN	Vascular	NN
1A_M_2270	1017184920100310163	2.6857967	-0.123903275	17	Isocortex	MOs	VLMC NN	Vascular	NN
1A_M_2266	1017184920101590513	-2.650438	1.1654344	17	Isocortex	MOs	VLMC NN	Vascular	NN
1A_M_2199	1017184920100590078	1.7912025	-1.0713191	17	Isocortex	MOs	VLMC NN	Vascular	NN
1A_M_1734	1017184920101730095	-2.8372564	0.882195	17	Isocortex	MOs	VLMC NN	Vascular	NN
1A_M_1592	1017184920100700170	1.2003713	-0.16275072	17	Isocortex	MOs	VLMC NN	Vascular	NN
1A_M_15	1017184920100930525	0.044217587	1.4984336	17	Isocortex	MOs	VLMC NN	Vascular	NN
1A_M_1384	1017184920100960566	-0.11767721	-0.13667011	17	Isocortex	MOs	VLMC NN	Vascular	NN
1A_M_1050	1017184920101490161	-2.0181246	-0.6230273	17	Isocortex	MOs	VLMC NN	Vascular	NN
1C_M_1044	1017184920101100673	-0.67092705	-0.37470293	17	OLF	MOB,AON	Microglia NN	Immune	NN
1B_M_2252	1017184920100940100	0.3795457	0.97542095	17	Isocortex	ORB	Astro-TE NN	Astro-Epen	NN
1B_M_2249	1017184920101190445	-0.9803338	1.6599882	17	Isocortex	ORB	Astro-TE NN	Astro-Epen	NN
1B_M_202	1017184920100590141	1.6665239	-1.056612	17	Isocortex	ORB	Astro-TE NN	Astro-Epen	NN
1C_M_207	1017184920100420060	2.51301	0.7141857	17	OLF	MOB,AON	OB-STR-CTX Inh IMN	OB-IMN GABA	IMN
1C_M_1814	1017184920100720766	0.74628496	-0.96449137	17	OLF	MOB,AON	OB-STR-CTX Inh IMN	OB-IMN GABA	IMN
1C_M_1804	1017184920101310168	-1.4884434	1.8737714	17	OLF	MOB,AON	OB-STR-CTX Inh IMN	OB-IMN GABA	IMN
1C_M_1325	1017184920100720680	0.7942109	-0.9211445	17	OLF	MOB,AON	OB-STR-CTX Inh IMN	OB-IMN GABA	IMN
1C_M_1240	1017184920101480204	-1.9538879	0.33779097	17	OLF	MOB,AON	OB-STR-CTX Inh IMN	OB-IMN GABA	IMN
[truncated: 293,853 more rows]
